# Supplementary material for: Dangua Fang induces anti-glucolipid metabolism disorder effects similar to those of direct NFIL3 inhibition
Source: Front Microbiol. 2025 Mar 19;16:1557345. doi: 10.3389/fmicb.2025.1557345 (PMC11962013; doi:10.3389/fmicb.2025.1557345)
Supplement: Supplementary file 1 [file Data_Sheet_1.zip]

Archive with 35 entries (34 files):
- Supplementary files /
- Supplementary files /B_D.xls
- __MACOSX/Supplementary files /._B_D.xls
- Supplementary files /top10_family.xls
- __MACOSX/Supplementary files /._top10_family.xls
- Supplementary files /top10_kingdom.xls
- __MACOSX/Supplementary files /._top10_kingdom.xls
- Supplementary files /.DS_Store
- __MACOSX/Supplementary files /._.DS_Store
- Supplementary files /B_C.xls
- __MACOSX/Supplementary files /._B_C.xls
- Supplementary files /A_B KEGG.xls
- __MACOSX/Supplementary files /._A_B KEGG.xls
- Supplementary files /family_PCA_components.xls
- __MACOSX/Supplementary files /._family_PCA_components.xls
- Supplementary files /A_B.xls
- __MACOSX/Supplementary files /._A_B.xls
- Supplementary files /Heatmap.xls
- __MACOSX/Supplementary files /._Heatmap.xls
- Supplementary files /Shannon_Simpson_Chao1.xlsx
- __MACOSX/Supplementary files /._Shannon_Simpson_Chao1.xlsx
- Supplementary files /Active ingredient of DGF.xlsx
- __MACOSX/Supplementary files /._Active ingredient of DGF.xlsx
- Supplementary files /phylum_PCA_components.xls
- __MACOSX/Supplementary files /._phylum_PCA_components.xls
- Supplementary files /B_C KEGG.xls
- __MACOSX/Supplementary files /._B_C KEGG.xls
- Supplementary files /B_E KEGG.xls
- __MACOSX/Supplementary files /._B_E KEGG.xls
- Supplementary files /top10_phylum.xls
- __MACOSX/Supplementary files /._top10_phylum.xls
- Supplementary files /top10_unigenes_level1.xls
- __MACOSX/Supplementary files /._top10_unigenes_level1.xls
- Supplementary files /correlation.xls
- __MACOSX/Supplementary files /._correlation.xls
