# Supplementary material for: Dangua Fang induces anti-glucolipid metabolism disorder effects similar to those of direct NFIL3 inhibition
Source: Front Microbiol. 2025 Mar 19;16:1557345. doi: 10.3389/fmicb.2025.1557345 (PMC11962013; doi:10.3389/fmicb.2025.1557345)
Supplement: Supplementary file 1 [file Data_Sheet_1.zip › Supplementary files /B_D.xls]

## Sheet: B_vs_D.filter_副本
Index	mean(group1)	variance(group1)	standard error(group1)	mean(group2)	variance(group2)	standard error(group2)	Pvalue	Qvalue
map00040_Pentose_and_glucuronate_interconversions	0.00257942667796183	6.22408423844933e-09	4.55488171761877e-05	0.00242413611685869	1.65415338189636e-09	2.34815770473816e-05	0.0363105134474328	1
map00230_Purine_metabolism	0.00668713652571467	3.73031657338587e-09	3.5262428416025e-05	0.00686896251266748	7.10610167813657e-09	4.86692979133545e-05	0.0368239608801956	1
map00290_Valine_leucine_and_isoleucine_biosynthesis	0.00143115032796566	5.12279281248194e-10	1.30675078119764e-05	0.00152744669860738	2.642843394915e-09	2.96807647863898e-05	0.0389951100244499	1
map00310_Lysine_degradation	0.000390759536337894	9.72456566082581e-12	1.8004226967415e-06	0.000377141928757975	3.64216085228666e-12	1.10184101277312e-06	0.00250122249388753	0.418533705902899
map00362_Benzoate_degradation	0.00103473309427597	8.05168938034438e-11	5.18063361000833e-06	0.000999798533274642	3.98698240302569e-10	1.15282007891166e-05	0.0470220048899756	1
map00460_Cyanoamino_acid_metabolism	0.00139643330679764	6.16058192678275e-10	1.43301336662558e-05	0.00130124565324251	1.16391438581302e-09	1.96969911899679e-05	0.0158924205378973	0.878056234718826
map00624_Polycyclic_aromatic_hydrocarbon_degradation	1.92587964322163e-06	2.63710545578045e-12	9.37568745173823e-07	8.40599204209356e-06	1.02801860876484e-12	5.85382669361061e-07	0.00348655256723716	0.418533705902899
map00946_Degradation_of_flavonoids	0.00119269768428881	4.31616668102285e-10	1.19946747642761e-05	0.00112527879593028	7.40370282801008e-10	1.57095542351463e-05	0.0240122249388753	1
map00984_Steroid_degradation	1.36918341473312e-05	1.30910141401378e-12	6.60580909506619e-07	7.82763216901396e-06	3.1327506618963e-12	1.02188562013177e-06	0.00662836185819071	0.418533705902899
map04016_MAPK_signaling_pathway_plant	0.000272799152462942	6.86471128375498e-11	4.78355212638578e-06	0.000298134339151525	1.72704720218604e-10	7.5873737269801e-06	0.0438704156479218	1
map04976_Bile_secretion	1.5576974543989e-06	1.32353609434528e-13	2.10042542860987e-07	4.10078790389936e-06	5.10253974179228e-13	4.1241321276087e-07	0.00405378973105134	0.418533705902899
map05152_Tuberculosis	0.000601733197753459	2.87278853721792e-11	3.09450509625148e-06	0.000633075941828181	3.50658653066569e-11	3.41886264258827e-06	0.00146943765281174	0.418533705902899
map05162_Measles	6.37358775244585e-06	4.60873863437764e-12	1.23945399731463e-06	1.33360293446843e-05	1.38863803929491e-11	2.15146309852536e-06	0.0448655256723716	1
map05167_Kaposi_sarcoma_associated_herpesvirus_infection	1.11799008097137e-05	4.15262141190593e-12	1.17652332628893e-06	1.8755388054162e-05	2.92407916503252e-12	9.8726544303487e-07	0.00529828850855746	0.418533705902899
map05170_Human_immunodeficiency_virus_1_infection	4.56479563292906e-05	1.13595569248157e-11	1.94589798677592e-06	3.55593849840074e-05	1.62115764446792e-12	7.35109435043046e-07	0.0060611246943765304	0.418533705902899
