# Supplementary material for: Dangua Fang induces anti-glucolipid metabolism disorder effects similar to those of direct NFIL3 inhibition
Source: Front Microbiol. 2025 Mar 19;16:1557345. doi: 10.3389/fmicb.2025.1557345 (PMC11962013; doi:10.3389/fmicb.2025.1557345)
Supplement: Supplementary file 1 [file Data_Sheet_1.zip › Supplementary files /top10_family.xls]

## Sheet: top10.family.barplot.tran_副本
Index	A1	A2	A3	B1	B2	B3	C1	C2	C3	D1	D2	D3	E1	E2	E3
o__Bacteroidales;f__Bacteroidaceae	0.0354469795294112	0.0469677916948343	0.0147714269260828	0.0261841620102639	0.0374602345167171	0.0699635518849603	0.0156490772217597	0.0358746849372599	0.0361027401625073	0.0357378754274656	0.0464562075203142	0.0217101498763126	0.0532801779828813	0.0238117094400552	0.0287605060151286
o__Bacteroidales;f__Muribaculaceae	0.122549826832172	0.197325176930673	0.060815168497202	0.251863032306315	0.213107123153352	0.227316224923407	0.0779413652976869	0.106437948889584	0.184276815365826	0.300413636625101	0.230174974824016	0.165644795725532	0.253305624482671	0.117970457105242	0.136553631121595
o__Bacteroidales;f__Odoribacteraceae	0.0139213538029557	0.0143740015580897	0.0155185043710278	0.00392936274631647	0.00685307724849436	0.00658623814876903	0.00615015817660936	0.0061950464459666	0.00180161660188293	0.00529657121649912	0.00214340765945419	0.00981922291159717	0.0032401382434911	0.00735820000196973	0.00361009397186367
o__Bacteroidales;f__Prevotellaceae	0.0232820886554029	0.0373743038042691	0.0107631353009611	0.0184880023709913	0.0185671936587814	0.0332311023808404	0.0149475803482467	0.0391381952836451	0.034150814489178	0.0216021525631383	0.0189065890219172	0.0129951462741907	0.0197213548054255	0.00959317496311198	0.0105717412270275
o__Bacteroidales;f__Rikenellaceae	0.0179025804540265	0.0356039715742301	0.0396811577258882	0.0142044857414421	0.0146641895678862	0.0224175932147755	0.017073762697348	0.013667390536247	0.0114663356743653	0.00957251612860263	0.0125661404669664	0.0174047175887226	0.0121647527156221	0.00816389696202655	0.0141803001899549
o__Campylobacterales;f__Helicobacteraceae	0.00349220927887028	0.00834105832195421	0.0251246323707968	0.00034009763903982	0.00177004786086324	0.00197429147238801	0.0500743727604818	0.00967500844191382	0.00530422729516264	0.00378346724815727	0.00834425669856331	0.0310757481692589	0.00326267318068116	0.0194349116731988	0.00697764575327105
o__Eubacteriales;f__Clostridiaceae	0.0111783015951637	0.00561924649675764	0.0106320552195381	0.00328936062137386	0.00679061846993779	0.00316393310658711	0.0156290052647147	0.00393654722352752	0.00716365398427183	0.00380192921738233	0.00626991020381171	0.00841451853428143	0.0029303081865697	0.0181687894742361	0.0133607490540395
o__Eubacteriales;f__Lachnospiraceae	0.138826378078386	0.0689724709692276	0.104702838162382	0.0355098742139589	0.0469679538306735	0.0213247096485573	0.0977188487177268	0.0522205916563325	0.036063223023535	0.0314859801068427	0.0565843523296525	0.0761823573196908	0.0381124637029172	0.111974003848596	0.0845770716589267
o__Eubacteriales;f__Oscillospiraceae	0.0414354246233125	0.0249460038104678	0.0407958785456802	0.0119830205517562	0.0269772259611829	0.00485055045530828	0.0435460858384758	0.0168796732028406	0.0373886601205296	0.0103804456478717	0.0212334592652435	0.0302684552899808	0.0084226885902169	0.0456551812275843	0.0398593111941518
o__Spirochaetales;f__Treponemataceae	0.00013389763560197	5.71492805692914e-05	0.00704435591843521	0.00458981958111438	0.00270209084742592	1.21295492899311e-05	0.0065727973634095	0.0667386736674993	0.00180735389747414	0.0012880684122979	0.00530248426724217	0.0065649043575381	0.00048721674538916	0.00010918123661545	3.73331044120891e-05
Others	0.591830959514696	0.560418825558927	0.670150846962006	0.629618782217428	0.624140244884686	0.609159675215116	0.65469694631354	0.649236239715184	0.644474559385267	0.576637357406641	0.592018217742819	0.619919983952895	0.605072601364135	0.637760494067364	0.661511616709629
