# Supplementary material for: Dangua Fang induces anti-glucolipid metabolism disorder effects similar to those of direct NFIL3 inhibition
Source: Front Microbiol. 2025 Mar 19;16:1557345. doi: 10.3389/fmicb.2025.1557345 (PMC11962013; doi:10.3389/fmicb.2025.1557345)
Supplement: Supplementary file 1 [file Data_Sheet_1.zip › Supplementary files /top10_kingdom.xls]

## Sheet: top10_kingdom
Index	A	B	C	D	E
k__Archaea	0.00011517194821597	7.60852825287753e-05	0.00010780515865873	0.00011809406089534	0.00010047550799187
k__Bacteria	0.736231591238521	0.7721565081532	0.750109060013265	0.75573305856287	0.758124139038825
k__Eukaryota	0.00041216993816254	0.0004608012976921	0.00044323109882137	0.00043839664586221	0.00042009804548588
k__Viruses	0.0091581417182151	0.00763045696520647	0.00753611313747917	0.0110786461192973	0.00809251202921922
Others	0.254082925156886	0.219676148301373	0.241803790591775	0.232631804611075	0.233262775378478
