# Supplementary material for: Dangua Fang induces anti-glucolipid metabolism disorder effects similar to those of direct NFIL3 inhibition
Source: Front Microbiol. 2025 Mar 19;16:1557345. doi: 10.3389/fmicb.2025.1557345 (PMC11962013; doi:10.3389/fmicb.2025.1557345)
Supplement: Supplementary file 1 [file Data_Sheet_1.zip › Supplementary files /B_C.xls]

## Sheet: B_vs_C.filter_副本
Index	mean(group1)	variance(group1)	standard error(group1)	mean(group2)	variance(group2)	standard error(group2)	Pvalue	Qvalue
map00040_Pentose_and_glucuronate_interconversions	0.00257942667796183	6.22408423844933e-09	4.55488171761877e-05	0.00242342470855775	3.54897338046245e-11	3.4394638053348e-06	0.0216985294117647	0.446965277777778
map00062_Fatty_acid_elongation	1.67519169653847e-06	1.32591565607153e-13	2.10231273924023e-07	3.24280164266085e-07	1.12420425349071e-14	6.12155822616733e-08	0.00207352941176471	0.249888888888889
map00230_Purine_metabolism	0.00668713652571467	3.73031657338587e-09	3.5262428416025e-05	0.00701995344571726	1.05927468065909e-08	5.94215079091482e-05	0.00603676470588235	0.381178571428571
map00290_Valine_leucine_and_isoleucine_biosynthesis	0.00143115032796566	5.12279281248194e-10	1.30675078119764e-05	0.00166512465862174	1.30277936684549e-08	6.58983906441195e-05	0.0194828431372549	0.446965277777778
map00311_Penicillin_and_cephalosporin_biosynthesis	0.000400357677940289	8.73597653940741e-10	1.70645602926137e-05	0.000280004788026859	5.10354686965753e-09	4.12453911350813e-05	0.0474436274509804	0.525561111111111
map00332_Carbapenem_biosynthesis	0.000244620306322035	1.91170206104642e-10	7.98269390837958e-06	0.000303833266090278	3.69897717757346e-10	1.11040190585413e-05	0.00829411764705882	0.407333333333333
map00360_Phenylalanine_metabolism	0.000655729919125531	1.89130819114672e-10	7.94000040123156e-06	0.000820048381503923	5.69666817378745e-09	4.35762480172684e-05	0.0143504901960784	0.422861111111111
map00470_D_Amino_acid_metabolism	0.00133096904250956	1.20537408473821e-09	2.00447340111911e-05	0.00139363822580841	3.82638198169892e-10	1.12936294456933e-05	0.0459019607843137	0.525561111111111
map00532_Glycosaminoglycan_biosynthesis_chondroitin_sulfate_dermatan_sulfate	3.86039883626093e-05	2.42744989452081e-11	2.84455614259988e-06	1.95733528001786e-05	1.2795186254616e-11	2.06520267404243e-06	0.0033921568627451	0.249888888888889
map00550_Peptidoglycan_biosynthesis	0.00333556945576808	7.31527233475311e-11	4.93804021002702e-06	0.00355378780866327	1.55430600267836e-09	2.27618540741475e-05	2.74509803921569e-4	0.121333333333333
map00552_Teichoic_acid_biosynthesis	0.00203736884952519	7.20709855420041e-11	4.90139386780278e-06	0.00213793662566978	2.67326125335726e-09	2.98510817970207e-05	0.0242696078431373	0.446965277777778
map00561_Glycerolipid_metabolism	0.00148623587699651	4.02213590977037e-10	1.15789117360979e-05	0.00168629763925119	7.59105089960497e-09	5.03025874072927e-05	0.0131029411764706	0.422861111111111
map00630_Glyoxylate_and_dicarboxylate_metabolism	0.00327885655637774	7.61743421861274e-10	1.59346940338921e-05	0.002994264577438	1.45428062288386e-08	6.9624723168423e-05	0.012343137254902	0.422861111111111
map00660_C5_Branched_dibasic_acid_metabolism	0.000754011335039505	3.45365035571345e-10	1.07294770852909e-05	0.000902813401036498	5.5504771725562e-09	4.30134753015695e-05	0.0232450980392157	0.446965277777778
map00770_Pantothenate_and_CoA_biosynthesis	0.00225304840848745	1.9401252224992e-09	2.54304621959518e-05	0.00236598231630994	3.18972750044388e-09	3.26073994692609e-05	0.0449436274509804	0.525561111111111
map00785_Lipoic_acid_metabolism	0.000951380174143987	9.05531377881018e-09	5.494031239691e-05	0.00067827269983422	1.85399287573219e-08	7.8612824987025e-05	0.0388357843137255	0.50486519607843094
map00791_Atrazine_degradation	0.000178799193800159	3.36698981438057e-10	1.0594007448208e-05	0.000125039190724671	5.5934658811216e-10	1.36546278859606e-05	0.0288357843137255	0.484611111111111
map00910_Nitrogen_metabolism	0.00163662530723973	7.98179419405665e-10	1.63113398121845e-05	0.00172081659869537	1.65405438795615e-09	2.34808744013516e-05	0.034828431372549	0.484611111111111
map00970_Aminoacyl_tRNA_biosynthesis	0.00465879036839133	3.17884074161534e-09	3.25517062615533e-05	0.0050075024633201	1.93717010685911e-08	8.03569143853244e-05	0.0113137254901961	0.422861111111111
map01040_Biosynthesis_of_unsaturated_fatty_acids	9.83775412353575e-05	2.0607227120676e-10	8.28798872277949e-06	0.000155340220523059	7.16032450045293e-12	1.54491903784124e-06	0.0012843137254902	0.249888888888889
map01120_Microbial_metabolism_in_diverse_environments	0.017588878068409	3.24840316764338e-08	0.000104057727049995	0.0186187703037314	3.07666564349003e-07	0.000320242910069322	0.0307769607843137	0.484611111111111
map01210_2_Oxocarboxylic_acid_metabolism	0.00284692346428565	3.66697216599106e-10	1.10558765158189e-05	0.0032646584218005	4.65173539719065e-08	0.00012452222555553	0.0237573529411765	0.446965277777778
map01230_Biosynthesis_of_amino_acids	0.0149633005681035	6.35924383914946e-08	0.000145593541971584	0.0161324435341446	7.58013947470377e-08	0.000158956382641107	0.00309803921568627	0.249888888888889
map03020_RNA_polymerase	0.000678755838668565	5.04389182675526e-10	1.29664847803292e-05	0.000737135253171914	4.56369207346004e-10	1.23338181077611e-05	0.0257254901960784	0.454826666666667
map03040_Spliceosome	0.00014687246173084	5.63164915638325e-11	4.33268552454605e-06	8.29327942842797e-05	2.96697003976507e-10	9.94479770158762e-06	0.00258578431372549	0.249888888888889
map03070_Bacterial_secretion_system	0.0036506345759868	4.98798395290512e-09	4.07757442315286e-05	0.0040318979956375	2.9607914275989e-08	9.93443745697913e-05	0.0175980392156863	0.446965277777778
map03410_Base_excision_repair	0.00204729456614405	1.16733367930497e-09	1.97259024238434e-05	0.00192211005449932	1.25904092231103e-09	2.04861003472357e-05	0.00756127450980392	0.407333333333333
map04011_MAPK_signaling_pathway_yeast	7.73910591956108e-05	6.09861144753968e-11	4.50873649985584e-06	4.36928363641503e-05	1.7530418202154e-10	7.6442610722367e-06	0.0133970588235294	0.422861111111111
map04013_MAPK_signaling_pathway_fly	0.00012791937508059	1.79532987733047e-10	7.73591166213454e-06	9.37861387923383e-05	9.02841558417284e-11	5.48586534777418e-06	0.0163186274509804	0.446965277777778
map04211_Longevity_regulating_pathway	0.000193523646766608	3.60766173551255e-10	1.09661019137956e-05	0.000132416418943701	3.06354960837342e-10	1.01053609672843e-05	0.009875	0.422861111111111
map04727_GABAergic_synapse	0.000500567753605419	3.1560639505239e-11	3.24348780919753e-06	0.000445319691446976	1.02265766727272e-09	1.84630953280025e-05	0.0345343137254902	0.484611111111111
map04921_Oxytocin_signaling_pathway	0.000102588462300299	1.34866705570501e-10	6.70489138789737e-06	8.17699635130725e-05	1.26774668681317e-11	2.05568049301861e-06	0.0330612745098039	0.484611111111111
map04924_Renin_secretion	1.08241078447849e-05	3.06050474495734e-12	1.0100337857315e-06	5.03780299280838e-06	8.63121885850041e-12	1.69619366607515e-06	0.0351225490196078	0.484611111111111
map04936_Alcoholic_liver_disease	1.75758450638647e-05	2.35403325231713e-11	2.8012100077866e-06	4.60517556537302e-05	2.61592897065852e-10	9.33796724963651e-06	0.0361813725490196	0.484611111111111
map04970_Salivary_secretion	0.000259210247968797	6.25199259863285e-10	1.44360574010968e-05	0.000192030117125032	1.22645857420991e-09	2.02192859601084e-05	0.0469313725490196	0.525561111111111
map04972_Pancreatic_secretion	0.000267530529767214	6.32893304559586e-10	1.4524614791904e-05	0.000196919182594789	1.33425358440006e-09	2.10891250363789e-05	0.0431985294117647	0.525561111111111
map05012_Parkinson_disease	0.000593074989453478	2.41171919607858e-10	8.96608274941103e-06	0.00052140192517869	1.07782983238988e-09	1.89545933957083e-05	0.0214044117647059	0.446965277777778
map05167_Kaposi_sarcoma_associated_herpesvirus_infection	1.11799008097137e-05	4.15262141190593e-12	1.17652332628893e-06	1.85882473183567e-05	9.96467245988794e-12	1.82251405663422e-06	0.0219926470588235	0.446965277777778
map05340_Primary_immunodeficiency	0.000171565970427893	1.42940521349092e-10	6.90266908157253e-06	0.000149517401571063	1.81934469647127e-11	2.46261696606901e-06	0.032	0.484611111111111
