# Supplementary material for: Dangua Fang induces anti-glucolipid metabolism disorder effects similar to those of direct NFIL3 inhibition
Source: Front Microbiol. 2025 Mar 19;16:1557345. doi: 10.3389/fmicb.2025.1557345 (PMC11962013; doi:10.3389/fmicb.2025.1557345)
Supplement: Supplementary file 1 [file Data_Sheet_1.zip › Supplementary files /A_B KEGG.xls]

## Sheet: Sheet1
Kegg_pathway	ko_ID	Sig_compound	compound	Sig_compound_all	compound_all	IndexList	CIDList
Phenylalanine, tyrosine and tryptophan biosynthesis	ko00400	2	14	172	917	MW0107880;MW0106148	C17235+C00251
Metabolic pathways	ko01100	128	686	172	917	MW0107880;MW0054942;MW0140460;MW0140022;MW0169515;MW0119640;MW0013385;MW0169870;MW0006171;MW0169004;MEDP0514;MEDP1333;MEDP0322;MW0015831;MW0169632;MW0054544;MEDN1133;MW0010939;MEDP2797;MW0062186;MW0168643;MW0014725;MW0014794;MEDP1641;MW0154890;MW0015301;MW0054528;MW0015184;MW0103910;MW0015170;MEDP1339;MEDP1122;MEDP1194;MEDN0541;MW0049211;MW0153243;MW0014628;MEDP1180;MW0054535;MW0011897;MEDP1233;M…	C17235+C00157+C17622+C06308+C00645+C02938+C00157+C00750+C01407+C00380+C00378+C00157+C00263+C08579+C13747+C00157+C00109+C05501+C00535+C00410+C02376+C05454+C05635+C05500+C00831+C01092+C00157+C01164+C01142+C05455+C00157+C00641+C01673+C05576+C14156+C00157+C14772+C00157+C00157+C00157+C05791+C00157+C00101+C00213+C06046+C07111+C01279+C00157+C00157+C20278+C19892+C00681+C00157+C19831+C00157+C00350+C00157+…
2-Oxocarboxylic acid metabolism	ko01210	7	36	172	917	MW0107880;MEDN1133;FDATN01488;MW0104827;MW0148306;MW0147512;MW0148325	C17235+C00109+C00025+C00322+C06032+C20582+C01069
Glycerophospholipid metabolism	ko00564	28	108	172	917	MW0054942;MW0013385;MEDP1333;MW0054544;MEDP1002;MW0054528;MEDP1339;MEDP1122;MW0153243;MEDP1180;MW0054535;MW0011897;MW0054553;MW0012846;MW0012982;MW0054500;MEDP1343;MEDP1336;MW0058413;MW0054554;MEDP1166;MW0050213;MW0049281;MW0013003;MW0011869;MEDN1250;MEDN1252;MW0054512	C00157+C00157+C00157+C00157+C01996+C00157+C00157+C00641+C00157+C00157+C00157+C00157+C00157+C00157+C00157+C00681+C00157+C00157+C00350+C04230+C00157+C00641+C00641+C00350+C00416+C03819+C03819+C00681
Arachidonic acid metabolism	ko00590	23	85	172	917	MW0054942;MW0013385;MEDP1333;MW0054544;MW0054528;MEDP1339;MW0153243;MW0014628;MEDP1180;MW0054535;MW0011897;MW0054553;MW0012846;MW0012982;MEDP1343;MEDP1336;MEDP1166;MW0054385;MW0013235;MW0102800;MW0062226;MEDN1460;MEDN1424	C00157+C00157+C00157+C00157+C00157+C00157+C00157+C14772+C00157+C00157+C00157+C00157+C00157+C00157+C00157+C00157+C00157+C06314+C04853+C05963+C00696+C05959+C14794
Linoleic acid metabolism	ko00591	19	70	172	917	MW0054942;MW0013385;MEDP1333;MW0054544;MW0054528;MEDP1339;MW0153243;MEDP1180;MW0054535;MW0011897;MW0054553;MW0012846;MW0012982;MEDP1343;MEDP1336;MEDP1166;Lmbn004685;MEDN1426;MEDN0374	C00157+C00157+C00157+C00157+C00157+C00157+C00157+C00157+C00157+C00157+C00157+C00157+C00157+C00157+C00157+C00157+C20186+C14833+C14827
alpha-Linolenic acid metabolism	ko00592	18	67	172	917	MW0054942;MW0013385;MEDP1333;MW0102911;MW0054544;MW0054528;MEDP1339;MW0153243;MEDP1180;MW0054535;MW0011897;MW0054553;MW0012846;MW0012982;MEDP1343;MEDP1336;MEDP1166;MW0012252	C00157+C00157+C00157+C16308+C00157+C00157+C00157+C00157+C00157+C00157+C00157+C00157+C00157+C00157+C00157+C00157+C00157+C01226
Retrograde endocannabinoid signaling	ko04723	19	74	172	917	MW0054942;MW0013385;MEDP1333;MW0054544;MW0054528;MEDP1339;MW0153243;MEDP1180;MW0054535;MW0011897;MW0054553;MW0012846;MW0012982;MEDP1343;MEDP1336;MW0058413;MEDP1166;MW0013003;FDATN01488	C00157+C00157+C00157+C00157+C00157+C00157+C00157+C00157+C00157+C00157+C00157+C00157+C00157+C00157+C00157+C00350+C00157+C00350+C00025
Choline metabolism in cancer	ko05231	18	63	172	917	MW0054942;MW0013385;MEDP1333;MW0054544;MW0054528;MEDP1339;MW0153243;MEDP1180;MW0054535;MW0011897;MW0054553;MW0012846;MW0012982;MEDP1343;MEDP1336;MW0054554;MEDP1166;MW0011869	C00157+C00157+C00157+C00157+C00157+C00157+C00157+C00157+C00157+C00157+C00157+C00157+C00157+C00157+C00157+C04230+C00157+C00416
Glucagon signaling pathway	ko04922	1	10	172	917	MW0114563	C00182
Amino sugar and nucleotide sugar metabolism	ko00520	4	21	172	917	MW0169515;MW0154242;MW0114000;MW0112794	C00645+C21027+C02985+C20934
Biosynthesis of nucleotide sugars	ko01250	4	19	172	917	MW0169515;MW0154242;MW0114000;MW0112794	C00645+C21027+C02985+C20934
Tryptophan metabolism	ko00380	10	33	172	917	MW0119640;MW0014807;MW0014794;MW0169458;MW0114971;MW0124420;MW0002028;MW0104827;MW0119612;MW0154479	C02938+C05659+C05635+C01598+C05642+C00331+C05653+C00322+C05834+C17203
Arginine and proline metabolism	ko00330	3	20	172	917	MW0169870;MEDL02021;FDATN01488	C00750+C00213+C00025
beta-Alanine metabolism	ko00410	2	9	172	917	MW0169870;MW0112755	C00750+C05665
Glutathione metabolism	ko00480	2	9	172	917	MW0169870;FDATN01488	C00750+C00025
Pantothenate and CoA biosynthesis	ko00770	3	12	172	917	MW0169870;MW0154890;MW0112755	C00750+C00831+C05665
Biosynthesis of cofactors	ko01240	13	79	172	917	MW0169870;MEDP0514;MW0015301;MW0168158;MW0120213;MW0106148;MW0120983;FDATN01488;MW0112755;MW0104827;MEDN0445;MW0123579;MW0103600	C00750+C00378+C01092+C00101+C01279+C00251+C03114+C00025+C05665+C00322+C01103+C01909+C00130
Bile secretion	ko04976	7	44	172	917	MW0169870;MEDP1002;MW0054394;MW0102800;MW0103717;MW0000418;MW0124667	C00750+C01996+C03990+C05963+C07210+C06526+C07660
Chemical carcinogenesis - reactive oxygen species	ko05208	1	10	172	917	MW0006171	C01407
Pyrimidine metabolism	ko00240	6	18	172	917	MW0169004;MW0168643;MW0103512;MEDP0176;MEDN0445;MW0143086	C00380+C02376+C00475+C00214+C01103+C20846
Nucleotide metabolism	ko01232	4	30	172	917	MW0169004;MW0103512;MEDP0176;MW0103600	C00380+C00475+C00214+C00130
Thiamine metabolism	ko00730	2	8	172	917	MEDP0514;MW0120213	C00378+C01279
ABC transporters	ko02010	7	57	172	917	MEDP0514;MW0120213;MEDN1011;MW0103512;FDATN01488;MW0151838;MW0111511	C00378+C01279+C00392+C00475+C00025+C02160+C00095
Sulfur relay system	ko04122	1	2	172	917	MEDP0514	C00378
Vitamin digestion and absorption	ko04977	6	40	172	917	MEDP0514;MW0054500;MW0069838;MW0013400;MW0054512;MW0013090	C00378+C00681+C00422+C01885+C00681+C00422
Glycine, serine and threonine metabolism	ko00260	5	20	172	917	MEDP0322;MEDN1133;MW0168158;MEDL02021;MW0154262	C00263+C00109+C00101+C00213+C19929
Cysteine and methionine metabolism	ko00270	3	25	172	917	MEDP0322;MEDN1133;MW0107633	C00263+C00109+C02356
Lysine biosynthesis	ko00300	4	14	172	917	MEDP0322;MW0140291;MW0141968;MW0104827	C00263+C20278+C03972+C00322
Sulfur metabolism	ko00920	2	10	172	917	MEDP0322;MW0156474	C00263+C04022
Biosynthesis of amino acids	ko01230	7	55	172	917	MEDP0322;MEDN1133;MW0106148;FDATN01488;MW0141968;MW0104827;MW0148306	C00263+C00109+C00251+C00025+C03972+C00322+C06032
Caffeine metabolism	ko00232	1	11	172	917	MW0169632	C13747
Valine, leucine and isoleucine biosynthesis	ko00290	2	14	172	917	MEDN1133;MW0148306	C00109+C06032
Propanoate metabolism	ko00640	1	7	172	917	MEDN1133	C00109
C5-Branched dibasic acid metabolism	ko00660	3	13	172	917	MEDN1133;FDATN01488;MW0148306	C00109+C00025+C06032
Steroid hormone biosynthesis	ko00140	10	35	172	917	MW0010939;MEDP2797;MW0062186;MW0014896;MW0052385;MEDP1641;MW0013266;MW0006998;MW0049037;MW0012072	C05501+C00535+C00410+C04373+C03917+C05500+C03205+C00468+C05481+C05489
Endocrine resistance	ko01522	1	2	172	917	MEDP2797	C00535
Ovarian steroidogenesis	ko04913	3	9	172	917	MEDP2797;MW0062186;MW0006998	C00535+C00410+C00468
GnRH secretion	ko04929	1	4	172	917	MEDP2797	C00535
Pathways in cancer	ko05200	6	15	172	917	MEDP2797;MW0062186;MW0052385;MW0054500;MW0011869;MW0054512	C00535+C00410+C03917+C00681+C00416+C00681
Prostate cancer	ko05215	3	5	172	917	MEDP2797;MW0062186;MW0052385	C00535+C00410+C03917
Neuroactive ligand-receptor interaction	ko04080	9	32	172	917	MW0062186;MEDP1002;MW0054500;MW0054385;MW0169458;FDATN01488;MW0062226;MW0108608;MW0054512	C00410+C01996+C00681+C06314+C01598+C00025+C00696+C12270+C00681
Oocyte meiosis	ko04114	1	1	172	917	MW0062186	C00410
Progesterone-mediated oocyte maturation	ko04914	1	1	172	917	MW0062186	C00410
Prolactin signaling pathway	ko04917	2	7	172	917	MW0062186;MW0006998	C00410+C00468
Aldosterone synthesis and secretion	ko04925	2	10	172	917	MW0062186;MW0013266	C00410+C03205
Cortisol synthesis and secretion	ko04927	1	6	172	917	MW0062186	C00410
Cushing syndrome	ko04934	1	6	172	917	MW0062186	C00410
Chemical carcinogenesis - receptor activation	ko05207	2	9	172	917	MW0062186;MEDN1654	C00410+C07020
Breast cancer	ko05224	1	2	172	917	MW0062186	C00410
Primary bile acid biosynthesis	ko00120	2	17	172	917	MW0014725;MW0015170	C05454+C05455
Serotonergic synapse	ko04726	4	19	172	917	MW0014794;MW0014628;MW0102800;MW0062226	C05635+C14772+C05963+C00696
cAMP signaling pathway	ko04024	2	13	172	917	MEDP1002;MW0011869	C01996+C00416
Synaptic vesicle cycle	ko04721	2	7	172	917	MEDP1002;FDATN01488	C01996+C00025
Cholinergic synapse	ko04725	1	5	172	917	MEDP1002	C01996
Taste transduction	ko04742	6	16	172	917	MEDP1002;FDATN01488;MW0105913;MW0103600;MW0000418;MW0111511	C01996+C00025+C11045+C00130+C06526+C00095
Regulation of actin cytoskeleton	ko04810	3	5	172	917	MEDP1002;MW0054500;MW0054512	C01996+C00681+C00681
Insulin secretion	ko04911	1	5	172	917	MEDP1002	C01996
Salivary secretion	ko04970	1	4	172	917	MEDP1002	C01996
Gastric acid secretion	ko04971	1	3	172	917	MEDP1002	C01996
Pancreatic secretion	ko04972	1	3	172	917	MEDP1002	C01996
Pathways of neurodegeneration - multiple diseases	ko05022	2	7	172	917	MEDP1002;FDATN01488	C01996+C00025
Nicotine addiction	ko05033	2	2	172	917	MEDP1002;FDATN01488	C01996+C00025
Phenylalanine metabolism	ko00360	1	19	172	917	MEDN0061	C05598
Biotin metabolism	ko00780	2	7	172	917	MW0015301;MW0123579	C01092+C01909
Steroid biosynthesis	ko00100	2	12	172	917	MW0015184;MEDP1194	C01164+C01673
Insect hormone biosynthesis	ko00981	2	6	172	917	MW0015184;MW0151928	C01164+C09694
Lysine degradation	ko00310	2	13	172	917	MW0103910;MW0104827	C01142+C00322
Glycerolipid metabolism	ko00561	9	38	172	917	MEDP1122;MW0054500;MW0050213;MW0069838;MW0049281;MW0011869;MW0013400;MW0054512;MW0013090	C00641+C00681+C00641+C00422+C00641+C00416+C01885+C00681+C00422
Inositol phosphate metabolism	ko00562	3	16	172	917	MEDP1122;MW0050213;MW0049281	C00641+C00641+C00641
Phosphatidylinositol signaling system	ko04070	4	15	172	917	MEDP1122;MW0050213;MW0049281;MW0011869	C00641+C00641+C00641+C00416
Long-term depression	ko04730	4	15	172	917	MEDP1122;MW0050213;MW0049281;FDATN01488	C00641+C00641+C00641+C00025
Parathyroid hormone synthesis, secretion and action	ko04928	1	6	172	917	MEDP1194	C01673
Endocrine and other factor-regulated calcium reabsorption	ko04961	1	4	172	917	MEDP1194	C01673
Mineral absorption	ko04978	1	17	172	917	MEDP1194	C01673
Tuberculosis	ko05152	1	3	172	917	MEDP1194	C01673
Insulin resistance	ko04931	4	11	172	917	MW0194064;MW0069838;MW0111511;MW0013090	C02571+C00422+C00095+C00422
Tyrosine metabolism	ko00350	5	29	172	917	MEDN0541;MW0115251;MW0105210;MW0139601;MEDN0648	C05576+C06046+C01061+C01850+C05585
Drug metabolism - cytochrome P450	ko00982	7	22	172	917	MW0125999;MW0014136;MW0000187;MW0139781;MEDL01915;MW0004612;MW0011294	C07492+C16651+C16577+C07108+C16658+C16570+C16654
Ubiquinone and other terpenoid-quinone biosynthesis	ko00130	3	17	172	917	MW0049211;MW0053497;MW0106148	C14156+C00353+C00251
Porphyrin metabolism	ko00860	5	22	172	917	MEDL00830;MEDP1233;MW0120983;FDATN01488;MW0142981	C05794+C05791+C03114+C00025+C18154
One carbon pool by folate	ko00670	1	4	172	917	MW0168158	C00101
Lipoic acid metabolism	ko00785	2	8	172	917	MW0168158;MW0104827	C00101+C00322
Folate biosynthesis	ko00790	2	9	172	917	MW0168158;MW0106148	C00101+C00251
Aminoacyl-tRNA biosynthesis	ko00970	2	20	172	917	MW0168158;FDATN01488	C00101+C00025
Carbon metabolism	ko01200	3	30	172	917	MW0168158;FDATN01488;MW0013542	C00101+C00025+C00204
Antifolate resistance	ko01523	2	10	172	917	MW0168158;MW0103600	C00101+C00130
Protein digestion and absorption	ko04974	3	26	172	917	MW0169682;FDATN01488;MW0009345	C01746+C00025+C01468
Cutin, suberine and wax biosynthesis	ko00073	1	12	172	917	MW0141658	C19617
Phospholipase D signaling pathway	ko04072	4	10	172	917	MW0054500;MW0011869;FDATN01488;MW0054512	C00681+C00416+C00025+C00681
Gap junction	ko04540	3	10	172	917	MW0054500;FDATN01488;MW0054512	C00681+C00025+C00681
Fat digestion and absorption	ko04975	6	27	172	917	MW0054500;MW0069838;MW0011869;MW0013400;MW0054512;MW0013090	C00681+C00422+C00416+C01885+C00681+C00422
Pathogenic Escherichia coli infection	ko05130	4	18	172	917	MW0054500;MW0058413;MW0013003;MW0054512	C00681+C00350+C00350+C00681
Glycosylphosphatidylinositol (GPI)-anchor biosynthesis	ko00563	2	15	172	917	MW0058413;MW0013003	C00350+C00350
Autophagy - other	ko04136	2	14	172	917	MW0058413;MW0013003	C00350+C00350
Autophagy - animal	ko04140	2	14	172	917	MW0058413;MW0013003	C00350+C00350
Kaposi sarcoma-associated herpesvirus infection	ko05167	2	16	172	917	MW0058413;MW0013003	C00350+C00350
Thermogenesis	ko04714	3	26	172	917	MW0069838;MW0013400;MW0013090	C00422+C01885+C00422
Regulation of lipolysis in adipocytes	ko04923	3	26	172	917	MW0069838;MW0013400;MW0013090	C00422+C01885+C00422
Cholesterol metabolism	ko04979	2	8	172	917	MW0069838;MW0013090	C00422+C00422
Lipid and atherosclerosis	ko05417	2	4	172	917	MW0069838;MW0013090	C00422+C00422
Toxoplasmosis	ko05145	1	1	172	917	MW0054385	C06314
Circadian entrainment	ko04713	2	4	172	917	MW0169458;FDATN01488	C01598+C00025
Fc gamma R-mediated phagocytosis	ko04666	1	4	172	917	MW0011869	C00416
GnRH signaling pathway	ko04912	1	3	172	917	MW0011869	C00416
Pancreatic cancer	ko05212	1	1	172	917	MW0011869	C00416
Fructose and mannose metabolism	ko00051	3	12	172	917	MEDN1011;MW0114000;MW0111511	C00392+C02985+C00095
Terpenoid backbone biosynthesis	ko00900	3	14	172	917	MW0053497;MEDN0417;MW0142291	C00353+C00418+C11434
Riboflavin metabolism	ko00740	1	7	172	917	MW0120983	C03114
Aflatoxin biosynthesis	ko00254	1	3	172	917	MW0140230	C20499
Arginine biosynthesis	ko00220	1	9	172	917	FDATN01488	C00025
Alanine, aspartate and glutamate metabolism	ko00250	2	12	172	917	FDATN01488;MW0108608	C00025+C12270
Histidine metabolism	ko00340	1	12	172	917	FDATN01488	C00025
Taurine and hypotaurine metabolism	ko00430	2	10	172	917	FDATN01488;MW0154638	C00025+C03149
D-Amino acid metabolism	ko00470	2	29	172	917	FDATN01488;MW0148631	C00025+C01726
Neomycin, kanamycin and gentamicin biosynthesis	ko00524	3	12	172	917	FDATN01488;MW0156392;MW0143444	C00025+C01759+C21258
Glyoxylate and dicarboxylate metabolism	ko00630	1	16	172	917	FDATN01488	C00025
Butanoate metabolism	ko00650	1	10	172	917	FDATN01488	C00025
Nitrogen metabolism	ko00910	1	2	172	917	FDATN01488	C00025
FoxO signaling pathway	ko04068	1	3	172	917	FDATN01488	C00025
Ferroptosis	ko04216	2	10	172	917	FDATN01488;MEDN0417	C00025+C00418
Long-term potentiation	ko04720	1	3	172	917	FDATN01488	C00025
Glutamatergic synapse	ko04724	1	4	172	917	FDATN01488	C00025
GABAergic synapse	ko04727	1	4	172	917	FDATN01488	C00025
Proximal tubule bicarbonate reclamation	ko04964	1	4	172	917	FDATN01488	C00025
Amyotrophic lateral sclerosis	ko05014	1	2	172	917	FDATN01488	C00025
Huntington disease	ko05016	1	1	172	917	FDATN01488	C00025
Spinocerebellar ataxia	ko05017	1	3	172	917	FDATN01488	C00025
Cocaine addiction	ko05030	1	5	172	917	FDATN01488	C00025
Amphetamine addiction	ko05031	1	5	172	917	FDATN01488	C00025
Alcoholism	ko05034	1	6	172	917	FDATN01488	C00025
Central carbon metabolism in cancer	ko05230	1	26	172	917	FDATN01488	C00025
Monobactam biosynthesis	ko00261	1	8	172	917	MW0141968	C03972
Fc epsilon RI signaling pathway	ko04664	1	6	172	917	MW0062226	C00696
African trypanosomiasis	ko05143	1	6	172	917	MW0062226	C00696
Asthma	ko05310	1	3	172	917	MW0062226	C00696
Pentose phosphate pathway	ko00030	1	12	172	917	MW0013542	C00204
Pentose and glucuronate interconversions	ko00040	1	12	172	917	MW0013542	C00204
Purine metabolism	ko00230	1	28	172	917	MW0103600	C00130
Galactose metabolism	ko00052	1	13	172	917	MW0111511	C00095
Starch and sucrose metabolism	ko00500	1	7	172	917	MW0111511	C00095
Carbohydrate digestion and absorption	ko04973	1	8	172	917	MW0111511	C00095
Diabetic cardiomyopathy	ko05415	1	12	172	917	MW0111511	C00095
Selenocompound metabolism	ko00450	1	1	172	917	MW0108300	C18904
