# Supplementary material for: Dangua Fang induces anti-glucolipid metabolism disorder effects similar to those of direct NFIL3 inhibition
Source: Front Microbiol. 2025 Mar 19;16:1557345. doi: 10.3389/fmicb.2025.1557345 (PMC11962013; doi:10.3389/fmicb.2025.1557345)
Supplement: Supplementary file 1 [file Data_Sheet_1.zip › Supplementary files /family_PCA_components.xls]

## Sheet: family_PCA_components
Sample	PC1	PC2	PC3	PC4	PC5	PC6	PC7	PC8	PC9	PC10	PC11	PC12	PC13	PC14	PC15
A1	-13.9798	12.9196598185621	-9.58517	11.4132850621885	-8.10783	3.15127051189655	-3.08619	2.08660762920014	-4.94324	2.28245	-2.71157	-3.57215	-0.153224	2.50323647020258	9.79560905239106e-15
A2	-2.16498	13.8582648842171	-5.42638	-1.06184	-0.900821	3.73619298467718	3.87626436728043	1.83585176121313	7.30984231401405	-4.58055	5.81519403508638	7.55068760499946	1.73015076723288	-4.8559	5.69905956387183e-15
A3	-17.6671	4.74961310048407	-1.11277	-6.15029	17.6624623525325	-1.08226	2.24030997655151	-3.65486	-0.0617388	3.93536	1.2311731175673	-2.71791	-0.977391	1.57200186129606	2.84608996719348e-15
B1	9.18404925983012	2.71227296935936	1.74016184750429	-5.31871	-1.70014	0.642918413025682	-3.72157	-4.42178	-3.10777	9.67552575851133	-2.99305	3.97504469040472	9.40679690399368	-0.780859	2.84370472241401e-15
B2	3.80600313174108	2.8337297513136	7.11443557355864	6.94766221293701	7.23815692452658	-6.73936	-13.3419	1.47424799819207	3.25580854345179	-6.7544	-4.11949	0.445615824398513	1.11782181338632	-1.03947	2.22614316496626e-15
B3	11.9007856869218	0.422666904781017	2.34586576964311	2.98421379148484	0.884686112279942	4.5530678991769	-1.00529	-0.83211	4.64591825622243	6.02515739916809	-1.18755	5.93033377227769	-8.74446	5.8457418382013	2.99257108359139e-15
C1	-13.4825	-10.1762	1.49368278095208	-7.64257	-10.031	-2.79189	-6.67536	2.3316415155777	8.77525626535379	3.07174991094701	4.56392631460848	-2.99709	-0.0116823	0.939189577007643	2.55682482757434e-15
C2	6.06325973658812	-17.073	-20.8163	3.56915297463094	4.74726152948174	3.76998061170253	-0.812865	-1.63345	0.375555892657045	-2.94065	-0.0760892	0.0415806201198231	2.06435259269522	0.1042638174773	-2.8964e-16
C3	3.82351416963403	-0.292984	-5.7077	1.2424711822835	-2.92873	-18.2553	7.07670554813242	1.38746505432394	-2.37675	2.36878593091488	-0.577572	1.8002732282081	-2.65815	-1.59917	-5.47029e-16
D1	10.9596244845564	5.8538570738492	1.07380106951142	-7.75544	-1.50872	-0.153174	6.0539528049287	3.98924014205082	1.79864441481745	-6.71058	-1.89475	-5.01552	3.83465583784458	7.9688398867072	5.92033650596112e-16
D2	3.49950692846734	0.981899853949001	0.163954777252219	-7.60329	-2.61715	4.93164636678376	1.82507037255704	-1.29049	1.32229821904353	-0.510133	-9.79134	-5.11678	-4.82124	-7.46762	1.93731170621613e-15
D3	-4.95894	-4.30813	3.08698089568854	-9.12023	-1.19807	2.47694066039201	-3.84425	5.74253091473067	-12.7445	-4.69313	2.15671776559024	5.60915707258163	-2.93896	0.278230636494122	2.82700800895773e-15
E1	15.8307181439087	1.76653145701332	4.80476961776343	4.54810285167405	1.98677128956498	2.13103970532036	-0.867816	1.69706167608048	-3.51302	2.88533911964454	10.6500091426192	-7.80136	-1.09895	-3.31236	6.95154200580512e-15
E2	-8.16049	-10.8401	12.6589304769418	9.88308885319528	1.89787856932372	3.49664133038813	8.91993655016268	8.16234723816306	1.06638736276034	1.60858189356146	-2.88174	1.43899553969468	3.41092143022409	-1.09669	-5.84621e-15
E3	-4.65362	-3.4081	8.16579633220605	4.06440382774261	-5.42472	0.132308190498417	3.36300205657752	-16.8743	-1.80265	-5.66351	1.81614091493171	0.429120057330788	-0.160649	0.940564606664494	-7.51867e-15
