# Supplementary material for: Dangua Fang induces anti-glucolipid metabolism disorder effects similar to those of direct NFIL3 inhibition
Source: Front Microbiol. 2025 Mar 19;16:1557345. doi: 10.3389/fmicb.2025.1557345 (PMC11962013; doi:10.3389/fmicb.2025.1557345)
Supplement: Supplementary file 1 [file Data_Sheet_1.zip › Supplementary files /A_B.xls]

## Sheet: A_vs_B.filter_副本
Index	mean(group1)	variance(group1)	standard error(group1)	mean(group2)	variance(group2)	standard error(group2)	Pvalue	Qvalue
map00040_Pentose_and_glucuronate_interconversions	0.00283805114362841	1.71607281585319e-08	7.56322862242749e-05	0.00257942667796183	6.22408423844933e-09	4.55488171761877e-05	0.0435220588235294	0.344271126760563
map00052_Galactose_metabolism	0.00432688325538183	1.68131909865273e-08	7.48625206328847e-05	0.00490132530436505	2.63085724761186e-08	9.36457375362393e-05	0.00952450980392157	0.317416666666667
map00130_Ubiquinone_and_other_terpenoid_quinone_biosynthesis	0.000872306707870911	2.13816488111642e-08	8.4422842112713e-05	0.00121547957791141	1.09164173722859e-08	6.03225147914274e-05	0.0291691176470588	0.344271126760563
map00195_Photosynthesis	0.000990578395780814	2.06867425219279e-09	2.62594379997795e-05	0.00119815062010414	2.7084608712501e-09	3.00469680736127e-05	0.00801225490196078	0.317416666666667
map00311_Penicillin_and_cephalosporin_biosynthesis	0.000281736750331679	4.19715355010996e-09	3.74038926232282e-05	0.000400357677940289	8.73597653940741e-10	1.70645602926137e-05	0.0453333333333333	0.344271126760563
map00340_Histidine_metabolism	0.00142128229146601	1.15377652973031e-09	1.96110218136835e-05	0.00158614447234865	4.70127735867909e-09	3.95865185750532e-05	0.0191544117647059	0.344271126760563
map00362_Benzoate_degradation	0.00105178124496135	2.97732665004433e-11	3.15030509106887e-06	0.00103473309427597	8.05168938034438e-11	5.18063361000833e-06	0.0491813725490196	0.344271126760563
map00380_Tryptophan_metabolism	0.000340517507336739	3.94119502081412e-10	1.14618134411824e-05	0.000381527928767858	7.02369969093391e-11	4.83862917602837e-06	0.0300514705882353	0.344271126760563
map00400_Phenylalanine_tyrosine_and_tryptophan_biosynthesis	0.00256855236715091	7.8476046405238e-09	5.11455590790435e-05	0.00282110026250566	1.31578818612297e-08	6.62265854503304e-05	0.0380196078431373	0.344271126760563
map00405_Phenazine_biosynthesis	0.000110153425464962	1.04413582694851e-10	5.8995362160894e-06	0.000163815018920077	9.84276486565973e-11	5.72793297960667e-06	0.0036593137254902	0.291236111111111
map00430_Taurine_and_hypotaurine_metabolism	0.000510782235294675	1.46271512143019e-09	2.20810259531435e-05	0.000623243527777124	1.02766223492936e-09	1.85082165080752e-05	0.0165490196078431	0.344271126760563
map00510_N_Glycan_biosynthesis	0.000264496378591887	1.49307145660096e-10	7.05471817674989e-06	0.000238506452387835	3.62565881177101e-11	3.4764247974852e-06	0.0294632352941176	0.344271126760563
map00511_Other_glycan_degradation	0.00242714326164068	1.2255429334231e-07	0.000202117369649675	0.00318776955464529	7.11505330906249e-08	0.00015400274141567	0.0390882352941176	0.344271126760563
map00520_Amino_sugar_and_nucleotide_sugar_metabolism	0.00784748969041036	1.79400835638863e-08	7.73306398177901e-05	0.00828262774797165	3.98131043122803e-08	0.000115199977303644	0.0341985294117647	0.344271126760563
map00521_Streptomycin_biosynthesis	0.0018145001480905	2.95182365597209e-08	9.91938112312136e-05	0.00225520761756185	1.35942688022176e-08	6.73158445989689e-05	0.0207426470588235	0.344271126760563
map00523_Polyketide_sugar_unit_biosynthesis	0.00122615304851517	1.95721673458175e-08	8.07716273324931e-05	0.00163317058770561	1.25285275081268e-08	6.46233381685151e-05	0.0162549019607843	0.344271126760563
map00524_Neomycin_kanamycin_and_gentamicin_biosynthesis	0.000309199669013697	5.5249745445491e-10	1.35707707279888e-05	0.00036231066679782	3.48181121144678e-10	1.07731320290291e-05	0.0367156862745098	0.344271126760563
map00525_Acarbose_and_validamycin_biosynthesis	0.000724545976339646	1.06516878798692e-08	5.95865977097457e-05	0.000979922480325992	4.02761240884856e-09	3.66406532367559e-05	0.021281862745098	0.344271126760563
map00541_O_Antigen_nucleotide_sugar_biosynthesis	0.00389868513459664	5.56946715314055e-09	4.30869939894494e-05	0.00426794251585769	4.14605845969847e-08	0.000117559324877534	0.0417156862745098	0.344271126760563
map00562_Inositol_phosphate_metabolism	0.000598574332731075	5.06884069011801e-09	4.11049092368864e-05	0.000747013282927817	2.36630555514648e-10	8.88126409010655e-06	0.0231053921568627	0.344271126760563
map00600_Sphingolipid_metabolism	0.00218147484087467	5.84078652555713e-08	0.000139532392004594	0.00277952143886736	6.46961855572286e-08	0.000146851609408079	0.041421568627451	0.344271126760563
map00621_Dioxin_degradation	0.000171293934764617	2.95796252122443e-10	9.92969036312215e-06	0.00013809107469005	4.52163744382232e-11	3.88228345342545e-06	0.0352598039215686	0.344271126760563
map00622_Xylene_degradation	0.000173665840267504	3.69136841130557e-10	1.10925927406619e-05	0.000138565123988763	4.36874964428698e-11	3.81608422526153e-06	0.0396274509803922	0.344271126760563
map00633_Nitrotoluene_degradation	0.000185002250929045	8.43910281578594e-10	1.67721026467424e-05	0.000116927650049919	1.58324886610877e-10	7.26463778888016e-06	0.0194485294117647	0.344271126760563
map00643_Styrene_degradation	4.00505720007243e-05	4.79771439462454e-11	3.99904755103201e-06	2.08300144781293e-05	6.43407841819926e-11	4.63108281729707e-06	0.0339044117647059	0.344271126760563
map00984_Steroid_degradation	6.97776902291412e-06	2.27562736377777e-12	8.70943427894481e-07	1.36918341473312e-05	1.30910141401378e-12	6.60580909506619e-07	0.00503186274509804	0.315009259259259
map00997_Biosynthesis_of_various_other_secondary_metabolites	9.6209964694544e-06	1.44451132563654e-11	2.19431942800536e-06	3.05219667626045e-06	6.09820961280066e-13	4.50858795810864e-07	0.0429803921568627	0.344271126760563
map01053_Biosynthesis_of_siderophore_group_nonribosomal_peptides	5.99203846439946e-05	3.63096938138073e-10	1.10014686616238e-05	0.000116744110432655	1.0369164134967e-10	5.87910541238122e-06	0.0100539215686275	0.317416666666667
map01055_Biosynthesis_of_vancomycin_group_antibiotics	0.000266256283728252	3.60947136049473e-10	1.09688519005633e-05	0.000358014409019075	2.37064327794008e-10	8.88940057585452e-06	0.00395343137254902	0.291236111111111
map01250_Biosynthesis_of_nucleotide_sugars	0.00743543044038236	1.57663503653277e-08	7.24944833885718e-05	0.00796841392916698	6.93223851382571e-08	0.000152011386786492	0.0333921568627451	0.344271126760563
map01502_Vancomycin_resistance	0.00192672605152288	7.1459488043145e-08	0.000154336740109784	0.00134786702366569	1.85996023938431e-08	7.87392371350801e-05	0.0279044117647059	0.344271126760563
map01503_Cationic_antimicrobial_peptide_CAMP_resistance	0.00281413933647042	1.17417423297349e-07	0.000197836147099352	0.00349045199878211	5.1599260552988e-08	0.000131147830777572	0.0470024509803922	0.344271126760563
map02020_Two_component_system	0.0161574064092378	2.35681037205056e-06	0.000886342742594639	0.0133700457330527	4.82255595681554e-07	0.000400938730016426	0.0461666666666667	0.344271126760563
map03008_Ribosome_biogenesis_in_eukaryotes	0.000145359680576102	1.21309037853496e-09	2.01087906029093e-05	7.12070291461405e-05	1.81184682442286e-10	7.77141519592336e-06	0.0253946078431373	0.344271126760563
map03020_RNA_polymerase	0.000780634043865093	3.29620483364537e-09	3.31471709886146e-05	0.000678755838668565	5.04389182675526e-10	1.29664847803292e-05	0.0464607843137255	0.344271126760563
map03022_Basal_transcription_factors	6.37529251873768e-05	2.91989084459301e-10	9.86558132193775e-06	2.65727999257426e-05	9.38932030331548e-11	5.59443780413948e-06	0.0305808823529412	0.344271126760563
map03450_Non_homologous_end_joining	2.19271383101749e-05	3.18958171767591e-11	3.26066543192025e-06	3.43192167539058e-06	2.70164286029798e-13	3.00091256137083e-07	0.00641421568627451	0.315009259259259
map03460_Fanconi_anemia_pathway	1.37335840551127e-05	4.40873412014822e-12	1.21226153945813e-06	2.20506286956237e-05	4.29186084211208e-12	1.19608539858324e-06	0.00923039215686275	0.317416666666667
map04011_MAPK_signaling_pathway_yeast	5.19061428040505e-05	1.29709093559636e-10	6.57543645090414e-06	7.73910591956108e-05	6.09861144753968e-11	4.50873649985584e-06	0.0326323529411765	0.344271126760563
map04016_MAPK_signaling_pathway_plant	0.000225928656765635	5.36637988851137e-10	1.33745777360276e-05	0.000272799152462942	6.86471128375498e-11	4.78355212638578e-06	0.0297573529411765	0.344271126760563
map04070_Phosphatidylinositol_signaling_system	0.000267404552734564	2.58122208971037e-10	9.27581459084209e-06	0.00030677419594758	1.38788139590429e-10	6.80166988296327e-06	0.0256887254901961	0.344271126760563
map04072_Phospholipase_D_signaling_pathway	2.25474413882032e-05	4.11338254210309e-11	3.70287390284136e-06	4.09239807675328e-05	7.89618936346809e-11	5.13036365295486e-06	0.0440367647058824	0.344271126760563
map04113_Meiosis_yeast	0.000170827297085583	2.29863747563264e-11	2.76805435618151e-06	0.000201841169864352	1.39729099124454e-11	2.15815584179684e-06	5.3921568627451e-4	0.119166666666667
map04142_Lysosome	0.00133256084382202	4.11967830868266e-08	0.000117184730357424	0.00183593238119543	3.00463017866953e-08	0.000100077139891678	0.0310955882352941	0.344271126760563
map04212_Longevity_regulating_pathway_worm	0.00103868499244253	9.69070882298736e-10	1.79728580763581e-05	0.000930070350962159	9.80060777502483e-10	1.80744827266e-05	0.0120955882352941	0.344271126760563
map04361_Axon_regeneration	2.28614352824035e-05	2.81750624410506e-11	3.06458602103942e-06	3.93721734477205e-05	7.42000445821188e-11	4.97326333447562e-06	0.048406862745098	0.344271126760563
map04626_Plant_pathogen_interaction	0.00139937661556258	3.32911074360356e-09	3.33122136940971e-05	0.00155741884299373	4.6851822555836e-09	3.95186970752816e-05	0.0370098039215686	0.344271126760563
map04930_Type_II_diabetes_mellitus	0.000189753547241942	1.35044925384308e-10	6.70932001980102e-06	0.000166033444355352	5.29520324345026e-11	4.20127093605822e-06	0.0387941176470588	0.344271126760563
map04940_Type_I_diabetes_mellitus	0.000213988512217886	5.96390785100186e-10	1.40995364592858e-05	0.000254476160416907	3.16742554858724e-11	3.24932072316007e-06	0.0499656862745098	0.344271126760563
map04974_Protein_digestion_and_absorption	0.000281978077786919	1.76461533149019e-09	2.42529402443648e-05	0.000408558620495317	2.1107074360193e-09	2.65248778572073e-05	0.0233995098039216	0.344271126760563
map04975_Fat_digestion_and_absorption	5.0789521296974e-05	2.53284844772548e-11	2.90565451474963e-06	2.58015101395203e-05	1.07850848592756e-10	5.99585547392964e-06	0.018625	0.344271126760563
map04976_Bile_secretion	3.48230540919302e-06	2.90816882883406e-14	9.8457585264486e-08	1.5576974543989e-06	1.32353609434528e-13	2.10042542860987e-07	0.00208823529411765	0.290333333333333
map05140_Leishmaniasis	2.7852375491357e-06	1.2771790344285e-13	2.06331370569165e-07	6.60614666882955e-06	5.28409640532436e-12	1.3271644466461e-06	0.047296568627451	0.344271126760563
map05150_Staphylococcus_aureus_infection	0.000163903673802307	1.14608131033306e-09	1.95455136398191e-05	9.23926438650644e-05	7.10638863702418e-10	1.53908941011931e-05	0.0456274509803922	0.344271126760563
map05152_Tuberculosis	0.000571431550487382	4.89311362005422e-11	4.03861099061473e-06	0.000601733197753459	2.87278853721792e-11	3.09450509625148e-06	0.00584558823529412	0.315009259259259
map05165_Human_papillomavirus_infection	0.00024247643918857	4.92090273416913e-10	1.28074232825721e-05	0.000191755635649144	2.47393887191604e-10	9.08100374759685e-06	0.0318700980392157	0.344271126760563
map05170_Human_immunodeficiency_virus_1_infection	2.4522207937788e-05	1.32132255511182e-11	2.09866827227158e-06	4.56479563292906e-05	1.13595569248157e-11	1.94589798677592e-06	0.00262745098039216	0.290333333333333
map05203_Viral_carcinogenesis	0.000195793005426354	2.44116274021721e-11	2.85257938260399e-06	0.000175446285492611	1.98125614554398e-11	2.56986130984014e-06	0.00771813725490196	0.317416666666667
map05205_Proteoglycans_in_cancer	0.000186429799873245	2.6776286823984e-09	2.98754563836739e-05	9.08927790431119e-05	4.42811690152528e-10	1.21492344086987e-05	0.0406470588235294	0.344271126760563
map05206_MicroRNAs_in_cancer	0.000912065170315521	2.64683186369299e-09	2.97031528275647e-05	0.00102796211926385	1.65222525179374e-10	7.42119768364859e-06	0.0178088235294118	0.344271126760563
map05418_Fluid_shear_stress_and_atherosclerosis	0.000882087713860722	1.00440715200446e-08	5.78621105734562e-05	0.00105923184171144	1.73789441867934e-09	2.40686131623693e-05	0.0481127450980392	0.344271126760563
