# Supplementary material for: Dangua Fang induces anti-glucolipid metabolism disorder effects similar to those of direct NFIL3 inhibition
Source: Front Microbiol. 2025 Mar 19;16:1557345. doi: 10.3389/fmicb.2025.1557345 (PMC11962013; doi:10.3389/fmicb.2025.1557345)
Supplement: Supplementary file 1 [file Data_Sheet_1.zip › Supplementary files /Heatmap.xls]

## Sheet: Sheet1
Index	Class	A1	A2	A3	B1	B2	B3	C1	C2	C3	D1	D2	D3	E1	E2	E3
MW0116672	Amino acid and Its metabolites	2.65635	1.81834	0.785318	0.034591	-0.581562	-0.557769	-0.232586	-0.328507	-0.605121	-0.589163	-0.491859	-0.212206	-0.184705	-0.628917	-0.882206
MW0107001	Amino acid and Its metabolites	0.90699	2.22588	2.13756	-0.751679	-0.336043	-0.0888674	0.236922	-0.239671	-0.432261	-0.503663	-0.502705	-0.889592	-0.354503	-1.05932	-0.349042
MW0107459	Amino acid and Its metabolites	2.19872	1.82831	1.39269	0.0198253	-0.637327	-0.573419	-0.979558	-0.137212	-0.296564	-0.177026	-0.647604	-0.688882	-0.92845	-0.521849	0.148351
MW0109354	Amino acid and Its metabolites	0.166461	1.03137	-0.139899	-1.74924	-1.59522	-0.00606565	-0.305	-0.596013	-1.38331	0.00265411	1.01853	0.920936	0.773735	1.52493	0.336132
MW0150540	Amino acid and Its metabolites	2.43416	1.40816	1.41783	-0.0103567	-0.743648	-1.01641	-0.022585	-0.643727	-0.820929	-0.184681	-0.0691543	0.0595993	-0.777319	-0.853556	-0.177377
MW0105888	Amino acid and Its metabolites	3.00139	1.59562	0.334848	-0.202299	-0.198792	-0.587882	-0.574332	-0.425497	-0.452926	-0.454212	-0.309644	-0.275941	-0.695099	-0.228044	-0.527188
MW0109634	Amino acid and Its metabolites	2.05012	1.76438	1.92816	-0.528683	-0.39139	-0.571278	-0.691675	-0.58723	-0.525041	-0.527609	-0.130381	-0.541016	-0.420798	-0.431544	-0.396015
MW0109774	Amino acid and Its metabolites	-1.22334	-0.018766	-0.972345	-0.363077	0.242993	0.677866	-1.14718	-1.24694	-1.14613	0.00535429	1.13188	0.235554	1.13758	0.851767	1.8348
MW0139910	Amino acid and Its metabolites	-0.708812	-0.886231	-1.1481	-0.34794	1.18669	0.520937	-0.642853	-0.884044	-1.1395	-0.564005	-0.09641	1.00322	0.553722	1.08276	2.07057
MEDN0061	Amino acid and Its metabolites	2.34085	1.81167	0.823946	-0.240325	-1.227	-0.596478	-0.00740049	-0.121862	-0.900858	-0.629056	0.124178	0.121221	-0.586166	-1.01669	0.103964
MEDL00363	Amino acid and Its metabolites	1.8933	2.15469	1.47957	-0.414416	-0.624027	-0.579227	-0.447914	-0.544031	-0.616534	-0.641482	0.487431	-0.532791	-0.528513	-0.479103	-0.606957
MEDN1480	Amino acid and Its metabolites	-1.05036	-1.03818	-1.04156	-0.486618	1.03629	2.25058	-0.178812	-0.468427	-0.343847	-0.409179	-0.355036	-0.51782	1.7502	0.415603	0.437166
MW0150396	Amino acid and Its metabolites	1.95377	1.96743	1.32926	-0.593093	-0.788045	-0.763145	0.60208	-0.314277	-0.3094	0.221533	-0.465442	-0.533415	-0.994239	-0.529711	-0.783304
MEDP1611	Amino acid and Its metabolites	0.969452	0.990864	0.58665	-0.43382	0.124233	-0.538229	2.14738	-0.744548	1.39036	-0.508063	-0.270833	-0.418496	-1.01345	-1.08677	-1.19474
MW0108877	Amino acid and Its metabolites	-1.37452	-0.744999	-0.814462	-0.0596917	-0.248205	0.374458	-0.100164	-1.13883	-0.3496	-0.195616	1.18289	-0.290043	0.284886	2.63721	0.836691
MW0150471	Amino acid and Its metabolites	2.55327	1.09448	1.32701	0.694106	-0.0913435	-0.705175	-0.553918	-0.436845	-0.501051	-0.198557	-0.104098	-0.507397	-0.881577	-1.21513	-0.473769
MW0108503	Amino acid and Its metabolites	-1.31684	-1.61122	-1.35397	1.41785	0.965717	1.06244	1.08938	0.795188	-0.612762	-0.360102	0.388593	-0.517852	-0.776946	0.224157	0.606359
MW0108704	Amino acid and Its metabolites	-0.3578	-0.650766	-1.51279	-0.38129	0.40119	0.506596	-0.349514	-0.7924	-1.00656	-0.88647	0.873332	-0.12772	1.96156	0.5597	1.76294
MW0052989	Amino acid and Its metabolites	-1.1075	-1.44163	-1.45677	-0.407101	-0.22858	-0.114642	0.056321	0.327733	-0.635332	1.10815	0.828521	-0.515136	0.423797	1.09708	2.0651
MEDP1362	Amino acid and Its metabolites	-1.73139	-1.5574	-2.14497	0.805166	0.18666	1.09956	0.284825	0.365029	0.260317	1.14004	0.0941612	0.0698846	0.275403	0.270255	0.582462
MW0125647	Amino acid and Its metabolites	2.17225	1.54693	-0.00353441	0.585712	0.656771	0.131339	0.137817	-0.457631	-0.673431	-0.950546	-0.0995189	-0.737924	-0.826657	-1.78383	0.302255
MW0105437	Amino acid and Its metabolites	-1.57079	-1.65372	-1.90957	1.41959	0.623306	0.941362	0.0808622	-0.650599	-0.156254	0.40855	0.49649	0.512148	0.605523	0.40436	0.448737
MW0107875	Amino acid and Its metabolites	-1.50912	-1.53633	-1.91604	1.06927	0.43505	0.466382	1.46268	0.495269	0.264732	-0.480138	0.348735	0.103661	-0.073313	-0.251044	1.12019
MW0108457	Amino acid and Its metabolites	-1.93984	-1.94436	-1.43424	1.22321	0.0953673	0.0220797	0.443344	0.322642	0.0833826	0.485336	0.10894	-0.0844544	0.992715	0.922963	0.702917
MW0107275	Amino acid and Its metabolites	-0.557201	-0.650272	-0.646184	1.41747	2.16787	0.224725	0.139173	-0.128142	1.70108	-0.864557	-0.297127	0.105385	-1.03103	-0.804206	-0.776972
MW0106493	Amino acid and Its metabolites	-1.10515	-1.3935	-2.02849	1.49759	0.422167	1.08308	1.04883	0.674619	0.429368	-0.731777	0.544591	-0.414941	-0.347474	-0.164987	0.486075
MADN0652	Amino acid and Its metabolites	-0.821994	-0.590509	-0.592952	-0.622886	-0.464698	1.30788	-0.0609748	0.00121684	-0.989802	-0.850038	-0.177052	-0.844944	1.26474	1.31174	2.13027
MW0153187	Amino acid and Its metabolites	2.40491	1.81585	0.350232	-0.0518066	-0.350547	-0.830912	-0.104018	-0.37453	-1.01445	0.172714	-0.61065	0.546525	-0.821761	0.060045	-1.19161
MW0150127	Amino acid and Its metabolites	1.81876	1.08094	2.33175	-0.725137	-0.688326	-0.616461	0.343643	-0.465775	0.399101	-0.68104	-0.223819	-0.558134	-0.811735	-0.64574	-0.558015
MW0106502	Amino acid and Its metabolites	-1.89217	-1.91505	-1.35458	0.766077	0.354381	0.349725	-0.200667	-0.174655	-0.151922	-0.127603	1.06324	0.921858	0.961917	0.490349	0.909096
MW0149838	Amino acid and Its metabolites	1.30207	2.35717	1.52298	-0.292545	-0.0154387	-0.89192	-0.766522	-0.451995	-1.41359	-0.464577	0.0553763	-0.0793547	-0.355832	-0.625569	0.119748
MW0144482	Amino acid and Its metabolites	-0.271515	-0.464029	-0.523479	1.28935	3.03624	0.142712	0.326709	0.0303324	-0.163479	-0.726697	-0.515788	-0.162861	-0.304667	-0.681056	-1.01177
MW0158593	Amino acid and Its metabolites	2.28762	1.01968	1.39122	0.266254	-0.85941	-0.867894	0.380246	-0.4961	-0.333166	0.909137	-0.421504	-0.694555	-0.8217	-0.971778	-0.788044
MW0158372	Amino acid and Its metabolites	-1.68906	-1.73122	-1.62221	0.303313	0.624951	0.718385	0.358553	-1.02041	0.249657	0.0201255	1.01538	0.987126	0.823583	0.215435	0.746394
MW0107744	Amino acid and Its metabolites	-0.34906	-0.0880177	-0.470109	2.17063	1.60782	0.516916	-0.475158	0.906093	0.795192	-1.1631	-0.416946	-0.662852	-0.896431	-1.26141	-0.213567
MW0105652	Amino acid and Its metabolites	-1.63882	-2.00898	-1.69547	1.41101	0.507393	0.263135	-0.0621202	-0.0771065	0.269689	0.503325	0.922749	0.206785	0.222396	0.348285	0.827738
MW0153104	Amino acid and Its metabolites	2.84745	1.14387	0.318566	0.471136	-0.287239	0.412916	-0.941457	-1.17027	-0.427155	-0.56398	-0.600694	-0.294572	-0.156912	-0.873843	0.122192
MW0149905	Amino acid and Its metabolites	2.16368	1.9707	1.61489	-0.361261	-0.525872	-0.395898	-0.517523	-0.585491	-0.391397	-0.369207	-0.499975	-0.48361	-0.529123	-0.493718	-0.596195
MW0157640	Amino acid and Its metabolites	-2.34954	-0.459239	-1.73459	1.13188	0.759509	1.366	0.545481	0.699487	0.260743	-0.209846	0.175593	-0.466548	-0.195907	0.582366	-0.105391
MW0155867	Amino acid and Its metabolites	2.29322	1.92814	0.647669	0.442343	-0.37094	0.32577	-0.0451441	-0.767684	-0.768455	-0.902052	-0.306888	-0.444031	-0.470089	-1.24832	-0.313546
MW0149994	Amino acid and Its metabolites	1.69164	1.71163	2.32966	-0.450135	-0.492986	-0.466119	-0.569775	-0.465635	-0.435299	-0.324681	-0.471251	-0.534045	-0.531144	-0.476386	-0.515478
MW0158813	Amino acid and Its metabolites	2.02414	0.0172964	2.58631	-0.22943	-0.103439	0.0553278	-0.509364	0.138503	-0.392446	-0.946918	-0.890436	-0.174246	-0.318895	-0.855855	-0.400549
MW0155783	Amino acid and Its metabolites	1.54576	1.34935	2.31444	-0.906596	0.0973359	-0.424055	-0.835886	-0.464396	-0.708308	0.628709	-0.121272	-0.67547	-0.41611	-0.760626	-0.622884
MW0107449	Amino acid and Its metabolites	-1.15863	-1.1101	-1.22682	0.557982	1.0388	1.32615	-0.892856	0.479021	-0.499281	-0.992823	0.380304	-0.322824	0.829152	-0.277796	1.86973
MW0151013	Amino acid and Its metabolites	-0.687705	-0.0981952	-0.885835	-1.1876	-0.725389	-0.562853	2.6464	-0.267756	1.15888	-0.110905	-0.241259	-0.749451	0.149748	0.475358	1.08656
MW0109861	Amino acid and Its metabolites	-0.642255	-0.487573	-0.376508	1.26647	2.91835	0.479275	0.234866	0.496389	-0.325636	-0.283691	-0.472043	-0.433205	-0.916219	-0.561196	-0.897021
MW0145393	Amino acid and Its metabolites	-0.969913	-1.36559	-1.26892	-0.994712	0.683654	0.291862	-0.467516	-1.01807	-0.10107	1.16796	0.706427	0.120909	1.98679	0.299697	0.928491
MW0105784	Amino acid and Its metabolites	1.98459	1.96686	1.7746	-0.322616	-0.336898	-0.819231	-0.397964	-0.659768	-0.565658	-0.338355	-0.425831	-0.340667	-0.608795	-0.604329	-0.305937
MW0157726	Amino acid and Its metabolites	1.05047	1.04687	2.73147	0.215743	-0.968183	-0.86373	-0.335125	-0.815926	-0.507301	-0.00391644	0.0332322	-0.413687	-0.429547	-1.05701	0.316636
MW0155785	Amino acid and Its metabolites	-1.48145	-1.56177	-1.3468	0.550625	-1.71011	0.743503	0.107537	0.132714	0.128772	0.939323	0.926606	0.409464	1.12917	0.58513	0.447293
MW0150105	Amino acid and Its metabolites	0.663527	1.581	2.2299	-0.604513	0.241648	1.20728	-0.602037	-1.08375	-0.486954	-0.479941	-0.590732	0.22664	-0.870946	-0.813001	-0.618123
MW0150398	Amino acid and Its metabolites	-1.49152	-1.75074	-1.88171	1.6282	0.514704	0.1454	0.517055	-0.528511	0.632436	-0.0198096	0.778639	0.447501	0.635237	0.239678	0.133439
MW0146201	Amino acid and Its metabolites	-1.34923	-1.10712	-1.08763	1.192	0.939106	0.104884	-0.294907	0.248867	-0.0189202	-0.509383	-0.491619	-0.851354	0.162453	0.705288	2.35756
MW0145258	Amino acid and Its metabolites	1.61065	0.764248	0.165707	1.30318	0.578461	0.806074	0.573509	0.40801	0.289683	-0.903175	-0.866511	-1.02691	-1.31996	-1.59747	-0.785491
MW0109108	Amino acid and Its metabolites	-0.294008	-0.333397	-0.302062	2.75528	2.06851	0.0119381	-0.206787	-0.356966	-0.319819	-0.53788	-0.577766	-0.420484	-0.350258	-0.565577	-0.57073
MW0150855	Amino acid and Its metabolites	2.14212	1.95749	1.39468	-0.198395	-0.483937	-0.711581	-0.80705	-0.433126	-0.547646	-0.299084	0.138256	0.0128573	-0.806984	-0.809534	-0.548065
MW0109316	Amino acid and Its metabolites	-1.0866	-0.993123	-1.07496	1.37102	2.32056	1.43243	0.413769	-0.104382	-0.51875	0.109016	-0.540917	-0.516677	-0.000343098	-0.474015	-0.33703
MW0110211	Amino acid and Its metabolites	0.0528557	-0.0694131	-0.294853	2.12752	1.35887	0.767227	0.501921	0.867518	0.387275	-1.02885	-0.802919	-1.07202	-1.07035	-1.25221	-0.472586
MW0155821	Amino acid and Its metabolites	2.6057	1.98447	0.494075	-0.218468	-0.748024	-0.424305	-0.432222	-0.500347	-0.787654	-0.339416	-0.300621	-0.137377	-0.856862	0.119578	-0.458532
MW0144478	Amino acid and Its metabolites	-1.17416	-2.04916	-0.196647	0.253513	0.864004	0.705196	-0.79968	-0.745246	-0.917313	1.18184	1.11681	-0.084097	1.50832	0.336298	0.000330555
MW0150536	Amino acid and Its metabolites	2.70779	1.00662	1.00998	-0.215599	0.889265	-0.734756	-0.658957	-0.290288	-0.819128	-0.221949	-0.372699	0.0399062	-0.955452	-0.635208	-0.749524
MW0109121	Amino acid and Its metabolites	1.44318	0.410241	3.00177	-0.433917	-0.319658	-0.443798	-0.112426	-0.609677	-0.374689	-0.0240258	-0.646046	-0.47523	-0.923174	-0.47953	-0.013019
MW0152374	Amino acid and Its metabolites	-0.238544	-0.940865	-0.554044	2.21445	0.375163	0.575804	-0.128579	1.70419	0.901122	-0.0839815	-0.46778	-0.179654	-1.1677	-1.02898	-0.9806
MW0150288	Amino acid and Its metabolites	-1.54455	-2.12066	-1.21029	0.299972	0.910776	1.48261	-0.148754	0.227563	0.462699	-0.8248	0.899164	0.500989	0.4651	0.535162	0.0650272
MW0155061	Amino acid and Its metabolites	-1.05933	-1.12761	-0.840525	-0.602767	0.300604	0.855095	-1.148	0.145757	-1.53049	0.0289882	0.939422	0.824389	1.13601	0.325121	1.75334
MW0150948	Amino acid and Its metabolites	2.18919	1.86182	1.45252	-0.188522	-0.84013	-1.04127	0.0471541	-0.359545	-0.153238	-0.326386	-0.317493	-0.346966	-0.694818	-0.735989	-0.546332
MW0145264	Amino acid and Its metabolites	-1.41137	-1.60943	-1.52627	0.954281	0.288788	0.695247	2.08147	0.329456	-0.536173	-0.0978229	0.662389	0.0326432	-0.306908	0.568454	-0.124753
MW0158449	Amino acid and Its metabolites	-1.48158	-1.46541	-1.50667	0.399904	0.356796	1.36405	0.289866	-0.691261	0.879274	-1.25672	0.27616	0.839299	0.286052	0.86687	0.843375
MW0153695	Amino acid and Its metabolites	2.56529	2.1836	-0.261475	-0.206226	-0.519351	-0.473292	-0.0812448	-0.568647	-0.56087	-0.682942	-0.542465	-0.288068	-0.457282	-0.467954	0.360927
MW0150445	Amino acid and Its metabolites	-1.34977	-1.32339	-1.48773	1.30771	-0.494919	1.33176	-0.4348	-0.32817	0.0568264	-0.3533	1.08677	0.803026	1.47536	-0.232703	-0.0566746
MW0153098	Amino acid and Its metabolites	-1.17428	-2.00435	-0.318308	0.219237	0.814951	1.10237	-0.808795	-0.755718	-0.923684	1.21683	0.99589	-0.110327	1.37246	0.35766	0.0160713
MW0146297	Amino acid and Its metabolites	1.99677	1.12302	1.0211	0.719863	-0.248214	-1.0778	-0.922488	-0.168837	-0.703115	0.350919	0.826121	-0.676315	-0.244141	-1.79762	-0.199257
MW0155312	Amino acid and Its metabolites	1.86906	2.18176	1.48376	-0.708763	-0.801458	-0.72677	-0.583146	-0.369359	0.207533	-0.0477551	-0.43637	-0.708185	-0.614192	-0.410128	-0.335992
MW0151649	Amino acid and Its metabolites	-1.57083	-1.38832	-1.42446	0.543598	0.347919	-1.1245	0.977898	-0.418692	-0.56742	0.883916	1.10943	0.754064	0.384068	0.199827	1.29351
MW0109343	Amino acid and Its metabolites	-0.429775	-1.81867	-1.79319	-0.159868	0.483103	-0.318318	-1.16616	0.401347	0.73846	-0.124264	1.664	0.204674	0.542271	1.1776	0.598792
MW0155141	Amino acid and Its metabolites	1.44438	2.70436	1.03204	-0.698688	-0.376887	-0.975127	0.14755	-0.583249	-0.854361	-0.119412	-0.0174549	-0.515565	-0.653868	-0.343693	-0.190023
MW0144820	Amino acid and Its metabolites	-0.62348	-0.731005	-0.38941	-0.625381	-0.570745	-0.674933	0.375833	0.243515	0.264832	2.84399	1.57923	-0.10061	-0.617161	-0.617547	-0.357136
MW0145842	Amino acid and Its metabolites	0.160414	-0.278568	-0.407041	0.680647	-0.599501	1.07987	1.88265	1.58122	0.708593	-0.73522	-0.675233	-0.921028	-1.09717	-1.46286	0.0832266
MW0149665	Amino acid and Its metabolites	-0.74556	-0.976159	-1.38412	-0.78286	0.047899	1.86732	-0.0685691	0.159229	-0.0965351	-0.561875	-0.420363	-0.476904	1.41828	1.92171	0.0985048
MW0110415	Amino acid and Its metabolites	1.87882	1.5777	2.0155	-0.655153	-0.308126	-0.621136	-0.993747	-0.427253	-0.758968	-0.545751	-0.148288	-0.514273	-0.670693	0.412592	-0.241227
MW0151004	Amino acid and Its metabolites	-1.19729	-1.11709	-1.87051	0.983787	1.80005	0.0648232	-0.367591	-0.536363	-0.427041	0.550097	1.36084	0.711279	0.473001	-0.098504	-0.329474
MW0149660	Amino acid and Its metabolites	1.97136	2.39728	1.05783	-0.457831	-0.376627	-1.08724	-0.748202	-0.283823	-0.343274	-0.187817	-0.302173	-0.180582	-0.426606	-0.313622	-0.718674
MW0144458	Amino acid and Its metabolites	-0.504769	-0.662896	-0.459592	2.59196	-0.158451	0.0855929	0.862593	0.665351	1.5575	-0.541761	-0.781231	-0.484301	-0.846545	-0.645431	-0.678018
MW0152570	Amino acid and Its metabolites	-0.65054	-0.810142	-1.6101	0.965468	2.23364	0.636573	-0.903772	-0.564808	-1.16452	-0.466647	0.362237	0.533732	0.231802	0.387256	0.81982
MW0144629	Amino acid and Its metabolites	-0.539992	-0.266352	-1.64128	-0.109955	0.72778	1.07226	-1.14155	-0.685821	-0.336824	-0.118437	-0.298125	-0.532186	2.4255	0.88384	0.561141
MW0145390	Amino acid and Its metabolites	2.34811	0.851966	1.39293	0.148397	0.872048	-0.778072	-0.277495	-0.433224	-0.695066	0.416438	-0.589806	-0.212864	-0.886107	-1.02409	-1.13316
MW0156748	Amino acid and Its metabolites	2.17301	2.06224	1.15915	-0.0359183	-1.02017	-0.624305	-0.196707	-0.515631	-0.473961	0.14913	-0.333177	-0.206442	-0.595773	-0.741201	-0.800236
MW0156718	Amino acid and Its metabolites	-1.12749	-1.1339	-1.76205	1.74305	0.18232	2.10742	-0.512109	0.266126	-0.146294	-0.304135	0.582403	0.0187115	0.157676	0.0401873	-0.111911
MW0152307	Amino acid and Its metabolites	-0.832622	-1.50141	-1.6287	-0.079302	-0.749392	-0.0618845	0.395076	0.29615	-0.0137517	-0.731773	1.45326	1.16795	0.732396	1.73323	-0.179233
MW0152494	Amino acid and Its metabolites	-1.22439	-0.57423	-1.05892	-0.475918	1.84749	0.438584	-0.373851	0.120415	-0.384983	-0.546529	-0.529577	-0.519051	0.380291	0.524281	2.37639
MW0151582	Amino acid and Its metabolites	-1.36635	-1.23636	-0.825138	0.566208	0.820644	0.755785	0.124543	-1.61344	-1.52019	0.789557	0.924545	0.424429	1.09389	0.601749	0.460124
MW0157815	Amino acid and Its metabolites	-1.90605	-1.2328	-1.11922	0.346538	0.0918109	0.541602	0.249262	-0.572348	-1.20906	0.0416181	1.0109	0.992881	1.42945	1.10169	0.233729
MW0152340	Amino acid and Its metabolites	-1.37842	-1.44557	-1.44761	-0.0825082	-0.0149916	0.296229	-0.2663	-0.328767	-0.819988	-0.294601	1.3188	1.01325	1.46322	0.982235	1.00501
MW0155341	Amino acid and Its metabolites	-1.45164	-1.26106	-1.23642	1.3376	0.162517	0.544304	-0.970235	-0.752894	-0.462395	1.55966	0.740285	-0.445995	0.668569	0.989467	0.578239
MW0145814	Amino acid and Its metabolites	-1.13064	-0.879738	-1.42659	-0.543898	1.05939	1.27278	-0.624489	-0.209135	-1.15895	-0.439588	0.875651	-0.277841	1.05995	1.23535	1.18776
MW0153637	Amino acid and Its metabolites	-0.983222	-0.978758	-1.00373	0.500639	-0.441912	1.54004	-1.10975	-1.09133	-0.510255	-0.414198	1.02463	0.874803	1.75689	0.14947	0.686697
MW0152218	Amino acid and Its metabolites	2.45652	1.05483	1.41361	-0.321332	-0.463004	-0.764018	-0.387269	-0.396284	-0.397999	-0.479192	-0.723463	-0.65194	-0.689776	-0.766863	1.11617
MW0145540	Amino acid and Its metabolites	0.830558	1.17367	2.82289	0.0648193	-0.24626	-0.912025	0.525949	-0.755414	-0.180147	-0.230497	-0.439174	-0.821421	-0.590726	-0.891631	-0.350588
MW0159058	Amino acid and Its metabolites	2.28588	1.64121	1.49285	-0.404204	-0.724177	-0.983987	-0.133783	-0.529916	0.0271639	0.184464	-0.494402	-0.304286	-0.813532	-0.835375	-0.4079
MW0152293	Amino acid and Its metabolites	-1.74346	-2.0083	-1.08629	0.518632	1.07051	-0.488328	-0.0228531	0.139374	0.85203	1.32349	0.48326	-0.240576	-0.231473	0.383121	1.05086
MW0152206	Amino acid and Its metabolites	-1.70485	-0.818596	-2.2749	1.24673	-0.666266	0.0934912	0.3819	-0.449583	0.667052	0.311405	0.449703	0.679866	0.531788	0.460425	1.09183
MW0155930	Amino acid and Its metabolites	-1.01912	-1.78287	-1.80433	1.20708	0.944876	-0.226909	0.662024	0.876204	-0.964131	0.464174	0.881201	0.596516	-0.22982	-0.308211	0.70332
MW0156800	Amino acid and Its metabolites	-2.18414	-2.19574	-1.17174	0.861714	0.612839	0.351575	0.44006	0.254213	0.445832	0.471343	0.518613	0.325566	0.429112	0.102713	0.738041
MW0151593	Amino acid and Its metabolites	-1.44076	-0.80158	-1.73066	1.26481	0.63912	0.681465	0.578855	-0.272932	-1.28621	-0.342288	0.204703	0.548465	0.435874	1.74626	-0.225117
MW0144480	Amino acid and Its metabolites	-1.27592	-1.02476	-0.474673	-0.308046	-0.493022	0.192259	1.4277	1.19037	1.61305	-0.499832	-0.473808	-0.819128	-0.421542	1.78063	-0.413272
MW0144648	Amino acid and Its metabolites	-0.468412	-0.61313	-0.753505	0.798898	-0.903902	0.111424	-0.520634	-0.663459	-1.43399	0.29144	-0.943806	1.20568	1.78337	1.67377	0.436255
MW0145544	Amino acid and Its metabolites	-1.7629	-1.3501	-1.71405	0.369001	0.0493047	0.612756	2.05449	0.343096	-0.136511	0.704929	0.278394	0.667971	-0.432251	0.120666	0.195211
MW0158892	Amino acid and Its metabolites	-1.83364	-1.83625	-1.50655	0.98947	1.17193	1.11776	0.307414	-0.243626	0.438935	-0.363206	0.321738	0.218232	0.0602856	0.792412	0.365098
MW0155229	Amino acid and Its metabolites	-0.794528	-1.09349	-0.701714	0.0431885	0.670654	0.282921	-0.448342	-0.767903	-0.785967	0.81185	-0.72757	-0.588232	0.141171	1.55867	2.39929
MW0152487	Amino acid and Its metabolites	-1.42587	-1.77109	-1.10084	0.786823	-0.141424	0.840935	0.123418	-0.452092	0.708176	-0.852261	0.0717559	0.717159	-0.247184	1.86284	0.879658
MW0145822	Amino acid and Its metabolites	-1.07332	-1.35201	-1.26988	-0.872708	-0.187714	-0.27779	-0.248149	0.132596	-0.20018	0.0472063	-0.0785495	0.614042	1.04395	1.78909	1.93341
MW0146050	Amino acid and Its metabolites	-0.352423	-0.665652	-1.00326	-0.151038	1.57805	-0.754927	-0.69113	-0.581057	-0.5731	-0.276234	-0.61408	0.0769761	0.472905	0.971077	2.56389
MW0151553	Amino acid and Its metabolites	-1.3348	-1.72012	-1.73177	0.0941325	1.1555	0.561952	0.0917225	-0.21155	-0.63884	-0.227175	0.390945	0.391682	1.07943	0.594671	1.50422
MW0156644	Amino acid and Its metabolites	-1.16356	-1.49125	-1.56454	0.354666	0.728523	-0.98109	1.6889	-0.388571	0.610803	1.19217	0.839096	-0.327403	0.272795	0.68293	-0.453477
MW0155928	Amino acid and Its metabolites	0.281529	0.614004	-0.760135	-0.0120418	1.53598	-0.730632	1.71577	0.237927	1.80857	-0.880823	-0.580497	-0.799031	-1.02783	-0.771116	-0.63167
MW0152551	Amino acid and Its metabolites	-1.12611	-0.856415	-1.41883	-0.587949	1.12278	1.24019	-0.654197	-0.203498	-1.16816	-0.435911	0.927523	-0.25077	1.04114	1.20593	1.16427
MW0146034	Amino acid and Its metabolites	-1.48212	0.121451	-0.747898	-0.10794	0.0701968	0.291543	-0.828169	-1.01445	-0.986097	-0.779733	1.68042	0.24931	0.902165	0.736656	1.89467
MW0152336	Amino acid and Its metabolites	0.535858	2.59751	1.59537	-0.457628	0.588851	-0.378516	-0.429777	0.323725	-0.957474	-1.04767	-0.821828	-0.47002	-0.657337	-0.19971	-0.221351
MW0156791	Amino acid and Its metabolites	2.4851	0.198228	1.87652	-0.63102	0.276252	-0.5617	-0.83523	-0.801848	-0.484548	-0.000241014	0.429467	-0.989903	-0.0097238	-0.10066	-0.850698
MW0159186	Amino acid and Its metabolites	-1.2984	-1.23721	-1.31999	0.383086	0.506687	1.8415	0.432259	-1.22809	-0.380052	-0.204356	0.271349	0.310141	0.83891	1.51778	-0.433607
MW0157854	Amino acid and Its metabolites	-1.21183	-0.253903	-1.71148	-0.491485	0.750028	1.61503	-0.84723	-0.143348	-0.507193	-0.815546	0.866456	-0.436477	0.775252	1.29019	1.12153
MW0156042	Amino acid and Its metabolites	2.67842	1.63593	0.175462	-0.0225932	-0.536701	-0.949637	-0.516671	-0.382855	0.57097	0.030124	-0.815599	-0.944829	-0.182952	-0.771843	0.0327717
MW0146116	Amino acid and Its metabolites	-1.78299	-1.80239	-1.00549	0.772015	0.49272	-1.21332	1.10516	0.282412	0.516929	0.14944	0.596915	0.726416	-0.395558	0.328292	1.22944
MW0157635	Amino acid and Its metabolites	2.03476	1.76435	1.3995	0.265249	-1.09695	-0.988022	0.0774855	-0.504987	-0.0116825	0.0645114	-0.187684	-0.414465	-0.578782	-1.09725	-0.726034
MW0158998	Amino acid and Its metabolites	-1.2165	-1.2604	-0.938677	0.512221	0.0750104	0.450401	-1.07815	-0.561192	-1.20238	0.607142	0.638104	0.495647	1.14591	0.271789	2.06108
MW0157733	Amino acid and Its metabolites	1.54384	0.938919	2.68102	0.0846127	-0.711731	-0.446806	-0.195139	0.0420943	-0.901142	-0.683969	-0.301233	-0.0556577	-0.891123	-0.644265	-0.459414
MW0144812	Amino acid and Its metabolites	1.51433	2.98519	0.00514362	-0.626237	0.00479579	-0.510084	-0.693949	-0.546972	-0.592668	0.114508	0.114459	-0.0619643	-0.594937	-0.623604	-0.488012
MW0153188	Amino acid and Its metabolites	-1.4078	-1.30184	-1.50301	0.167169	2.59264	-0.393026	0.814373	0.00592392	-0.0900903	0.357204	0.10542	0.471653	-0.191365	0.290045	0.0826888
MW0152990	Amino acid and Its metabolites	-1.11446	-0.885345	-1.60153	-0.164343	1.36843	1.66676	-0.894178	0.081601	-0.0349821	-0.251213	0.198517	0.0455383	0.591963	1.71642	-0.723187
MW0158949	Amino acid and Its metabolites	0.772136	1.2103	0.867319	0.666693	-0.928981	-0.474409	0.858021	-0.218609	-0.741944	1.51955	0.60383	-0.41164	-1.64501	-0.484961	-1.59229
MW0158927	Amino acid and Its metabolites	-1.44488	-1.25271	-1.33373	1.36832	1.09645	0.341656	-0.964682	-0.558635	-0.610929	1.0208	0.521096	-0.496761	1.27872	0.630924	0.404359
MW0159054	Amino acid and Its metabolites	-1.13815	-1.21924	-1.1038	0.782967	1.23466	0.187705	0.0015543	-0.738173	-0.650123	-0.450054	0.445151	-0.0371217	0.761412	-0.457586	2.38081
MW0145418	Amino acid and Its metabolites	-1.47076	-1.75869	-1.60069	0.050274	0.208709	0.770647	-0.553678	-0.620426	-0.0339524	0.357291	1.29964	1.09538	0.47232	0.796596	0.987334
MW0144747	Amino acid and Its metabolites	-1.40185	-1.87656	-1.70488	1.71043	0.694117	0.234252	-0.453976	-0.138104	0.189018	0.827403	0.2442	0.423277	0.50148	-0.08622	0.837413
MW0153546	Amino acid and Its metabolites	2.56064	1.12486	1.72015	-0.454202	-0.680092	-0.177106	-0.658579	-0.550668	-0.437646	-0.112375	-0.323453	-0.539545	-0.807515	-0.725289	0.060812
MW0152453	Amino acid and Its metabolites	-1.42002	-1.23147	-1.47902	0.247136	2.09828	1.08178	0.884109	-0.442173	-0.376232	-0.597537	0.638125	0.787488	0.00250247	-0.345138	0.152172
MW0144661	Amino acid and Its metabolites	-1.32229	-0.899895	-1.32927	-0.0943837	-0.0829207	-0.811963	-0.188826	-0.468902	-0.198485	-0.228382	0.339421	0.978788	0.996005	0.912026	2.39908
MW0156682	Amino acid and Its metabolites	2.71293	1.51061	1.2146	-0.154671	-0.379595	-0.212439	-0.304962	-0.208356	-0.486635	-0.71347	-0.568196	-0.511799	-0.612364	-0.667511	-0.618136
MW0158936	Amino acid and Its metabolites	-1.48334	-1.12906	-1.05606	1.77258	0.933786	0.257487	-1.17363	-0.761899	-0.56882	0.621991	0.392242	-0.114018	1.39911	0.702786	0.206845
MW0106371	Amino acid and Its metabolites	-1.76668	-1.77212	-1.69564	0.223212	-0.482546	0.541535	0.741401	-0.284155	0.225019	0.882634	0.873298	0.93057	0.522148	0.104765	0.956555
MW0105514	Amino acid and Its metabolites	0.527934	2.21824	2.47768	-0.633475	-0.326245	-0.509995	-0.537765	-0.343864	-0.455519	-0.166321	-0.589937	-0.0644483	-0.355721	-0.580388	-0.660174
MW0105941	Amino acid and Its metabolites	-1.31284	-1.42473	-1.12351	0.196411	-0.601393	-0.486788	-0.0212061	1.02491	-0.757034	1.56397	0.289705	0.466443	0.442457	-0.191153	1.93476
MW0107144	Amino acid and Its metabolites	-2.01597	-0.845826	-1.13431	1.25987	-0.210427	0.0411916	-0.453737	0.0714764	-0.685244	0.938699	1.32742	1.10686	-0.119762	-0.499852	1.21962
MW0107005	Amino acid and Its metabolites	2.25149	1.91853	-0.07911	0.52773	-0.96047	-0.429647	-0.451398	-0.583749	-1.2087	0.10056	-0.224207	0.731047	-0.360011	-1.04576	-0.186299
MW0105856	Amino acid and Its metabolites	-1.25637	-1.85251	-0.842948	0.942599	-0.469926	-0.0788521	-0.190094	0.653362	-1.09405	0.907982	1.17282	0.83956	0.251944	-0.496447	1.51293
MW0108082	Amino acid and Its metabolites	-1.02681	-1.00489	-0.494725	-0.661516	1.37877	1.70467	-0.739323	-0.774332	-0.853779	-0.479841	0.227421	-0.141158	1.74953	1.09931	0.0166788
MW0108500	Amino acid and Its metabolites	-0.867187	-0.787297	-1.06437	-0.545	0.707499	-0.415626	0.135704	-0.2777	-0.751041	-0.799314	0.792697	-0.539122	0.943576	0.895005	2.57217
MW0109586	Amino acid and Its metabolites	-1.35844	-1.47126	-1.55331	1.89588	0.881856	0.257627	-0.401945	-0.226776	-0.712132	0.758065	0.694643	0.0309131	0.135948	-0.0863336	1.15526
MW0105913	Amino acid and Its metabolites	-1.21034	-1.11251	-1.24587	1.4063	2.08017	0.532888	0.203626	1.3898	-0.0443715	-0.508093	-0.484002	-0.464864	-0.496168	0.312645	-0.359217
MW0143058	Amino acid and Its metabolites	-0.396848	-0.404114	-0.368997	1.201	3.05056	0.429107	0.250358	-0.377463	0.254927	-0.343003	-0.688365	-0.46036	-0.728666	-0.724774	-0.693367
MW0152577	Amino acid and Its metabolites	-1.65883	-1.17036	-1.2126	0.0487702	-0.591576	-0.387298	1.41746	0.326853	0.515376	-0.630294	0.656543	1.17409	-0.438852	0.19367	1.75705
MW0153885	Amino acid and Its metabolites	1.48818	0.954186	2.30009	-0.422447	-0.26558	-0.53897	0.684215	-0.894809	0.811043	-0.832118	-0.789854	-0.655006	-0.882599	-0.739637	-0.216694
MW0153759	Amino acid and Its metabolites	-0.0541536	0.439917	0.0957588	1.70665	1.77406	1.06786	-0.076378	-0.302962	-1.02564	-0.422687	0.861949	-0.969824	-1.07974	-1.44718	-0.567627
MW0108639	Amino acid and Its metabolites	-1.41153	-1.53373	-1.38813	1.28018	0.717035	-0.690485	-0.416183	0.561131	-0.839692	1.40392	0.779644	0.138009	-0.170106	0.632934	0.937006
MW0108619	Amino acid and Its metabolites	-0.492292	-0.968675	-1.27978	0.17147	0.832274	-0.415231	-0.409262	0.396773	-0.934303	-0.438468	0.0545913	-0.699477	2.66162	0.473985	1.04678
MW0106320	Amino acid and Its metabolites	-0.552411	-1.08517	-1.68201	0.602454	-0.636801	-1.18139	-0.0155115	0.501032	-0.825649	2.05624	0.727624	-0.0799837	0.758892	0.350494	1.06219
MW0105795	Amino acid and Its metabolites	-1.54831	-0.8058	-1.4627	0.419274	-0.00780281	1.61443	-0.236028	-0.679871	-0.223102	-0.922824	0.586225	0.315657	1.77189	0.180513	0.998453
MW0153872	Amino acid and Its metabolites	-0.285905	-0.344477	-0.375255	2.95471	0.702601	0.253558	0.481404	0.582781	0.331429	-0.162223	-0.758693	-0.738314	-1.00589	-1.1282	-0.507542
MW0150527	Amino acid and Its metabolites	-1.0967	-1.13815	-0.929192	0.113492	1.09857	0.58327	-0.927684	-0.966802	-0.78082	1.20656	0.371316	0.172422	0.152266	-0.098467	2.23992
MW0149861	Amino acid and Its metabolites	-1.06863	-1.03379	-0.900579	-0.0418435	1.36791	0.86053	-0.891461	-0.872809	-0.841633	0.224538	-0.325707	-0.3487	1.59206	0.553637	1.72648
MW0109562	Amino acid and Its metabolites	-1.28121	-1.31595	-1.39191	0.813605	-0.282995	0.717164	-0.733705	-0.703546	-1.13146	0.827723	0.535816	0.991756	0.796189	0.762909	1.39562
MW0158533	Amino acid and Its metabolites	-0.44045	-0.21527	-0.780512	1.4686	2.66708	-0.0335849	1.08577	0.33353	-0.403279	-0.528853	-0.337973	-0.509469	-0.758891	-0.794789	-0.751912
MW0108838	Amino acid and Its metabolites	1.1106	2.49973	1.85261	-0.627219	-0.74307	-0.396088	-0.130173	-0.443395	-0.136573	-0.680356	-0.54404	-0.293573	-0.841542	-0.287099	-0.339807
MW0150171	Amino acid and Its metabolites	-0.287085	-2.15798	-2.1322	0.623072	0.840708	0.537269	-0.0984475	-0.123892	-0.270777	0.74686	0.374075	0.304968	1.55807	0.114961	-0.0295981
MW0151043	Amino acid and Its metabolites	2.23926	1.89098	0.342317	0.813845	-0.396045	-1.12074	-0.342111	-0.59253	-0.497839	-0.919429	-0.974096	0.0449896	0.389179	-0.729169	-0.148612
MW0158512	Amino acid and Its metabolites	-0.857556	-1.27912	-2.31291	1.20493	0.694061	0.225414	-0.20015	-0.0489237	-0.0750522	-0.521531	1.75399	0.30981	-0.00184984	0.248514	0.860365
MW0149775	Amino acid and Its metabolites	-0.865522	-1.12102	-0.909091	1.93557	-0.116823	-0.336887	-0.429947	-0.535181	-0.709065	1.97354	1.39198	0.0314572	0.447292	-0.395651	-0.360651
MW0105248	Amino acid and Its metabolites	2.50938	2.17065	0.272952	-0.621875	-0.582649	-0.514265	0.009678	-0.198848	-0.350166	-0.668715	-0.0952922	-0.772483	-0.532677	-0.653008	0.0273255
MW0109998	Amino acid and Its metabolites	2.29801	1.88828	1.39351	-0.132452	-0.473646	-0.562585	-0.885809	-0.742082	-0.247959	-0.239698	-0.215761	-0.412196	-0.593658	-0.700399	-0.373559
MW0149761	Amino acid and Its metabolites	-1.6476	-1.71462	-1.86751	0.770199	0.262485	0.327752	0.366671	0.212914	-0.456303	-0.311754	0.883617	1.22577	0.838536	0.576061	0.533786
MW0123476	Amino acid and Its metabolites	-1.04082	-1.12673	-0.464928	-1.33837	-0.357884	0.1631	2.6746	0.893866	1.06705	-0.10261	0.0565694	0.202329	-0.509312	-0.249646	0.132786
MW0143434	Amino acid and Its metabolites	2.06506	2.32399	-0.206552	-0.197829	-0.0536085	-0.13938	-0.898471	-0.643527	-0.417535	-1.28341	-0.656874	-0.421423	-0.289631	0.127543	0.691645
MW0151377	Amino acid and Its metabolites	1.86025	1.4018	2.37251	-0.589388	-0.485786	-0.428907	-0.623563	-0.606624	-0.614611	-0.520674	-0.412365	-0.389852	-0.240616	-0.617927	-0.104246
MW0158969	Amino acid and Its metabolites	-1.4363	-1.10496	-1.24993	0.441172	0.37012	0.482775	-1.27471	-0.228074	-1.09326	0.81362	1.40704	0.432043	0.294816	0.572994	1.57267
MW0158894	Amino acid and Its metabolites	2.10333	1.29308	1.63224	0.479705	-0.730423	-1.40626	-0.24083	-0.208188	-0.0808081	-0.473642	-0.0741891	0.168288	-0.782652	-1.07366	-0.605982
MW0151402	Amino acid and Its metabolites	-1.01257	-1.19424	-0.911957	-0.113021	0.597735	1.46473	-1.30716	-0.617325	-0.419181	-0.134345	1.59744	1.5164	0.785576	0.330918	-0.582997
MW0145472	Amino acid and Its metabolites	-1.54281	-1.43	-1.21378	1.78241	-0.381522	0.505948	0.123868	0.811078	1.3022	-0.121145	-0.0959662	-0.325795	0.117259	-0.740736	1.20899
MW0151149	Amino acid and Its metabolites	-1.58007	-1.72294	-1.68513	0.715572	0.0325127	1.02346	0.352418	-0.367669	-0.490673	1.13952	0.965252	-0.276786	0.624485	0.891094	0.378965
MW0151427	Amino acid and Its metabolites	0.426599	-0.0087804	-0.995269	-1.1737	-1.5822	-2.01572	1.10891	0.568215	0.690852	0.830594	1.34283	0.394834	-0.0595362	0.447649	0.0247144
MW0159043	Amino acid and Its metabolites	1.76921	1.80681	2.08887	-0.022594	-0.553512	-0.698081	-0.704138	-0.547743	-0.555707	-0.179194	-0.210456	-0.431246	-0.755527	-0.543236	-0.463458
MW0145499	Amino acid and Its metabolites	-0.919319	-1.13145	-0.353385	-0.253044	-0.032809	0.96159	-0.764525	-0.267301	-1.09948	-0.00539121	-0.385483	-0.710566	1.57481	1.81145	1.5749
MW0155181	Amino acid and Its metabolites	-1.15928	-1.22965	-0.221299	-0.46807	0.648845	0.657146	-0.920274	-0.757791	-0.720928	0.244608	0.0553014	0.0718274	1.45015	-0.0805645	2.42997
MW0156935	Amino acid and Its metabolites	-1.35322	-1.44993	-1.71825	1.43712	0.0421428	0.387905	-0.826542	0.051705	0.828102	-0.12387	1.17007	0.022634	1.28941	-0.351936	0.594658
MW0152242	Amino acid and Its metabolites	-1.15752	-1.17784	-0.503966	0.250319	0.565997	0.408642	-1.31968	-1.05475	-0.615386	1.70732	0.404948	-0.0772877	1.41981	-0.284022	1.43341
MW0144207	Amino acid and Its metabolites	-1.39429	-1.33999	-1.98303	1.1355	-0.950152	1.47241	-0.0358236	-0.211429	0.197198	0.349683	0.387263	0.309253	0.869786	0.444902	0.748723
MW0145537	Amino acid and Its metabolites	-1.23911	-1.03548	-1.13714	-0.612128	0.440671	-0.387653	0.0220253	-0.894125	-0.747727	1.61555	1.49476	0.428034	1.68423	-0.0271376	0.395248
MW0155158	Amino acid and Its metabolites	-0.929294	-0.965788	-0.76393	-0.868167	1.45102	0.272421	-0.766185	-0.879658	-1.0092	0.378131	1.05206	0.583008	2.14256	-0.0499508	0.352975
MW0154299	Amino acid and Its metabolites	-0.837005	-1.35847	-2.24381	1.01965	0.757933	0.632073	0.636881	0.686407	0.516842	-1.05864	0.474736	-0.157654	0.383473	-0.618912	1.16649
MW0157590	Amino acid and Its metabolites	-0.563679	-0.610836	-0.747679	1.2149	1.41267	1.13691	0.559191	0.536068	0.402583	-1.18136	-1.18114	0.925803	-1.28651	-1.23868	0.621759
MW0152537	Amino acid and Its metabolites	-1.76345	-1.33302	-1.23026	0.0463606	-0.261367	0.592357	1.06077	-0.290813	1.40745	-1.06498	1.53857	0.162828	0.357638	0.267873	0.510044
MW0152356	Amino acid and Its metabolites	1.42436	1.36591	2.7289	-0.544765	-0.334532	-0.595629	-0.356957	-0.438806	-0.525675	-0.30391	-0.494036	-0.319791	-0.564882	-0.524401	-0.515788
MW0152272	Amino acid and Its metabolites	1.32318	0.619196	3.00029	-0.0216504	-0.761776	-0.686066	-0.40477	-0.528999	-0.62785	0.017806	-0.211371	-0.237997	-0.801661	-0.32578	-0.35255
MW0157774	Amino acid and Its metabolites	0.660542	1.74526	2.64561	-0.490891	-0.549785	-0.6595	-0.539753	-0.866777	-0.612452	-0.00682329	-0.315985	-0.587657	-0.156312	-0.688467	0.422987
MW0144601	Amino acid and Its metabolites	-1.19758	-1.17252	-1.39946	0.105406	1.59893	0.49568	-0.862937	-0.668341	-0.797733	-0.0652204	0.892444	0.00375249	0.888838	0.529374	1.64936
MW0151391	Amino acid and Its metabolites	-1.55766	-0.473161	-0.656964	0.651223	1.1471	0.818473	-1.38671	-0.955528	-1.09148	0.361821	0.38662	-0.282651	0.920379	0.341766	1.77677
MW0146301	Amino acid and Its metabolites	-1.33004	-1.59355	-1.02115	0.992929	0.291553	0.671971	2.41492	-0.0148428	0.602735	-0.532941	-0.21933	-0.326876	0.424414	-0.531473	0.17168
MW0145360	Amino acid and Its metabolites	-1.74073	-1.88252	-1.14969	0.576594	0.216552	1.47884	0.0767265	0.503955	0.644107	0.187081	1.47244	-0.245968	0.563968	-0.484039	-0.217325
MW0152545	Amino acid and Its metabolites	-1.28552	-0.988197	-1.60527	0.335274	-0.483225	-0.137235	0.313782	-0.104384	0.0394055	0.460927	2.26015	0.184167	1.62932	-0.551781	-0.0674224
MW0146074	Amino acid and Its metabolites	1.38128	2.38995	0.938341	0.595521	0.105913	-0.779216	-0.800263	-0.484728	-0.588336	-1.23263	-0.192891	-0.350361	-0.245887	-1.17271	0.436011
MW0156803	Amino acid and Its metabolites	-1.34927	-0.839261	-1.07565	2.32497	1.11956	0.147203	-0.734611	-0.483237	-0.970919	0.677318	0.0792653	0.312486	-0.153547	-0.193572	1.13926
MW0151323	Amino acid and Its metabolites	2.56371	2.11565	0.27763	-0.435825	-0.784324	-0.338362	-0.260909	-0.466917	-0.0664185	0.107743	-0.396184	-0.313396	-0.549645	-0.867954	-0.584802
MW0157017	Amino acid and Its metabolites	0.0559972	-1.29541	-1.11109	0.0836737	0.115216	0.0583062	-0.748137	-0.849528	-1.52508	1.27628	-0.137617	0.823659	0.976812	2.02749	0.24943
MW0151597	Amino acid and Its metabolites	-1.31546	-1.02126	-1.2253	1.25471	0.924232	0.921156	-0.750268	-0.74562	-0.983049	0.201761	0.588962	-0.298475	0.165163	0.350536	1.93291
MW0144518	Amino acid and Its metabolites	2.04444	2.0911	0.0910757	0.476842	0.674951	-0.909789	-0.533222	0.104553	-0.555337	-0.520882	0.269318	-0.308329	-0.921741	-0.878074	-1.12491
MW0152575	Amino acid and Its metabolites	-1.42292	-1.35905	-1.38793	2.50479	0.954497	0.565626	0.230591	0.706968	-0.176445	-0.0638214	-0.0115276	-0.10577	-0.22481	-0.21649	0.00628622
MW0146362	Amino acid and Its metabolites	-1.30131	-1.15586	-1.02931	0.758999	1.78394	0.64328	-0.290333	0.0878366	-0.532364	-0.039741	-0.11825	-0.128755	-0.956485	0.18499	2.09336
MW0061618	Amino acid and Its metabolites	-1.2474	-1.52789	-0.904066	0.643043	0.355194	1.98691	-1.03273	-0.353343	-0.881642	0.676609	-0.177536	1.24659	0.701596	-0.032566	0.547242
MW0155169	Amino acid and Its metabolites	2.67779	1.65095	0.471443	-0.388458	-0.523552	-0.873516	-0.786506	-0.315665	0.0272748	0.602971	-0.693366	-0.51546	-0.0611059	-0.477037	-0.795757
MW0151682	Amino acid and Its metabolites	-0.343574	-0.532443	-0.39389	2.07242	0.796956	0.282431	2.07245	-0.566188	0.843096	-0.672827	-0.923616	-0.675013	-0.792233	-0.448879	-0.718691
MW0153003	Amino acid and Its metabolites	-1.68407	-1.95728	-0.839296	0.937929	0.181925	1.59749	-1.00916	-0.199066	-0.194992	0.246706	0.933538	0.569473	0.560876	0.172847	0.68308
MW0145785	Amino acid and Its metabolites	-0.588477	-0.989879	-2.68753	1.35922	0.816439	0.123609	-0.216894	-0.158576	0.686133	-0.288371	1.40689	0.0462166	0.542722	-0.12108	0.0695796
MW0159195	Amino acid and Its metabolites	-1.17735	-1.74077	-1.1589	0.440024	0.0196104	1.26208	-0.0602692	-0.0816687	-0.805394	-0.403063	0.00272991	-0.35724	1.29001	1.34321	1.42699
MW0013406	Benzene and substituted derivatives	-1.90583	-1.45974	-1.7956	1.32035	0.678107	0.575626	-0.157047	0.584825	0.00372305	0.36341	0.779418	-0.205924	1.14892	-0.0249443	0.0947151
MW0006056	Benzene and substituted derivatives	-0.944945	-0.0856655	-1.05509	-0.975581	0.214772	0.594857	-0.88131	-1.06619	-0.917572	-0.156886	1.21432	-0.067342	1.24314	0.861676	2.02182
MW0006953	Benzene and substituted derivatives	-1.16982	-1.41656	-1.571	0.379484	0.767095	-0.943949	0.449891	-0.537892	-0.495077	1.10061	1.67017	0.625157	0.694096	0.865339	-0.417548
MW0007815	Benzene and substituted derivatives	-0.70537	-0.391378	-0.771789	1.61615	1.88035	0.994272	0.551518	0.9143	0.704813	-0.778542	-0.719422	-0.526409	-0.934766	-1.02793	-0.805795
MW0154667	Benzene and substituted derivatives	2.70693	1.18191	1.547	-0.601904	-0.40349	-0.70405	-0.171808	-0.391339	-0.724259	-0.519082	-0.562268	-0.385657	-0.588769	-0.194128	-0.189087
MW0001514	Benzene and substituted derivatives	-0.950062	-0.904665	-1.45459	-1.25317	0.0334018	-0.233525	-0.476126	1.61844	-0.730742	-0.298776	1.33172	0.200046	0.98349	1.13377	1.00078
MW0119640	Benzene and substituted derivatives	2.71896	1.45726	1.08315	-0.293683	-0.316136	-0.771253	-0.049413	-0.511301	-0.859965	-0.0062185	-0.623821	0.0159824	-0.650166	-0.567105	-0.626291
MEDL02589	Benzene and substituted derivatives	-1.75223	-1.77094	-1.73116	1.36573	-0.0973833	0.166568	0.579409	0.614327	0.374838	0.78603	-0.323276	0.805003	-0.0884268	0.325739	0.745767
MW0007133	Benzene and substituted derivatives	1.49512	2.48966	0.809165	-0.0173768	-1.3655	-0.831923	-0.483205	-0.50077	-0.149804	-0.32288	-0.588059	0.219856	-0.884082	-0.463937	0.593734
MW0054001	Benzene and substituted derivatives	1.99398	1.34666	2.09719	-0.0896294	-0.6452	-1.05112	-0.198683	-0.499282	-0.410926	-0.23113	0.0287944	-0.980452	-0.66592	-0.59771	-0.0965742
MW0009302	Benzene and substituted derivatives	-0.516637	-0.283582	-0.27647	2.29534	1.75491	0.828704	0.521034	0.53382	-0.442821	-0.8889	-1.2313	-0.704166	-0.642398	-0.723737	-0.223795
MW0009803	Benzene and substituted derivatives	1.51343	-0.227938	2.40366	-0.452044	-0.521185	-1.14991	1.25887	-0.195778	0.355771	-0.0046444	-0.986553	-0.566583	-0.92359	-0.421968	-0.0815314
MW0000801	Benzene and substituted derivatives	-0.765094	-0.862293	-0.200801	0.682541	-0.796624	-0.743867	-0.864462	-0.129291	-0.158125	1.2109	2.79982	0.545535	-0.763314	0.0487381	-0.00366952
MW0009260	Benzene and substituted derivatives	-1.51429	-1.88043	-0.993454	-0.467768	0.93286	-0.00566602	-0.169149	0.0425661	1.948	0.240626	0.108842	-0.0140134	0.501092	-0.120023	1.3908
MW0016395	Benzene and substituted derivatives	2.24716	0.78255	1.85825	0.443256	-0.600945	-0.992306	0.0594459	-0.458621	-0.862673	-0.216394	0.07312	-1.19125	-0.53282	-0.775553	0.166771
MW0140696	Benzene and substituted derivatives	-1.70531	-1.13327	-1.00248	-0.4767	1.09373	0.434811	-0.197552	1.1549	-1.03806	-0.488416	0.565254	-0.486055	1.06255	0.68422	1.53239
MW0009820	Benzene and substituted derivatives	-1.64521	-1.80778	-1.17949	0.68098	0.970308	0.741679	-0.326177	0.327725	-1.32103	-0.0175598	0.96474	0.409709	0.719153	0.787056	0.695892
MW0007100	Benzene and substituted derivatives	-1.70481	-1.84714	-1.7614	1.36167	0.906163	0.0627448	-0.172687	0.592312	0.229501	0.380727	0.738513	0.0112738	-0.0190806	0.490921	0.73129
MW0003006	Benzene and substituted derivatives	2.11431	1.60532	0.793511	0.569391	-0.278798	-0.490751	0.174101	-0.00626393	-0.807316	-0.117526	-1.51914	-0.224299	-1.51861	-0.519026	0.225092
MW0005010	Benzene and substituted derivatives	0.456928	0.281152	1.11603	0.0547327	1.50608	1.47028	-0.826263	-1.0127	-1.6009	0.200796	-1.14986	-0.565998	1.1994	-0.52597	-0.603708
MEDP2105	Benzene and substituted derivatives	-1.6682	-1.32118	-1.45808	0.839405	0.539271	0.0909182	-0.824816	-0.112893	0.414899	0.318574	0.754466	-0.309545	0.173371	2.11665	0.44716
MW0142925	Benzene and substituted derivatives	2.27885	1.83273	1.62276	-0.489126	-0.602727	-0.416501	-0.543159	-0.599943	-0.394602	-0.418902	-0.42102	-0.507872	-0.455776	-0.537683	-0.347028
MW0143008	Benzene and substituted derivatives	-1.37206	-1.23476	-1.88168	1.34248	0.0572938	-0.679305	1.00024	0.948491	1.24968	0.763443	-0.354843	0.411852	-0.216144	0.428531	-0.463214
MW0120037	Benzene and substituted derivatives	-1.17126	-2.04598	-0.194055	0.255962	0.866256	0.707501	-0.796894	-0.742471	-0.91449	1.18399	1.11899	-0.135136	1.51037	0.333823	0.0233973
MW0006922	Benzene and substituted derivatives	1.93889	1.51132	1.73235	-0.50131	-0.541707	-0.517591	0.708433	-0.840148	-0.775557	-0.79191	-0.713513	-0.594564	-0.803169	-0.206708	0.395185
MEDP2111	Benzene and substituted derivatives	1.37709	2.7864	1.11502	-0.817666	-0.990253	-0.582972	-0.381577	-0.412935	-0.0315224	-0.453411	-0.145526	-0.499238	-0.319828	-0.272776	-0.370799
MW0128015	Benzene and substituted derivatives	1.79362	2.60646	0.580688	-0.0793291	-0.206265	-0.813707	-0.550405	-0.442513	-0.660228	-0.148652	-0.598217	-0.49359	-0.814832	-0.679803	0.506777
MW0115127	Benzene and substituted derivatives	-1.32059	-1.24778	-1.67419	-1.02334	0.157849	0.780875	0.544352	0.11562	-0.29843	-0.324406	0.597033	0.173188	0.874	0.594983	2.05084
MW0016185	Benzene and substituted derivatives	2.67151	0.0336027	1.73423	0.493636	-0.529395	-0.505678	-0.78215	-0.649885	-0.957987	-0.118167	-0.338147	-0.454927	-0.1249	-0.810642	0.338897
MW0007107	Benzene and substituted derivatives	1.9583	1.8624	0.963901	-0.344146	1.03071	-0.295289	-0.262589	-0.307602	-0.172611	-0.753603	-0.363993	-1.39622	-0.894885	-0.918844	-0.105531
MW0005761	Benzene and substituted derivatives	-0.37753	-0.583629	-0.392034	-0.0548466	-0.595926	-0.543045	-0.729379	-0.194964	-0.931963	2.54225	-0.0945229	2.16325	-0.334463	0.0662308	0.0605671
MW0000928	Benzene and substituted derivatives	-0.229795	-0.283877	-0.666823	-0.664018	-0.588167	-0.53458	-0.309022	-0.505101	-0.655131	0.77628	-0.457833	-0.558034	2.84698	0.336745	1.49238
MW0008211	Benzene and substituted derivatives	-1.5509	-1.27093	-0.469416	0.660768	0.136967	-0.904222	0.210462	-0.817321	-0.684351	0.880564	1.95849	0.63739	0.0637445	-0.326806	1.47556
MW0005121	Benzene and substituted derivatives	1.30396	1.09175	-0.214019	1.27629	0.280849	0.55806	1.2866	0.666024	-0.111765	-0.932478	-1.31447	-0.889868	-1.12732	-1.44476	-0.428848
MW0007500	Benzene and substituted derivatives	2.22409	2.31948	0.702866	0.023526	-0.509153	-0.745693	-0.594612	-0.459741	-0.660292	-0.393085	-0.455348	-0.550251	-0.409536	-0.698434	0.206187
MW0007392	Benzene and substituted derivatives	-1.74962	-1.70138	-1.57155	-0.0453566	-0.670851	0.210988	0.190821	0.184686	0.574854	0.845925	0.999328	0.362992	0.0331805	0.94297	1.39301
MW0009328	Benzene and substituted derivatives	-1.59202	-1.6069	-1.60101	0.793475	0.983125	-0.273823	1.42667	0.185884	-0.0755989	0.0182666	0.365011	0.440493	-0.142845	-0.366703	1.44597
MW0052943	Benzene and substituted derivatives	1.88468	0.417756	1.93121	-0.789185	-0.87953	-0.951582	0.879809	-0.136711	0.435287	0.192919	0.372995	-1.10203	-0.428928	-1.00444	-0.822247
MW0009684	Benzene and substituted derivatives	-0.532323	-1.14139	-1.3995	-0.549651	1.39224	0.429798	-0.636238	-0.857543	0.159095	-0.25677	0.388774	-1.02581	1.03072	1.36312	1.63547
MW0009399	Benzene and substituted derivatives	1.70861	3.04238	-0.144935	-0.425699	-0.451611	-0.404713	-0.390548	-0.329872	-0.389331	-0.410007	-0.407887	-0.364752	-0.42933	-0.236221	-0.366087
MW0111252	Benzene and substituted derivatives	2.48747	1.97818	0.35613	0.340712	-0.480158	-1.11921	-0.0110106	-0.761304	-0.247019	-0.289166	-0.462928	-0.217537	-0.574992	-0.922326	-0.0768493
MW0122177	Benzene and substituted derivatives	-1.14185	-0.897213	-1.4186	-0.471155	1.11222	1.22535	-0.673871	-0.246984	-1.11636	-0.472636	1.00599	-0.285732	1.06457	1.26765	1.04862
MW0007494	Benzene and substituted derivatives	1.28467	0.737638	2.54008	-0.670476	-0.97498	-0.57179	0.80542	-0.378335	0.562687	-0.303061	-0.0665417	-1.02738	-0.898012	-0.422414	-0.61751
MW0015605	Benzene and substituted derivatives	0.00662505	-0.40341	0.418373	-1.76804	-1.67485	-1.77724	0.0567202	0.201113	0.12013	1.06221	1.04552	0.500969	1.22265	0.664705	0.324525
MW0138954	Benzene and substituted derivatives	1.77296	1.9099	1.75521	-0.79812	-0.723434	-0.28986	-0.612061	-0.500083	-0.00523161	0.485746	-0.839546	-0.87453	-0.455634	-0.463993	-0.361324
MW0009234	Benzene and substituted derivatives	-1.01851	-0.724561	-1.13807	0.528156	-0.0583247	-1.66215	0.51027	-0.277133	-0.140918	0.290225	0.4574	-0.644653	2.20798	0.218219	1.45207
MW0000458	Benzene and substituted derivatives	2.59542	1.79047	0.496532	0.296081	-0.0352763	-0.972874	-0.713137	-0.605447	-0.95661	-0.279983	-0.302401	-0.0828225	-0.415512	-0.797635	-0.0168038
MW0006000	Benzene and substituted derivatives	-1.02342	-1.63781	-1.95844	2.12462	0.159884	0.2815	-0.153239	0.370253	-0.012909	0.764171	0.412924	0.922581	0.0470483	-0.109069	-0.18809
MW0006896	Benzene and substituted derivatives	2.70571	1.75713	0.384492	-0.134587	-0.507587	-0.0160377	-0.350935	-0.463805	-0.968801	-0.516208	-0.0216158	-0.907088	-0.445021	-0.742686	0.227035
FDATP01773	Benzene and substituted derivatives	-1.66588	-1.72495	-1.70567	1.48643	0.732711	0.0517221	-0.187601	-0.504522	0.659351	0.560859	0.651725	0.774099	0.691619	0.219439	-0.0393364
MW0009517	Benzene and substituted derivatives	-1.5344	-1.53171	-2.13667	1.30408	0.496	0.841744	-0.103598	-0.139405	0.303869	-0.251587	0.886242	0.248366	0.331288	0.408683	0.877094
MW0000718	Benzene and substituted derivatives	-1.40832	-1.34234	-1.56612	-0.309962	0.183775	2.02673	-0.154341	-0.0633077	0.389697	-0.861781	0.921401	0.357608	1.13202	0.573772	0.121168
MW0009548	Benzene and substituted derivatives	-1.08066	-1.20281	-1.33684	-1.17782	0.861405	-0.130753	0.0104292	-0.163809	-0.258974	0.131765	0.308839	-0.278712	2.06971	0.701928	1.5463
ZINC1699444	Benzene and substituted derivatives	-1.7173	-1.76884	-1.52667	1.60893	-0.106381	0.453196	0.154753	0.843537	-0.134451	0.753969	-0.13581	0.0259275	0.896958	0.788508	-0.136332
MEDL01825	Benzene and substituted derivatives	2.4491	1.59363	0.285692	0.84058	-0.113722	-0.641707	-0.798372	-0.123026	-0.95592	-1.00945	-0.284289	0.207592	-0.87474	-0.839695	0.264332
MW0145225	Benzene and substituted derivatives	-0.475324	-0.933211	-1.61116	-0.359702	1.2307	-0.602221	-0.939816	-0.937079	-0.319209	-0.0350483	0.358082	1.4101	0.494455	0.9253	1.79412
MW0147746	Benzene and substituted derivatives	-1.53072	-0.644791	-1.13269	-0.780602	-0.880713	0.816123	-0.281337	-0.325814	-0.437464	-0.360056	1.30111	0.166496	1.57847	1.38546	1.12653
MW0000781	Benzene and substituted derivatives	-0.962961	-0.0136166	-1.07004	-1.03171	0.237389	0.652339	-0.90022	-1.0876	-0.941469	-0.0903549	1.23847	-0.0281745	1.16216	0.875973	1.95981
MW0003565	Benzene and substituted derivatives	1.23162	0.990572	0.746314	1.1651	-0.0409322	-0.412321	-0.129301	0.22908	0.183581	1.30907	-0.722453	-0.400747	-0.532207	-1.5957	-2.02167
MW0159462	Benzene and substituted derivatives	-1.10514	-0.714072	-0.748167	-0.775171	-0.35381	-1.08336	-0.407198	1.64663	0.486487	0.586494	0.198598	-1.08017	0.777253	0.500176	2.07145
MW0002184	Benzene and substituted derivatives	0.585754	1.61394	0.112718	1.08734	1.69973	0.324754	-0.0665665	-1.30137	-0.77442	-0.430861	-0.696293	0.86064	-0.840676	-0.884567	-1.29013
MW0006458	Benzene and substituted derivatives	1.14041	1.4309	0.617755	1.95669	0.974287	-0.285351	-0.324171	-0.767766	-1.07336	-0.434636	-0.671501	-1.61405	-0.27342	-0.247583	-0.4282
MW0010069	Benzene and substituted derivatives	-0.473683	-0.541847	-0.646985	2.16395	1.80738	0.535652	0.720233	-0.0746899	0.877334	-0.788301	-0.625573	-0.346254	-1.07826	-0.578705	-0.95025
MW0115223	Benzene and substituted derivatives	2.87593	1.6867	0.0912569	0.00800238	-0.136972	-0.977578	-0.274306	-0.313651	-0.603695	-0.737746	-0.0725011	-0.306196	-0.315266	-0.77317	-0.150804
MW0009798	Benzene and substituted derivatives	-0.625002	-0.671716	-0.653357	-0.519995	-0.546115	-0.565997	0.0708708	3.02948	0.516323	0.781567	0.906265	-0.0397887	-0.655099	-0.480107	-0.547327
MW0148321	Benzene and substituted derivatives	1.84744	1.75695	1.74115	-0.25275	-0.961254	-0.864424	-0.317118	-0.581632	0.500471	-0.168816	-0.0212525	-0.75228	-0.952024	-0.671665	-0.302794
MW0114715	Benzene and substituted derivatives	-1.11651	-1.10483	-0.972986	-0.386941	-0.863811	-0.415998	0.614695	0.207614	-0.381064	1.41773	2.39803	-0.173938	-0.078941	1.05569	-0.198738
MW0141867	Benzene and substituted derivatives	-0.831013	-1.3901	-2.26524	0.848637	0.148653	1.16565	-0.778596	0.494078	-0.342899	-0.606907	0.89989	0.481933	0.747604	1.02029	0.408024
MW0158737	Benzene and substituted derivatives	1.30046	0.0383885	0.46533	0.690627	1.30797	0.206796	0.328329	1.62459	-0.410072	-1.19932	-1.19141	-0.782886	0.211459	-1.48861	-1.10165
MW0142004	Benzene and substituted derivatives	2.03121	0.66531	2.4974	-0.76577	-0.693274	0.261763	-0.322262	-0.711783	-0.66587	-0.327883	-0.237578	-0.339833	-0.364949	-0.694417	-0.332067
MW0112757	Benzene and substituted derivatives	-1.94835	-1.44412	-1.42542	1.21295	0.139424	0.503112	0.134934	-0.227472	-0.648018	0.216217	0.854744	0.46421	-0.195334	1.30356	1.05956
MW0150604	Benzene and substituted derivatives	-0.334996	-0.431772	-0.679266	1.72824	2.8458	-0.176129	0.0686487	0.240407	0.0566723	-0.58797	-0.641643	-0.124802	-0.659193	-0.658932	-0.645062
MW0170003	Benzene and substituted derivatives	-1.89089	-1.55697	-1.13944	0.580586	-0.820489	0.00257436	0.301198	-0.105311	-0.368001	1.08635	0.191783	0.244605	1.45456	0.902514	1.11692
MEDL02156	Benzene and substituted derivatives	0.428832	0.339595	-0.779605	2.48239	1.13132	0.998086	-0.0762942	0.314467	0.211367	-0.786842	-0.85428	-0.670381	-1.02123	-1.16635	-0.551081
MW0009481	Benzene and substituted derivatives	0.0772658	-0.383684	-0.996543	1.3532	2.25968	0.675003	0.216888	0.0888756	0.687941	0.359428	-0.644623	-0.302878	-1.15174	-1.60081	-0.638005
MW0150605	Benzene and substituted derivatives	2.93113	1.24541	0.80791	-0.0773443	-0.0452402	-0.0726466	-0.242201	-0.156315	-0.144128	-0.882599	-0.579164	-0.587399	-0.636951	-0.730973	-0.829489
MW0148556	Benzene and substituted derivatives	2.9054	1.09167	1.01119	-0.379986	-0.879055	-0.542	-0.513324	0.263181	-0.610293	-0.666984	-0.536711	0.105122	-0.280224	-0.745974	-0.222012
MW0009616	Benzene and substituted derivatives	2.03687	0.369574	0.722137	1.6224	0.152859	0.348964	-0.95761	-0.826382	-0.687816	-0.927148	-0.954076	0.863053	-0.985607	-0.915196	0.137984
MW0010046	Benzene and substituted derivatives	-0.910371	-0.978954	-1.00385	0.511595	2.4259	1.23953	-0.811166	-0.695439	-0.410735	1.10939	0.518704	-0.307611	-0.776492	0.116562	-0.0270635
MW0006969	Benzene and substituted derivatives	-0.591852	-0.717522	-0.560636	2.09019	1.02452	2.16083	0.0727574	-0.0854145	0.331071	-0.50756	-0.765315	-0.180217	-0.753868	-0.847601	-0.669387
MW0009218	Benzene and substituted derivatives	1.42572	2.68922	1.30272	-0.623537	-0.714422	-0.583659	-0.0564618	-0.549508	-0.253827	-0.0906739	-0.321178	-0.587855	-0.412423	-0.449928	-0.7742
MW0009417	Benzene and substituted derivatives	2.59533	1.88358	0.762473	-0.211807	-0.314139	-0.738277	-0.431626	-0.46108	-0.757753	-0.796835	-0.211682	-0.661287	-0.272457	-0.514823	0.130381
MW0123588	Benzene and substituted derivatives	-0.822052	-0.278708	-0.940139	-0.387335	-0.529097	1.10649	-0.693409	-0.132057	-0.909886	-0.971486	-0.309382	-0.0386763	2.05259	1.25643	1.59673
MW0005841	Benzene and substituted derivatives	2.03719	2.31618	1.14187	-0.618434	-0.406679	-0.644495	-0.529067	-0.382401	-0.848114	-0.387749	-0.593538	-0.536736	-0.47788	-0.194897	0.124748
MW0149206	Benzene and substituted derivatives	0.311643	-0.00135204	-0.772129	2.30448	1.6886	0.965895	0.0148233	0.205367	-0.109894	-1.14478	-0.347728	-0.888009	-0.608899	-1.16785	-0.450162
ZINC899824	Benzene and substituted derivatives	-0.815339	-0.394808	-1.47515	-1.08139	1.17887	0.0445483	-0.937741	-0.807878	-0.428073	0.336341	0.107377	0.0131724	1.86928	0.841909	1.54888
MEDP2244	Benzene and substituted derivatives	-0.767372	-0.82518	-0.867303	-0.590821	0.525783	1.07657	-0.883634	-0.806738	-0.811061	-0.225157	0.144397	-0.433852	1.30439	0.821666	2.33831
MW0001985	Benzene and substituted derivatives	-0.822463	-0.042346	-0.795238	-0.660331	0.561104	-0.397891	-0.912294	-0.574441	-0.0166344	-0.436476	0.522578	-0.900948	2.2241	2.09041	0.160868
MW0009955	Benzene and substituted derivatives	1.22218	-0.360808	-0.31072	1.7817	0.836705	1.34685	-0.0305399	0.00315427	-1.02237	-0.979986	-1.42271	-0.585067	1.03476	-0.721187	-0.791958
MW0006349	Benzene and substituted derivatives	1.2277	0.662958	2.17588	0.462163	-0.815648	-1.61775	0.924301	-0.30441	-0.125921	0.390575	-0.184555	-0.372554	-1.12664	-1.10919	-0.186904
MW0005005	Benzene and substituted derivatives	0.124442	0.0415777	0.455746	1.65598	2.64472	0.165691	0.300076	-0.178736	-0.71679	-0.791523	-0.775815	-0.672161	-0.728142	-0.791932	-0.733135
MW0146775	Benzene and substituted derivatives	-0.454776	-0.449467	-0.463915	1.12062	3.08861	0.921245	-0.108422	-0.270985	-0.503881	-0.498677	-0.491859	-0.507531	-0.492079	-0.505627	-0.383255
MW0148565	Benzene and substituted derivatives	-0.369096	-0.46103	-0.628613	1.25597	2.35797	0.479858	0.0232793	1.42484	0.0292884	-0.475015	-1.07701	-0.253993	-1.15636	-0.123294	-1.0268
MW0007676	Benzene and substituted derivatives	2.20021	1.86043	0.98684	-0.331596	-0.298128	-0.718536	-0.589579	-0.657632	-0.768445	-0.360412	-0.840769	-0.879983	0.244398	-0.614659	0.767863
MW0141005	Benzene and substituted derivatives	0.51912	0.189419	-0.201962	1.43295	2.31892	1.09497	-0.711312	-1.06811	-1.15554	-0.710346	-0.384346	-0.53022	-0.519784	-0.769726	0.495968
MEDN1802	Benzene and substituted derivatives	2.05179	1.94917	1.33732	0.0234266	-0.541559	-1.00058	-0.391667	0.438628	-0.385839	-0.252456	-0.720005	-0.664471	-0.382679	-0.434501	-1.02659
MEDN1654	Benzene and substituted derivatives	2.44955	1.95684	1.23037	-0.461745	-0.476518	-0.488453	-0.499048	-0.492401	-0.485105	-0.463422	-0.408914	-0.451489	-0.512425	-0.444049	-0.453197
MW0009516	Benzene and substituted derivatives	-1.44423	-1.30458	-0.945524	-1.08021	1.46182	0.719581	-0.407244	-0.171088	-0.525872	0.756209	0.644494	-0.573088	1.52778	1.15823	0.183718
MW0141381	Benzene and substituted derivatives	-0.320141	-0.64561	-0.423362	2.55006	2.18327	0.319366	-0.066364	-0.320661	-0.00163705	-0.583551	-0.578001	-0.421536	-0.615641	-0.61662	-0.459575
MW0146584	Benzene and substituted derivatives	-0.461388	-0.328339	-0.13159	2.70244	1.88805	0.553792	-0.262825	0.00961037	-0.575063	-0.592316	-0.313289	-0.374684	-0.639675	-0.709571	-0.765156
MW0142234	Benzene and substituted derivatives	-1.25113	-1.41635	-1.94393	-0.237884	1.25387	0.980937	-0.352896	-0.438154	0.272368	-0.609372	0.400708	0.661235	1.14496	0.444636	1.091
MW0143950	Benzene and substituted derivatives	-0.586264	-0.635042	-0.463957	2.22275	2.08937	0.951715	0.0716304	-0.404603	0.515052	-0.629489	-0.661564	-0.460946	-0.685075	-0.652749	-0.670827
MW0007200	Benzene and substituted derivatives	-0.959528	-0.932335	-0.919561	-0.0695428	1.17016	1.8136	-0.941631	-0.924416	-0.896716	-0.132403	-0.303344	-0.167996	1.63344	0.712437	0.917831
MW0010092	Benzene and substituted derivatives	-1.35685	-1.30143	-1.36473	-0.131104	-0.937143	-1.01542	0.244239	0.790612	0.930247	0.375788	1.84996	-0.0902733	0.373956	1.01939	0.612753
MW0006222	Benzene and substituted derivatives	0.876397	2.9763	0.643259	-0.21239	-0.89686	0.212214	-0.338729	-0.813517	-0.332864	-0.58289	0.573669	-0.625997	-0.97519	-0.392271	-0.111129
MW0117915	Benzene and substituted derivatives	2.29156	1.84291	1.33806	-0.621073	-0.765024	-0.13425	-0.45663	0.0897177	-0.468566	-0.803278	-0.154578	-0.847423	-0.622619	-0.59416	-0.0946414
MW0007645	Benzene and substituted derivatives	1.31046	1.40636	2.37294	0.217722	-0.569431	-0.302934	-0.328551	-0.301981	-0.43227	0.241913	-0.915651	-1.27108	-0.351838	-1.08997	0.0143119
MW0168923	Benzene and substituted derivatives	-0.364276	-0.738524	-0.6079	1.88151	1.24844	1.12463	1.168	1.2822	-0.710995	-0.633216	-0.774544	-0.747108	-0.70041	-0.658303	-0.769495
MW0009295	Benzene and substituted derivatives	-1.24793	-1.8046	-1.4256	0.44624	0.952561	-0.126576	0.562395	0.293905	-0.118765	1.54248	0.854747	-0.75052	-0.524716	0.056915	1.28948
MW0157977	Benzene and substituted derivatives	-0.52739	-0.384072	-0.56492	1.37895	2.05015	0.645824	0.653901	1.46143	0.0282102	-0.821512	-1.01504	-0.766471	-0.995322	-0.912398	-0.231352
MW0157423	Benzene and substituted derivatives	-1.55896	-1.39986	-1.39955	-0.392185	0.298585	-0.0674646	0.211756	0.728444	-0.832335	0.979811	1.01889	-0.290415	0.343598	0.421251	1.93843
FDATN00018	Benzene and substituted derivatives	-0.708108	-0.430785	-0.296794	1.29887	2.95072	0.388234	-0.388295	0.062292	0.634522	-0.600877	-0.670121	-0.504921	-0.692146	-0.654548	-0.38804
MW0007231	Benzene and substituted derivatives	-1.47029	-1.749	-1.17342	0.0934807	-0.0104189	-0.0818699	0.134997	-0.0935924	-0.818185	2.03878	0.601449	0.995364	0.62582	0.0184708	0.888409
MW0007498	Benzene and substituted derivatives	0.56475	0.534041	3.33721	0.154174	-0.146884	-0.530969	-0.703094	-0.506079	-0.415767	-0.427882	-0.484958	-0.421295	-0.144415	-0.584078	-0.224757
MW0005094	Benzene and substituted derivatives	-1.29959	-0.131274	-2.20144	1.12118	-0.611669	0.223747	-1.01589	0.028483	-0.348726	0.963184	0.892636	-0.351977	0.805279	0.602433	1.32362
MW0006871	Benzene and substituted derivatives	0.0258407	0.0241207	0.174361	2.5861	1.81532	0.0305733	-0.611767	0.341723	-0.787169	-0.534619	0.102734	-0.691828	-0.931195	-0.911782	-0.632418
MW0009792	Benzene and substituted derivatives	1.62529	0.987227	1.80597	1.0229	-0.474582	-1.19611	-0.19505	-0.20411	-0.230909	-0.0722674	-1.1116	0.16183	-1.03552	-1.36651	0.28344
MW0010068	Benzene and substituted derivatives	-1.34742	-1.40169	-1.25443	1.19866	-0.424019	1.15334	-0.487708	-0.589074	-0.627015	0.451462	0.482427	0.136828	1.05419	-0.117806	1.77225
MW0007341	Benzene and substituted derivatives	-0.989138	-0.47997	-1.15891	-1.06681	0.522373	0.481507	-0.934129	-0.978223	-0.443918	0.261026	0.95597	1.81311	1.4148	-0.513204	1.11552
MW0169457	Benzene and substituted derivatives	2.53827	1.77194	0.771502	0.431382	-0.446685	-0.595241	-0.81527	-0.405803	-0.533059	-0.743715	0.0387156	-0.881447	-0.594036	-0.533213	-0.00334206
MW0009558	Benzene and substituted derivatives	-1.67305	-1.38297	-1.80777	0.865689	0.153768	0.229123	0.94674	0.453735	0.281132	0.677012	1.08688	0.265098	-0.329136	-0.924238	1.15799
MADN0498	Benzene and substituted derivatives	-1.45191	-1.50516	-1.66724	1.60597	0.440897	1.3339	0.672239	0.707708	0.525419	-0.520571	0.323293	-0.176776	-0.210961	-0.591092	0.514288
MW0159429	Benzene and substituted derivatives	-1.59377	-1.38296	-0.905261	-0.0723302	-0.0145167	0.00704827	0.214797	0.0555954	-0.742662	0.505949	1.3293	0.0106863	0.135743	-0.0133463	2.46573
MW0003631	Benzene and substituted derivatives	2.61944	2.10423	-0.131172	-0.649895	-0.361196	-0.449605	-0.379163	-0.246922	-0.541319	-0.931296	-0.0554073	-0.431697	-0.359163	-0.438088	0.25125
MW0125658	Benzene and substituted derivatives	-0.566632	-0.506929	-0.594077	2.58269	1.74931	0.52241	0.428481	0.161336	0.160665	-0.721273	-0.789338	-0.303116	-0.481378	-0.90794	-0.734206
MW0142610	Benzene and substituted derivatives	-1.63758	-1.42193	-1.21465	-0.313726	0.0623071	-0.381083	-0.863408	0.658591	-0.316449	0.303831	1.56758	1.10604	0.497063	0.548786	1.40463
MW0000905	Benzene and substituted derivatives	-1.57226	-1.80905	-1.1052	1.16355	-0.0519166	0.441532	-1.04419	-0.29316	-0.0603531	1.18187	1.20332	0.40272	0.985089	0.570032	-0.0119803
MW0120379	Benzene and substituted derivatives	-0.534171	-0.769954	-1.52625	-0.718261	-1.22191	0.598937	-0.121118	-0.404655	-0.578277	-0.19382	1.37066	0.620188	1.32646	0.199859	1.95232
MW0009706	Benzene and substituted derivatives	-1.63259	-1.49845	-1.06727	0.718949	0.625734	0.501435	0.122823	0.436445	2.1024	-0.335635	0.316003	0.321737	0.802257	-0.38632	-1.02751
MEDN1307	Benzene and substituted derivatives	-0.4732	-1.03401	-2.55518	1.63458	0.197815	1.20193	-0.199255	-0.168611	0.0135869	-0.647854	0.98279	0.312608	0.44032	-0.194407	0.488895
MW0004572	Benzene and substituted derivatives	0.13246	-0.707236	-0.633679	1.79294	2.74301	0.0636707	0.177663	0.210825	-0.254159	-0.669382	-0.72381	-0.340105	-0.527655	-0.758243	-0.506299
MW0143458	Benzene and substituted derivatives	-1.33694	-1.46794	-1.4401	0.327044	-0.57354	0.0869255	0.208625	-0.105953	-0.178775	1.53101	0.687659	1.82378	0.512926	0.685405	-0.760127
MW0120565	Benzene and substituted derivatives	-1.17654	-1.26919	-1.06529	0.53147	1.8492	2.16112	-0.14332	-0.359968	-0.413418	-0.480177	0.00868919	-0.529434	0.113418	-0.0338077	0.807238
MW0001385	Benzene and substituted derivatives	2.65709	1.9822	-0.176694	0.0837259	-0.873098	-0.00461767	-0.829606	-0.235817	-0.412386	-0.643885	-0.309591	-0.304247	-0.347178	-0.740773	0.154869
MW0007290	Benzene and substituted derivatives	1.89059	2.5169	1.19817	-0.519453	-0.370905	-0.413558	-0.492753	-0.486266	-0.403284	-0.425269	-0.475363	-0.469211	-0.555616	-0.54836	-0.445616
MW0002136	Benzene and substituted derivatives	1.29441	1.01057	2.98256	-0.490116	-0.315256	-0.329591	-0.511884	-0.522551	-0.497938	-0.486672	-0.342559	-0.539034	-0.348195	-0.483223	-0.420518
MW0000244	Benzene and substituted derivatives	-1.2605	-1.20867	-1.25803	0.788896	0.828158	0.778813	-0.718501	-1.03396	-0.93094	1.38656	1.289	0.870118	0.500359	0.436502	-0.4678
MW0141693	Benzene and substituted derivatives	-0.497672	-0.662782	-0.742219	1.96941	1.96803	0.96264	0.136307	0.846326	0.216731	-0.97751	-0.27654	-0.770754	-0.981518	-0.639455	-0.550994
MW0007273	Benzene and substituted derivatives	-0.556363	-0.735175	-1.36246	-0.459757	2.0826	0.414999	-0.616591	-0.979249	-0.604786	-0.809087	0.207003	-0.0764046	1.26107	1.31528	0.918924
MW0143048	Benzene and substituted derivatives	-0.484371	-0.348045	-0.500837	3.04201	1.35653	0.0352237	-0.601213	0.198458	0.471105	-0.496803	-0.536843	-0.521163	-0.543883	-0.548267	-0.521897
MW0008063	Benzene and substituted derivatives	-0.86751	-1.41332	-2.06413	1.84092	0.648231	0.418848	0.559296	-0.695009	0.305529	0.471109	0.780361	-0.189824	0.951556	-0.553053	-0.193007
MW0125295	Benzene and substituted derivatives	2.09924	2.37631	0.701534	0.243936	-0.602151	-0.854107	-0.199924	-0.782798	-0.680743	-0.156586	-0.194857	-0.127727	-0.582898	-0.619274	-0.619961
MW0009338	Benzene and substituted derivatives	1.86814	1.81515	1.34609	-0.471224	-0.877528	-0.885833	-0.693973	0.069914	-0.613112	-0.245234	0.722191	0.121048	-1.28307	-0.170898	-0.70165
MW0007572	Benzene and substituted derivatives	-0.460908	-0.515213	-0.359669	2.01871	2.14687	0.950439	0.733422	0.21119	-0.59899	-0.760915	-0.697192	-0.603027	-0.591853	-0.747862	-0.724996
MW0149286	Benzene and substituted derivatives	-1.29485	-1.22306	-0.656122	0.470417	1.70329	1.6426	-1.2052	-0.356738	-0.967869	-0.437907	-0.068931	0.291744	0.920707	0.250377	0.931546
MW0143534	Benzene and substituted derivatives	-1.80923	-0.656689	-1.19619	-0.0967696	1.2996	1.52049	0.264983	-1.24966	-0.538354	-0.464428	0.672338	-0.0433248	0.292884	0.711805	1.29253
MW0106007	Benzene and substituted derivatives	2.68106	1.39756	1.39897	-0.0783491	-0.229512	-0.603331	-0.58257	-0.639895	-0.564882	-0.478944	-0.28251	-0.425394	-0.453478	-0.752006	-0.386719
MW0004046	Benzene and substituted derivatives	-1.17581	-1.30994	-1.35425	0.535129	1.78035	2.08249	-0.183142	-0.444574	-0.437256	-0.381473	-0.026022	0.0203933	0.408267	-0.21592	0.701759
MW0014158	Benzene and substituted derivatives	-1.20811	-1.9772	-0.919429	0.767885	-0.778087	-0.11864	-0.139452	0.830676	-0.094637	0.964127	1.50911	0.705774	0.191243	-0.886687	1.15343
MW0115874	Benzene and substituted derivatives	-0.507838	-0.509938	-0.48095	2.35046	2.25417	0.472341	0.536588	-0.476024	-0.475765	-0.586296	-0.582317	-0.492177	-0.524361	-0.452501	-0.525393
MW0003766	Benzene and substituted derivatives	-1.34474	-1.37235	-1.39066	0.623089	0.432309	1.46051	1.68968	0.344923	0.0902588	-0.47121	0.805008	-0.20253	-0.597849	-0.87384	0.807411
MW0005683	Benzene and substituted derivatives	-1.82058	-1.0561	-1.32145	1.58755	1.5293	0.767556	0.708123	0.48298	-0.641304	-0.931817	-0.111522	0.250078	0.0643241	-0.0371839	0.530043
MW0147748	Benzene and substituted derivatives	0.408787	0.81563	2.89576	-0.544408	-0.23855	-0.266722	-0.689388	-0.715206	-0.575608	-0.531454	-0.227237	1.3156	-0.713101	-0.589584	-0.344519
MW0006824	Benzene and substituted derivatives	0.0190322	0.114396	-0.677506	0.891749	-0.100033	0.503824	0.00898478	0.684947	2.92243	-0.912827	-0.940181	-0.375686	-0.554766	-0.928976	-0.65539
MW0004612	Benzene and substituted derivatives	-1.47689	-1.43977	-1.88867	0.550485	-0.42929	1.06975	-0.178027	0.644131	0.133102	-0.781966	0.935647	0.712879	0.440116	0.388159	1.32034
MW0006598	Benzene and substituted derivatives	0.88301	0.231261	3.29379	-0.364016	-0.531755	-0.661942	-0.548534	-0.228469	-0.632525	0.0294343	0.111046	-0.323897	-0.309165	-0.62881	-0.31943
MW0144040	Benzene and substituted derivatives	0.159631	-0.0891548	-0.568483	0.725499	3.31983	0.354733	-0.446048	-0.530512	-0.582665	-0.570762	-0.467424	-0.101939	-0.126126	-0.536189	-0.540385
MW0124396	Heterocyclic compounds	-0.722722	-0.863316	-1.78165	0.0944149	0.100664	1.27324	-0.820625	0.719955	-0.687078	-1.13342	0.806413	-0.204046	0.445589	1.04325	1.72932
MW0117753	Heterocyclic compounds	-1.90205	-1.89255	-1.6218	1.48732	0.266265	0.152181	0.659756	0.708314	0.378009	0.528175	0.276507	0.0984379	0.0891558	0.148549	0.623735
MW0120700	Heterocyclic compounds	-1.60073	-1.59108	-1.48942	0.356653	0.777351	0.283833	0.00240892	-0.120278	-0.7231	-0.32879	0.671285	0.680194	1.8526	0.359997	0.869067
MW0121583	Heterocyclic compounds	2.47715	2.00114	0.359172	0.340207	-0.473515	-1.12731	-0.0220751	-0.706314	-0.245979	-0.258649	-0.449339	-0.246379	-0.581591	-0.935125	-0.131406
MW0144429	Heterocyclic compounds	1.21183	1.35803	1.89782	-0.962557	1.67237	-0.752042	-0.0131769	-0.98065	-0.315691	-0.509482	-0.345126	-0.759298	-0.375406	-0.516926	-0.609695
MW0143653	Heterocyclic compounds	-0.637947	-0.720179	-0.721219	-0.706664	-0.766724	-0.711208	2.61713	1.09106	1.39222	0.213514	-0.459236	-0.523316	-0.567155	0.194187	0.305535
MW0106185	Heterocyclic compounds	1.58832	1.08064	2.48114	0.434595	-0.721355	-0.535635	-0.01138	-0.744814	-0.574316	0.259104	-0.459584	-0.771829	-0.693451	-0.790759	-0.540673
MW0169136	Heterocyclic compounds	-1.17426	-2.04931	-0.196705	0.253477	0.863997	0.705182	-0.799765	-0.745329	-0.916687	1.18184	1.11682	-0.084149	1.50834	0.336266	0.00028301
MW0126892	Heterocyclic compounds	0.376643	0.623239	3.23787	-0.044559	-0.428023	-0.243017	-0.426382	-0.210536	-0.702588	-0.269624	0.459925	-0.181425	-0.925729	-0.480088	-0.785705
MW0126286	Heterocyclic compounds	1.71573	1.25513	0.686669	1.08333	-1.08887	0.347959	0.305362	0.564176	-0.281917	-0.944885	0.533504	-1.12501	-1.15121	-0.4679	-1.43205
MW0156375	Heterocyclic compounds	-1.70763	-1.39307	-1.67316	1.28888	0.315808	0.514403	1.94453	-0.214494	0.402757	0.034903	0.452601	0.041273	0.117859	-0.285368	0.160701
MW0124417	Heterocyclic compounds	2.33599	1.86002	1.46247	-0.10576	-0.53919	-0.408021	-0.539071	-0.543195	-0.554416	-0.39694	-0.261901	-0.460645	-0.567722	-0.615064	-0.666551
MW0119986	Heterocyclic compounds	2.50997	1.78446	-0.265552	0.299427	0.00779102	0.154158	-0.567914	0.531305	-0.0571367	-0.813162	-0.985064	-0.192198	-1.08005	-0.594225	-0.731807
MW0125223	Heterocyclic compounds	-1.10621	-1.35387	-1.53582	0.731647	-0.0944272	1.78632	0.402987	1.77491	-0.131497	0.858391	0.00458458	-0.158985	-0.396956	-0.774391	-0.00667967
MW0152664	Heterocyclic compounds	-0.185694	-0.153685	-0.388552	0.327486	0.402665	-0.713958	2.5365	1.86064	0.445202	-0.79107	-0.701118	-0.690924	-0.783373	-0.70809	-0.456034
MEDP0514	Heterocyclic compounds	2.32795	2.21216	1.00354	-0.352564	-0.425145	-0.582045	-0.477162	-0.473753	-0.354738	-0.549226	-0.392534	-0.424636	-0.659067	-0.316617	-0.536157
MW0053475	Heterocyclic compounds	-1.05787	-0.950085	-1.44108	-0.466949	1.10683	1.10809	-0.656797	-0.198028	-1.16162	-0.500442	1.00022	-0.266427	1.05048	1.32594	1.10774
MW0168744	Heterocyclic compounds	0.804676	0.539502	1.22939	0.202605	-0.414516	-1.25929	1.32377	1.27573	1.09	-0.525168	-0.412062	-0.177132	-1.31113	-0.877026	-1.48935
MW0123478	Heterocyclic compounds	-0.9543	0.143364	0.0839966	1.71242	2.48478	0.177485	-0.466197	0.540789	-0.073497	-0.028152	-1.07169	-1.09576	-0.150349	-0.345545	-0.957349
MW0015831	Heterocyclic compounds	0.346767	-0.0667782	-0.280976	2.47207	1.24636	1.50551	-0.249796	-0.382122	-1.00423	-0.274509	-1.00897	-0.826695	-0.342693	-0.331161	-0.802777
MW0126465	Heterocyclic compounds	-0.848125	0.956966	0.188021	1.15746	2.75581	0.323552	-0.609061	-0.492996	-0.0511044	-0.247278	-1.0895	-0.382098	-0.0717767	-0.721031	-0.868838
MW0120947	Heterocyclic compounds	-1.78775	-1.90049	-1.89844	0.687189	0.768457	0.21086	0.261309	0.0785587	0.805216	0.45121	0.309132	0.152946	0.233851	0.980733	0.647218
MW0122765	Heterocyclic compounds	2.53183	1.12124	1.32818	0.757276	-0.357953	-0.585797	-0.279529	-0.229227	-0.412293	-0.343485	-0.785782	-0.142158	-0.937696	-1.15073	-0.513878
MW0139812	Heterocyclic compounds	2.05392	1.7898	1.49645	0.208704	-0.979651	-0.854977	-0.109021	-0.509065	-0.0133295	0.0862708	-0.308783	-0.369871	-0.699384	-0.879473	-0.91159
MW0007560	Heterocyclic compounds	1.33634	0.487562	1.27908	-0.00534034	0.018212	-1.33784	-0.0397558	1.65859	0.727407	0.144848	-0.284157	-0.326058	-1.78279	-1.18545	-0.690639
MW0126417	Heterocyclic compounds	-0.933228	-0.627553	-1.54799	0.357485	0.670486	0.997582	-1.07684	-0.137186	-1.77825	0.122479	0.429128	0.0541764	0.925804	1.01603	1.52787
MW0122737	Heterocyclic compounds	0.0755155	-0.557769	0.331293	-0.0304297	1.44425	1.71238	1.1721	1.20875	0.0105609	-0.2049	-1.508	-1.01908	-0.767196	-0.806187	-1.06128
MW0123795	Heterocyclic compounds	2.21843	1.11886	0.232395	0.849979	0.139164	-1.02226	0.515984	0.35284	0.206112	0.0115587	-1.14612	0.0637887	-1.27083	-0.98728	-1.28262
MW0016241	Heterocyclic compounds	-1.71046	-1.73444	-1.62513	-0.0956438	-0.615981	0.249417	0.0940174	0.106328	0.504065	0.718999	1.03404	0.441577	0.246158	1.26126	1.1258
MW0017120	Heterocyclic compounds	-1.79629	-1.98737	-0.509653	0.466671	-0.883911	0.0851495	1.16832	0.274802	1.04294	0.695586	-0.0675852	0.300835	-0.62411	1.3521	0.482525
MW0111099	Heterocyclic compounds	2.16853	1.425	1.33348	0.758853	-1.03113	-1.01213	-0.659061	-0.649188	0.539864	-0.490484	-0.261796	-0.818295	-0.727715	-0.244583	-0.331344
MW0119313	Heterocyclic compounds	-1.45274	-1.37918	-1.85323	1.18556	0.742116	1.34714	-0.0911455	0.628671	-0.169501	0.874477	-1.02285	0.411372	-0.00967934	0.224063	0.564923
MW0116345	Heterocyclic compounds	1.92291	2.55155	1.01182	-0.336592	-0.42772	-0.619358	-0.293597	-0.26174	-0.754134	-0.408429	-0.561778	-0.372489	-0.520197	-0.607446	-0.322803
MW0125999	Heterocyclic compounds	-0.4566	-0.205396	-1.03223	1.26691	1.35529	1.35959	0.730158	-0.45753	1.45489	-0.983939	-0.364149	0.371103	-0.630811	-1.21713	-1.19017
MW0124431	Heterocyclic compounds	0.173433	-1.204	-0.241787	-0.21832	-0.888616	-1.18514	2.62613	0.0159329	1.52736	0.148123	-0.0071647	-0.701209	-0.531828	0.437424	0.0496582
MW0125791	Heterocyclic compounds	-0.894246	-1.20155	-1.03697	-0.790085	-0.138744	-0.203462	2.14081	1.50948	1.14754	-0.0770301	-0.647641	-0.303787	0.331569	-0.685037	0.849153
MW0053477	Heterocyclic compounds	-1.61655	-1.6066	-1.18809	0.776326	0.884314	0.970632	0.743902	0.732335	-0.0766317	0.431247	0.978912	0.116609	-0.702434	-1.27599	0.832018
MW0128365	Heterocyclic compounds	-1.20151	-0.0842498	-1.27824	-0.753654	0.321023	0.626202	-1.01052	-0.189495	-1.17609	-0.244633	1.14158	-0.136338	1.21719	0.786102	1.98263
MW0124803	Heterocyclic compounds	-1.51854	-1.50915	-1.66602	1.22342	1.0727	-0.0139217	0.0641804	0.627099	0.210989	0.633945	-0.331624	0.305695	-0.901477	1.40559	0.397111
MW0006897	Heterocyclic compounds	-0.404819	-0.561326	-0.645123	1.96031	1.07559	1.22411	1.16929	0.940594	0.294286	-0.88046	-0.791283	-0.77307	-0.903027	-0.858444	-0.846627
MW0126644	Heterocyclic compounds	-1.19307	-1.03764	-1.17998	0.0875567	-0.679031	-1.01628	0.308248	1.45176	0.636072	-0.68893	1.05535	-0.241863	-0.371671	1.21477	1.65471
MW0154047	Heterocyclic compounds	1.90654	2.37818	0.37314	0.266712	-0.492119	-0.319246	-0.305956	0.435175	0.108419	-0.46223	-0.797073	-0.371141	-0.902896	-0.457929	-1.35958
MW0156398	Heterocyclic compounds	1.63912	3.08805	-0.187713	-0.311949	-0.387927	-0.381874	-0.405227	-0.399232	-0.420004	-0.454539	-0.347623	-0.337602	-0.421448	-0.377839	-0.294195
MW0103718	Heterocyclic compounds	2.58944	1.80766	0.879205	0.133122	-0.301974	-0.53926	-0.156057	-0.635049	-0.0748492	-0.602231	-0.688399	-0.545896	-0.428742	-0.906091	-0.530876
MW0103801	Heterocyclic compounds	0.164403	0.38497	1.0784	-0.127927	-0.480782	-0.98351	1.71957	1.6886	0.800307	-0.148455	-0.937111	-1.07264	-1.12109	-1.26508	0.300334
MW0116551	Heterocyclic compounds	-1.30663	-1.32178	-1.37789	1.85596	1.31602	1.58108	0.0470648	0.375608	0.0477624	-0.379192	0.0504506	-0.0531759	0.125548	-0.795527	-0.165307
MW0126408	Heterocyclic compounds	-0.550526	-0.597305	-0.616587	0.590472	2.15356	0.389615	0.772629	1.65669	0.572843	-0.68623	-0.442802	-0.101301	-1.19905	-0.695917	-1.24608
MW0123581	Heterocyclic compounds	1.24583	0.517173	2.53684	0.0734857	0.290128	0.0085737	-0.777688	-0.799233	-1.41872	-0.409998	-0.177305	-0.44242	0.898471	-0.809123	-0.736008
MW0114511	Heterocyclic compounds	0.140315	0.0755662	-0.591713	2.83172	1.07319	-0.114822	-0.199615	1.09424	-0.0287532	-0.769594	-0.518879	-0.618293	-1.00457	-0.76534	-0.603452
MW0111263	Heterocyclic compounds	-2.94889	-1.09374	0.039095	0.314375	0.687699	0.590585	-0.329668	-0.29638	-0.401602	0.882058	0.842294	0.107921	1.08171	0.364999	0.15955
MW0158824	Heterocyclic compounds	1.80582	0.234903	2.34912	-0.619441	-0.448053	0.145692	-0.736267	0.444299	-0.989642	0.750933	-0.558761	-0.000764178	-0.73072	-1.01636	-0.630758
MW0120213	Heterocyclic compounds	2.31946	2.21333	1.02309	-0.407453	-0.354521	-0.570405	-0.505141	-0.443588	-0.38674	-0.57257	-0.406585	-0.399888	-0.644222	-0.348675	-0.516086
MW0123505	Heterocyclic compounds	2.04277	1.61556	1.17375	0.711241	-0.322457	-0.191859	0.356161	0.380625	-0.992331	-0.815211	-0.603537	-0.927529	-0.807626	-1.01397	-0.605589
MW0143825	Heterocyclic compounds	-1.58712	-1.5283	-1.36698	1.35223	1.55965	0.373196	0.873755	0.0879193	0.867739	0.584418	-0.0702376	-0.911161	-0.375027	-0.0421211	0.182044
MW0125736	Heterocyclic compounds	2.8728	0.959652	1.24067	0.138956	-0.490282	-0.366807	-0.418836	-0.307918	-0.637334	-0.292311	-0.522643	-0.59294	-0.595043	-1.07013	0.0821623
MW0054084	Heterocyclic compounds	-1.03163	-1.12284	-1.19297	0.441668	0.119057	-1.31681	0.935245	-0.659698	-0.376605	2.02733	1.51264	0.0430459	-0.0684757	0.672197	0.0178508
MW0115418	Heterocyclic compounds	-1.53938	-1.21947	-0.0112539	-0.441081	0.470679	1.29762	-0.63191	0.151334	-1.11326	-0.371315	-0.686886	0.427238	0.602532	1.01841	2.04675
MW0122849	Heterocyclic compounds	-1.40339	-1.51058	-1.25285	1.43683	1.27455	-0.0904921	0.219112	-0.131585	-0.614429	-0.0257481	-0.0763345	-0.04758	-0.392958	1.78497	0.830478
MW0148315	Heterocyclic compounds	-0.0217889	-0.404902	-1.76191	0.569458	-1.75287	-1.76231	0.142344	0.16702	0.0912453	1.00999	0.981307	0.456005	1.15216	0.639561	0.494696
MW0122896	Heterocyclic compounds	0.0498151	-0.475798	-0.922684	-1.70691	-0.63861	0.781583	-0.971047	-0.121064	-1.29146	0.409745	1.28089	-0.0620065	1.22753	1.40167	1.03835
MW0107986	Heterocyclic compounds	-1.6972	-1.69458	-1.70157	1.01035	0.0255751	-0.454225	0.780855	0.913516	0.245054	-0.108464	0.184417	1.12528	0.00302969	0.252262	1.1157
MW0120638	Heterocyclic compounds	2.1927	2.30278	0.768082	-0.227573	-0.968127	-0.889812	-0.322552	-0.462113	-0.682189	-0.389779	-0.157796	-0.255689	-0.558339	-0.420215	0.070621
MW0139162	Heterocyclic compounds	-1.09223	0.151691	-1.64351	0.398257	0.958525	1.14377	-1.17797	-0.518889	-1.67323	-0.0746416	0.579468	0.202288	1.23596	0.446991	1.06352
MW0121060	Heterocyclic compounds	0.394376	1.46479	2.5646	-1.12881	-0.024334	-0.0734744	-0.792087	-0.8079	0.181347	0.0172861	-0.033465	0.51048	-0.690863	-1.3096	-0.272347
MW0153769	Heterocyclic compounds	0.677992	-0.483456	1.0194	1.89716	1.48938	0.223431	-0.469998	-0.0532427	-0.144711	-0.61801	-0.814676	0.84746	-1.13726	-1.47873	-0.954735
MW0127425	Heterocyclic compounds	-1.27679	-1.0885	-1.22952	-0.127781	1.18853	0.91705	-0.449039	-0.149994	-1.53827	-0.357616	0.931657	-0.160977	1.09687	1.30846	0.935919
MW0001482	Heterocyclic compounds	-0.28971	-0.786389	-0.542011	1.63116	1.74584	-0.232456	0.403421	0.698539	1.74079	-0.953171	-0.978335	-0.354727	-0.978375	-0.578374	-0.526207
MW0166430	Heterocyclic compounds	-1.55809	-0.842449	-2.29571	0.752084	1.60954	-0.205716	0.354131	1.05735	-0.227599	-0.524984	0.201803	0.454391	0.454892	0.195285	0.575071
MW0147349	Heterocyclic compounds	2.5319	1.96899	0.919263	-0.259503	-0.133986	-0.613936	-0.525053	-0.428259	-0.516556	-0.396144	-0.281939	-0.54419	-0.61169	-0.835389	-0.273505
MW0144091	Heterocyclic compounds	-0.575109	-0.339355	-0.719128	2.36921	1.45493	0.855428	0.387755	0.818937	-0.12096	-0.947357	-0.833602	0.0837691	-0.481854	-1.00382	-0.948847
MW0124540	Heterocyclic compounds	0.847584	0.699639	0.974046	1.91582	0.984171	0.342775	0.0184152	0.208222	-0.404198	-0.945135	-1.18888	-0.675719	-0.2621	-1.92294	-0.59169
MW0122340	Heterocyclic compounds	-1.60408	-1.44718	-1.05467	0.868421	1.70954	-0.0739052	-0.258021	0.84482	1.34639	-0.846001	-0.02429	0.198856	0.521987	-0.761819	0.579959
MW0148481	Heterocyclic compounds	-1.39722	-0.758035	-0.261772	1.15763	0.832907	-0.0445608	-1.21408	-1.32916	-0.68932	-0.30484	-0.490845	1.16908	0.951741	0.859077	1.5194
MW0169327	Heterocyclic compounds	0.116847	-0.414313	-0.48142	2.11362	1.41393	0.690648	-0.493993	1.13403	0.397116	-1.00582	-1.0246	-0.411352	-0.357101	-1.60894	-0.06865
MW0103804	Heterocyclic compounds	0.848884	2.72109	1.20235	0.811721	-0.222277	-0.549263	-0.647674	-0.129071	-0.408546	-0.29939	-1.0557	-0.845655	-0.470935	-0.808504	-0.147029
MW0148207	Heterocyclic compounds	-1.52839	-1.6608	-1.63684	-0.0791722	-0.365985	-0.228449	-0.164802	-0.0924051	-0.149412	1.03265	0.963124	0.921544	0.903572	0.776207	1.30917
MW0125003	Heterocyclic compounds	1.81394	1.41169	1.33442	0.563395	0.533192	-0.668357	-1.27693	0.128074	-0.233055	-0.294046	-0.409085	-0.475796	-0.809765	-1.74212	0.124443
MW0143301	Heterocyclic compounds	1.54178	2.50051	0.818492	0.379019	-0.220687	-0.173191	-0.531815	-0.17092	-0.290793	-0.389653	-0.574103	-1.04158	0.0963024	-0.415974	-1.52738
MW0147102	Heterocyclic compounds	2.66493	1.81367	0.536407	-0.140245	-0.668899	-0.770965	-0.444474	-0.629042	-0.404744	-0.143042	-0.561601	-0.224617	-0.00782414	-1.05583	0.0362787
MADN0506	Heterocyclic compounds	-1.37787	-1.81965	-1.20494	-0.624371	0.0542393	0.0177835	0.272277	1.19213	-0.118884	0.789469	1.87087	-0.359768	-0.0956994	0.395795	1.00861
MW0151905	Heterocyclic compounds	-0.932175	-0.652314	-2.40599	0.368059	-0.66738	1.10978	-0.246351	-0.26544	-0.183675	0.706588	0.820942	0.627084	1.64253	0.618815	-0.540479
MW0150615	Heterocyclic compounds	-1.21594	-0.886928	-0.615416	0.633695	1.0278	1.26543	-1.15461	-0.805848	-1.07913	0.219541	0.475925	0.0297546	0.260342	-0.323048	2.16843
MW0139010	Heterocyclic compounds	-0.534813	-0.437171	-0.581738	2.12881	2.38772	0.63293	-0.00401229	0.0576466	-0.516597	-0.433915	-0.260234	-0.731305	-0.0251235	-1.03375	-0.648452
MW0052939	Heterocyclic compounds	-0.282826	-0.434329	-0.843766	0.0736859	-0.471944	-1.2876	-0.383186	-0.784506	-0.551712	-0.0457542	-0.0744613	0.372726	1.96234	0.306923	2.44441
MW0133998	Heterocyclic compounds	-0.59173	-0.197336	-0.0511579	0.305198	0.474115	2.02801	1.33425	1.61523	0.179242	-0.50401	-0.792427	-0.985401	-1.35709	-0.716386	-0.740503
MW0124192	Heterocyclic compounds	2.37051	1.99219	1.20705	-0.545451	-0.347458	-0.523047	-0.482273	-0.569431	-0.559516	-0.513831	-0.498039	-0.509146	0.0868303	-0.559726	-0.548667
MW0126082	Heterocyclic compounds	2.44503	1.89191	1.02906	0.219019	-0.532397	-0.64205	-0.351512	-0.865075	-0.531715	-0.401828	-0.334721	-0.158669	-0.552678	-0.875293	-0.339082
MW0152119	Heterocyclic compounds	-0.461436	-0.555823	-0.683434	2.63805	1.69239	0.230741	0.510033	0.218306	0.241814	-0.915207	-0.499556	-0.386315	-0.974013	-0.64145	-0.414104
MW0127756	Heterocyclic compounds	-0.444727	-0.783047	-1.56674	0.568648	-0.153826	0.270201	-1.28585	-0.833026	-0.297998	0.607388	0.000365345	-0.023351	2.50553	0.40247	1.03396
MW0138112	Heterocyclic compounds	-0.385046	-0.354136	0.328058	1.09516	2.24139	0.631799	1.18763	0.689242	-0.0410569	-1.11196	-0.851178	-0.527029	-0.781898	-1.13058	-0.990387
MW0148220	Heterocyclic compounds	-1.10476	-1.60803	-1.72839	0.341965	-0.102654	-0.665661	-0.398676	0.337525	0.59922	0.91019	0.264735	1.7258	-0.317598	1.3738	0.372525
MW0144308	Heterocyclic compounds	0.233143	0.0835996	-1.00295	2.3211	1.73612	0.310641	0.579696	0.576213	-0.413867	-0.777298	-0.614757	-0.287717	-0.804623	-1.00512	-0.934183
MW0125192	Heterocyclic compounds	1.08571	2.10319	1.67501	-0.746542	-1.46067	0.565184	0.187792	-1.08703	-0.603468	-0.026066	0.217593	-0.457848	-0.367811	-0.640535	-0.444507
MW0049133	Heterocyclic compounds	2.31721	1.8058	1.19806	0.133419	-0.881219	-0.679167	-0.461617	-0.0650285	-0.174496	-0.724546	-0.126317	-1.01721	-0.624633	-0.681711	-0.0185511
MW0118291	Heterocyclic compounds	2.19636	2.02818	1.3793	-0.407767	-0.447546	-0.784547	-0.503958	-0.591041	-0.635985	-0.271736	-0.519601	-0.528406	-0.427278	-0.594029	0.108055
MW0148204	Heterocyclic compounds	-0.256774	-0.188587	-0.529746	0.700979	3.22211	0.916972	-0.320146	-0.61755	-0.252809	-0.314027	-0.558518	-0.437434	-0.645631	-0.557898	-0.160941
MW0124722	Heterocyclic compounds	1.94696	2.48596	0.397492	0.779501	-0.333581	-0.166706	-0.630199	-0.578684	-0.82646	-0.758403	-0.327747	-0.515274	-0.453802	-0.644257	-0.374803
MW0126433	Heterocyclic compounds	-2.04906	-1.21162	-1.09014	-0.168427	-0.244726	-0.282865	0.959571	-0.111908	0.267435	-0.577533	1.06621	1.22797	-0.20157	1.0803	1.33636
MW0124285	Heterocyclic compounds	1.82573	1.2213	2.06675	-0.359911	-0.437597	-1.335	-0.150389	-0.249181	-0.783519	0.19384	-0.0986624	-0.400678	-0.194387	-1.36097	0.0626673
MW0126431	Heterocyclic compounds	-1.47347	-1.43427	-0.648757	0.954829	1.87083	1.44694	-1.16039	-0.00493323	-0.564918	-0.119613	-0.117607	0.0086171	0.175955	0.00819558	1.05859
MW0140628	Heterocyclic compounds	0.789261	0.996027	2.74444	0.409511	-0.70463	-0.933842	0.640187	0.124607	-0.278882	-0.936447	-0.615121	-0.640707	-0.448628	-0.953773	-0.192005
MW0123002	Heterocyclic compounds	2.54246	0.435207	1.33231	0.859748	-0.316261	-0.516961	0.242225	-0.297015	0.0178824	-0.656416	-0.546191	-0.85882	0.0810396	-1.43805	-0.881162
MW0126856	Heterocyclic compounds	-0.555423	-0.339265	-0.694021	2.59222	1.4655	1.10995	0.0380283	0.480225	-0.0695272	-0.699133	-0.559676	-0.613271	-0.77883	-0.574141	-0.802634
MW0123693	Heterocyclic compounds	-0.318435	-0.411735	-0.463278	1.1934	1.43939	2.40884	0.221496	0.665573	-0.141632	-0.666749	-0.698285	-0.491108	-0.862617	-1.05741	-0.817449
MW0118561	Heterocyclic compounds	-1.31668	-1.51386	-1.31453	0.530697	-0.122409	-0.986132	1.04805	0.305096	0.146472	1.80909	1.03816	-0.221404	0.52223	0.775657	-0.700434
MW0147016	Heterocyclic compounds	-0.651289	-1.50771	-0.758137	0.135585	0.460936	-1.35081	1.8497	1.02524	1.48864	-0.255265	-0.258534	-0.55503	-0.559154	1.09765	-0.16183
MW0123419	Heterocyclic compounds	-1.20969	-0.216683	-1.24623	-0.655889	1.13719	-0.617217	-0.84363	-0.42267	-0.638738	1.59577	1.60454	0.53992	1.18786	0.478961	-0.693495
MW0148211	Heterocyclic compounds	1.11699	1.33723	1.83654	0.764785	0.535976	-0.290806	-1.28996	-0.959674	-1.08363	-0.215831	-0.175969	0.350434	-1.38335	-0.82545	0.282713
MW0150703	Heterocyclic compounds	-1.82874	-1.60701	-1.72609	0.252365	0.0816046	0.387483	-0.193135	-0.160832	0.0534425	0.0121421	1.3984	0.721093	0.772845	0.76304	1.07339
MW0119612	Heterocyclic compounds	-1.45433	-1.15002	-1.8293	0.753719	0.208961	0.656603	-0.432659	0.16044	0.138447	-0.833251	0.383406	-0.139785	1.22219	0.484915	1.83067
MW0124444	Heterocyclic compounds	-0.484166	-0.506926	-0.518309	2.83171	1.72184	0.192691	0.314949	0.0501883	-0.161354	-0.654054	-0.642657	-0.274629	-0.542757	-0.687345	-0.639178
MW0169339	Heterocyclic compounds	-0.563349	0.257548	-0.728073	2.14169	1.60427	0.772853	0.492249	0.607696	0.287754	-0.93946	-0.748615	-0.796846	-0.768439	-1.38169	-0.237595
MW0123823	Heterocyclic compounds	-0.829624	-0.667715	-1.22381	-0.128996	0.484394	-0.231168	-0.580451	-1.10076	-1.094	0.901885	1.39829	0.01631	2.19736	0.848923	0.00936029
MW0137399	Heterocyclic compounds	-0.181496	-0.722338	0.0370768	0.879707	1.13344	0.779652	0.0384435	0.008777	-0.162483	1.02402	0.590695	0.508803	-2.33411	0.287266	-1.88746
MW0126864	Heterocyclic compounds	0.137435	1.14348	0.890441	0.970811	1.82319	1.28498	-0.163723	-1.24471	-0.320348	-0.479887	-0.942082	-1.0087	-0.753979	-0.0824222	-1.25448
MW0123504	Heterocyclic compounds	2.30597	1.15637	1.06125	0.71064	-0.953225	-1.01315	-0.51779	0.0279359	-0.875708	0.213068	-0.0182712	0.399357	-0.342687	-1.3018	-0.851959
MW0146546	Heterocyclic compounds	3.07428	0.313268	1.27888	-0.585082	0.32295	0.0632258	-0.481453	-0.597727	-0.677353	-0.588629	-0.268661	-0.328116	-0.496619	-0.59909	-0.429867
MW0151196	Heterocyclic compounds	2.19358	0.266283	2.41853	0.399704	-0.562601	-0.64478	-0.398989	-0.570225	-0.672616	-0.0804505	-0.19746	-0.132498	-0.756397	-0.56918	-0.692901
MW0149077	Heterocyclic compounds	-1.35057	-1.09539	-1.34434	1.85055	0.690685	1.28108	0.145923	-0.389519	-0.665321	0.879754	0.425058	-0.111095	0.372106	-1.2576	0.568686
MW0126530	Heterocyclic compounds	2.22823	1.66894	0.462145	0.796829	-0.38835	0.347704	0.0660845	-1.0984	0.336227	-0.236871	-0.568432	-0.632915	-0.796734	-1.14211	-1.04234
MW0109269	Heterocyclic compounds	-0.366718	-0.341988	-0.403424	0.590189	3.4057	0.545502	-0.311238	-0.239774	-0.413092	-0.401105	-0.419992	-0.435907	-0.403061	-0.436115	-0.368981
MW0122621	Heterocyclic compounds	-2.1393	-2.02976	-0.863397	1.38985	0.616878	-0.0881681	-0.293884	0.570754	0.365586	0.357076	0.448759	0.11377	0.113796	0.329485	1.10856
MW0126486	Heterocyclic compounds	-0.746511	-0.521136	-0.568115	0.699063	2.00997	2.07082	-0.121146	-0.250865	1.16403	-0.277386	-0.491448	-0.566042	-0.784876	-0.945303	-0.671063
MW0139582	Heterocyclic compounds	1.81918	1.95318	1.76488	-0.491189	-0.705002	-0.632011	-0.829009	-0.178584	0.0753313	-0.745451	-0.257848	-0.709765	0.118397	-0.418332	-0.763777
MW0118069	Heterocyclic compounds	2.199	1.89712	1.05316	0.334276	-0.796711	-0.844022	0.392086	-0.763409	-0.329366	-0.221745	-0.70316	-0.525532	-0.819704	-0.810466	-0.0615201
MW0122633	Heterocyclic compounds	2.5757	2.15579	-0.113779	-0.60748	-0.454512	-0.430528	-0.417935	-0.315216	-0.536826	-0.918307	-0.0433113	-0.481466	-0.307597	-0.372562	0.268033
MW0150737	Heterocyclic compounds	1.31506	1.32068	2.48926	-0.226552	-0.823111	-0.785327	-0.750649	-0.154314	-0.399968	-0.859301	-0.0993235	-0.40725	-0.881106	0.63712	-0.375216
MW0123208	Heterocyclic compounds	-1.37857	-1.657	-0.531821	1.70376	0.226781	0.0366152	-0.857617	-0.382204	-0.685974	-0.232189	1.70409	-0.179912	0.914017	0.842344	0.477676
MW0126956	Heterocyclic compounds	2.55781	1.82024	1.0581	-0.00417137	-0.413812	-0.559417	-0.496288	-0.440462	-0.492069	-0.422787	-0.306698	-0.279438	-0.475296	-0.981063	-0.564651
MW0128408	Heterocyclic compounds	0.958194	0.612962	3.02362	-0.431502	-0.310201	-0.622203	0.618086	-0.675755	-0.53068	-0.520974	-0.608838	-0.437862	-0.91692	-0.287509	0.129583
MW0107537	Heterocyclic compounds	2.57275	2.08353	-0.118497	-0.545308	-0.333505	-0.579188	-0.323474	-0.338751	-0.434168	-1.02422	-0.197863	-0.660045	-0.50846	0.137922	0.26928
MW0054002	Heterocyclic compounds	-1.51463	-1.48661	-1.0711	0.611751	-0.271374	-0.0821989	0.0673989	0.0773879	-0.14683	0.564274	1.34356	1.9856	-0.942066	-0.0844221	0.949258
MW0115220	Heterocyclic compounds	-0.292885	-0.517052	-0.804181	2.79216	0.680857	0.831719	-0.024553	0.220553	1.06925	-0.702192	-0.760182	-0.2223	-0.703373	-0.861387	-0.706435
MW0138147	Heterocyclic compounds	-1.54784	-1.41653	-1.62142	1.12925	0.907701	1.06348	-0.295272	-0.353198	-0.148491	-0.509447	0.781511	0.319935	0.381943	-0.220481	1.52886
MW0126510	Heterocyclic compounds	1.6773	2.14664	1.78682	-0.524074	0.159892	-0.291729	-0.666083	-0.71493	-0.682104	-0.667597	-0.533862	-0.132912	-0.519929	-0.627534	-0.409896
MW0122603	Heterocyclic compounds	-0.615185	-0.522004	-0.566772	1.24187	2.22945	0.112387	0.297646	1.19203	1.06939	-0.782925	-1.02435	-0.143381	-0.871441	-1.03228	-0.584431
MW0151952	Heterocyclic compounds	2.84315	1.64528	0.20751	0.313713	-0.376211	-0.286945	-0.577696	-0.839921	-0.0389034	-0.346525	-0.352778	-0.183715	-0.67111	-0.970093	-0.365747
MW0137885	Heterocyclic compounds	2.81379	2.01832	-0.196531	-0.179681	-0.410677	-0.505434	-0.148717	-0.488449	-0.49378	-0.294988	-0.325937	-0.392112	-0.54838	-0.459741	-0.387689
MW0124337	Heterocyclic compounds	1.48645	2.33678	0.394523	0.595568	-0.168136	0.695791	-0.6612	-0.635288	-0.877354	-0.969484	0.657055	-1.00085	-0.950506	-0.528626	-0.374721
MW0116069	Heterocyclic compounds	-1.67669	-1.66696	-1.67026	0.24215	-0.11035	-0.13082	1.1412	0.243179	0.4626	-0.435884	0.877767	0.97443	-0.164165	0.649902	1.26391
MW0154001	Heterocyclic compounds	-1.19055	-2.17305	-1.17531	0.563618	0.286286	1.3601	0.333474	-0.164857	-0.824942	1.20647	0.131286	-0.461652	0.326003	1.01136	0.771761
MW0151774	Heterocyclic compounds	0.935859	0.584841	3.20892	-0.117058	-0.323507	-0.722181	-0.463224	-0.576577	-0.584385	0.0783088	-0.206087	-0.23765	-0.522765	-0.421955	-0.632542
MW0148325	Heterocyclic compounds	1.3713	2.28089	0.848413	-0.766449	-0.522705	-1.07241	0.415344	0.700007	-0.485863	-1.17176	0.670177	-0.5293	-0.340442	-0.482227	-0.914977
MW0155691	Heterocyclic compounds	2.21013	2.18606	0.250086	0.283667	-0.438851	-0.681703	-0.80146	-0.172428	-0.867506	-1.06261	0.353714	0.118494	-0.449724	-0.788353	-0.139509
MW0152746	Heterocyclic compounds	0.694219	1.15402	1.39675	0.769829	-0.475288	-0.209384	-0.7015	-0.793292	-1.03187	-0.576649	1.54049	0.678626	-1.90245	0.0843712	-0.627875
MW0053943	Heterocyclic compounds	1.78819	1.78302	2.18349	-0.575806	-0.409136	-0.565748	-0.4105	-0.521084	-0.380245	-0.507212	-0.288656	-0.494969	-0.445916	-0.582803	-0.572617
MW0120538	Heterocyclic compounds	-0.364154	-0.720503	-0.439471	1.70081	2.39608	0.419569	1.24561	0.0925446	-0.386169	-0.701617	-0.701061	-0.47289	-0.665242	-0.72414	-0.679378
MW0063483	Heterocyclic compounds	-1.62374	-1.70834	-0.54026	0.0362025	-0.558808	0.134715	-0.414899	0.134552	-0.353376	1.45695	0.0724981	0.837779	-0.445452	1.6609	1.31128
MW0006826	Heterocyclic compounds	2.62622	1.03918	0.0258492	0.431057	0.604432	0.362691	-0.143767	-0.164038	-0.281058	-0.818043	-0.72573	-1.58277	0.255005	-1.05966	-0.569365
MW0123456	Heterocyclic compounds	-1.22968	-1.61987	-1.62474	1.61403	1.61826	0.563263	0.127365	0.786855	0.635825	-0.246068	0.0349626	0.0100569	-0.749618	-0.0509374	0.130284
MEDP1274	Aldehyde,Ketones,Esters	1.43634	2.29363	1.96405	-0.612779	-0.533948	-0.504358	-0.348661	-0.561389	-0.290047	-0.406296	-0.368517	-0.559222	-0.497077	-0.577861	-0.433867
MW0141562	Aldehyde,Ketones,Esters	-0.44633	-0.592397	-0.819083	1.86413	2.3228	-0.00135032	-0.236471	0.843016	0.461222	-0.0977755	-0.767167	0.103528	-0.807337	-0.906726	-0.920058
MW0168174	Aldehyde,Ketones,Esters	-0.485536	-0.508216	-0.554155	1.3793	2.58032	0.258425	-0.0423582	1.39929	-0.5238	-0.420427	-0.726703	-0.228141	-0.810699	-0.491888	-0.825413
MW0127047	Aldehyde,Ketones,Esters	0.631421	2.3837	1.3952	-0.155869	-0.656498	-0.974473	0.175628	-0.582908	-0.0917657	-0.0203938	0.88416	-0.129771	-0.592551	-0.647363	-1.61852
MW0140369	Aldehyde,Ketones,Esters	-1.73594	-1.21019	-1.21416	-0.162152	2.65534	0.0713901	0.830825	0.240673	0.118224	0.179681	0.27266	-0.163951	-0.126435	0.231869	0.0121588
MW0168620	Aldehyde,Ketones,Esters	-1.59893	-1.24159	-1.41024	1.76132	-0.05093	-0.0799705	1.39614	1.57872	0.0165261	-0.141307	0.142647	-0.369887	0.236456	-0.341332	0.102385
MW0142784	Aldehyde,Ketones,Esters	-1.15667	-0.930367	-1.44191	-0.41242	1.18977	1.16445	-0.631101	-0.265694	-1.13134	-0.41318	0.807587	-0.256295	1.11263	1.4114	0.953138
MW0147445	Aldehyde,Ketones,Esters	2.8022	1.34623	1.31454	-0.474491	-0.259582	-0.557432	-0.403136	-0.293325	-0.549448	-0.590645	-0.396683	-0.405924	-0.508946	-0.508324	-0.515022
MW0049220	Aldehyde,Ketones,Esters	0.544013	0.387433	-0.782526	1.35767	1.55009	1.11733	0.486581	0.658451	-0.186156	-2.06598	-0.348424	-1.27606	-0.602875	-0.484224	-0.355318
MW0142906	Aldehyde,Ketones,Esters	1.81848	2.51925	0.95338	-0.651723	-0.357044	-0.738881	-0.128055	-0.618647	-1.07711	-0.478619	-0.52601	-0.393162	0.116191	-0.290864	-0.147187
MW0049242	Aldehyde,Ketones,Esters	-1.58923	-1.56816	-1.06114	0.960743	0.140242	1.58358	-0.55543	0.876572	-0.112185	1.59593	0.36118	0.044702	-0.731057	0.285925	-0.231677
MW0052495	Aldehyde,Ketones,Esters	-1.5534	-1.61525	-1.76527	1.65168	0.481789	-0.156564	1.28024	0.273628	-0.587778	0.328728	0.231069	0.348259	0.111424	0.326528	0.644914
MW0125617	Aldehyde,Ketones,Esters	1.05507	1.71756	2.60677	-0.398573	-0.468544	-0.457257	-0.696871	-0.517637	0.307492	-0.42297	-0.61953	-0.46008	-0.410528	-0.600916	-0.633983
MEDP1170	Aldehyde,Ketones,Esters	0.714657	0.598871	2.70321	1.11482	-0.606183	-0.0683605	-0.846466	-0.770098	0.291321	-0.0139848	0.176635	-0.817517	-0.847154	-0.999896	-0.62985
MEDP1186	Aldehyde,Ketones,Esters	-0.555139	-0.894072	-1.01111	-0.615931	-0.165513	-0.879596	-0.69353	-0.10498	-0.78449	0.163108	1.00069	0.331848	0.530566	1.00295	2.6752
MW0108584	Aldehyde,Ketones,Esters	-0.0785256	-0.398617	-1.2606	-0.833746	0.566343	0.502466	-1.07202	-0.754798	-1.21871	-0.287491	0.709845	0.0335936	1.17766	0.576598	2.338
MEDP1836	Aldehyde,Ketones,Esters	3.38838	0.722462	0.363015	-0.387298	-0.00252699	-0.397865	-0.394583	-0.499221	-0.474721	-0.516974	-0.38046	-0.40267	-0.400931	-0.280332	-0.336276
MW0103910	Aldehyde,Ketones,Esters	-1.9742	-1.51481	-1.51112	0.482166	1.10497	-0.288798	0.856271	-0.162534	0.36555	0.346854	0.490986	-0.159028	1.38437	0.847941	-0.268618
MW0049070	Aldehyde,Ketones,Esters	-1.09958	-1.16469	-0.908883	0.164663	-0.845994	-1.0195	0.895894	1.47479	-0.0820362	2.21198	0.715974	0.127274	-0.0819431	0.217198	-0.605155
MW0015170	Aldehyde,Ketones,Esters	-1.20385	-1.19838	-1.24247	1.26195	1.97803	1.30627	-0.574313	-0.572872	-0.481621	0.592269	0.186825	0.221695	0.349412	-0.910845	0.287908
MW0112938	Aldehyde,Ketones,Esters	-1.59738	-1.48361	-1.60254	1.09068	-0.0138414	-0.223293	0.470762	0.301373	-0.0659416	0.113375	-0.141361	-0.305675	1.6585	1.4597	0.339244
MW0014497	Aldehyde,Ketones,Esters	1.56099	1.12172	0.358788	1.64093	0.906615	0.257832	-0.529346	-0.381583	0.210588	-1.73759	-0.882396	-0.132274	-1.07737	-1.0339	-0.282991
MW0106387	Aldehyde,Ketones,Esters	-1.65359	-1.69864	-1.71943	-0.682247	0.513983	1.20374	0.986978	0.759632	0.3322	0.0492406	0.88802	0.125757	-0.068345	0.0884398	0.874261
ZINC4175322	Aldehyde,Ketones,Esters	1.58573	0.93582	2.77461	-0.0157281	-0.435503	-0.699092	-0.373656	-0.627044	-0.637398	-0.0167249	-0.578218	-0.314263	-0.547988	-0.46179	-0.58875
MW0054126	Aldehyde,Ketones,Esters	-0.67795	-1.42322	-1.61824	-0.219053	-0.149886	-0.127591	-0.439606	1.29074	-0.905057	1.52006	0.11586	-0.435277	1.51396	0.536758	1.01851
MW0147865	Aldehyde,Ketones,Esters	2.00381	2.07009	0.94139	-0.666944	0.292114	-0.259379	-0.922175	0.253573	-0.783907	-0.798493	-0.812714	-0.721791	-0.742583	-0.31721	0.464223
MW0112738	Aldehyde,Ketones,Esters	-0.0827525	-0.230131	-0.80804	2.26109	0.209277	0.035002	1.08974	1.161	1.04026	-0.940775	-0.167547	-0.447952	-1.24938	-1.14624	-0.723549
MW0014659	Aldehyde,Ketones,Esters	1.79633	0.957883	2.63738	-0.412745	-0.108352	-0.521276	-0.837	-0.74878	-0.611909	-0.344043	-0.232481	-0.472343	-0.291684	-0.384268	-0.426719
MW0151974	Aldehyde,Ketones,Esters	0.721228	1.46601	1.46074	1.37873	-0.275234	0.25287	0.529283	0.301971	-1.36378	-1.00343	-1.20929	-0.996486	-1.09274	-0.441537	0.27167
MW0154160	Aldehyde,Ketones,Esters	-0.859133	-0.655934	-0.926961	-0.869112	0.800961	0.607331	-0.835643	-0.854604	-0.926813	0.106399	0.620642	0.256627	1.8934	-0.30157	1.94441
MW0148624	Aldehyde,Ketones,Esters	1.56754	0.24614	2.52929	0.286478	-0.561292	-0.76293	-0.757099	-0.745653	-0.502152	-0.380026	1.01469	0.192798	-0.705336	-0.756126	-0.666323
MW0053883	Aldehyde,Ketones,Esters	-1.36083	-2.29262	-1.32956	0.716081	0.506856	0.963724	0.104578	0.0372786	-0.206937	-0.678659	0.55018	0.675588	1.13445	0.300101	0.879772
MEDN1562	Aldehyde,Ketones,Esters	0.746732	0.151827	1.00333	0.202157	1.28028	1.39883	-1.24978	-1.01108	-1.53914	0.106082	-1.08132	-0.434416	1.40431	-0.447598	-0.530213
MW0145636	Aldehyde,Ketones,Esters	-1.97817	-1.36679	-1.81376	0.90897	0.856066	-0.282402	0.468901	0.608149	0.809064	0.289079	0.879624	1.0129	0.13757	-0.221955	-0.307244
MW0113051	Aldehyde,Ketones,Esters	0.74551	-0.343328	0.289279	1.29324	2.21931	0.259238	0.1158	0.50601	0.206154	-1.07766	-0.596294	-0.271746	-0.470318	-1.83781	-1.03739
MW0010090	Aldehyde,Ketones,Esters	0.257417	-0.448065	0.188542	1.74118	1.82678	1.24641	-0.493457	0.427763	0.511277	-0.91482	-0.36797	-0.974329	-0.962965	-1.3035	-0.734259
MW0010784	Aldehyde,Ketones,Esters	1.06899	1.05183	0.222586	-0.386174	-1.00599	-0.79671	1.47186	1.44957	-0.362276	-0.383357	1.19999	-0.469758	-0.402031	-1.28769	-1.37085
MW0134192	Aldehyde,Ketones,Esters	1.13183	1.62598	1.82582	-0.183847	-1.09405	0.0334119	0.76087	0.393642	-0.266805	-1.07741	0.0263614	-1.08978	-0.603809	-1.4091	-0.0731092
MW0162064	Aldehyde,Ketones,Esters	2.18609	1.21909	1.8601	0.630371	-0.400603	-0.467187	-0.812316	-0.384603	-0.631655	-0.673234	-0.758764	-0.908786	-0.0883401	-0.127429	-0.642727
MW0161394	Aldehyde,Ketones,Esters	-1.22805	-1.64336	-1.08473	-0.128904	-0.369443	1.03449	-0.530175	0.838466	-1.4746	0.77782	0.0352093	0.879339	1.0769	1.05476	0.76228
MW0107825	Aldehyde,Ketones,Esters	-1.06122	0.154453	-2.38426	0.390488	0.914223	0.772921	-0.297045	-0.987128	-0.199333	-0.653778	-0.338752	0.375422	0.934388	1.40154	0.978083
MW0122202	Aldehyde,Ketones,Esters	0.233857	-0.0514996	1.31243	1.9706	0.552429	1.21563	-0.702746	-0.240373	0.38927	-0.626293	0.21265	-0.343219	-1.09835	-1.18788	-1.6365
MW0140271	Aldehyde,Ketones,Esters	-0.413728	-0.606271	-0.853405	0.92239	1.8851	0.389327	0.31044	1.71756	0.954954	-0.856491	-0.63509	0.0608453	-0.746639	-1.42103	-0.707971
MW0011736	Aldehyde,Ketones,Esters	-1.51474	-1.74839	-1.21419	0.266121	-0.933647	-0.248853	0.186521	0.325731	-0.0422051	-0.218823	1.26558	0.763358	0.707492	1.65022	0.755814
MW0138026	Aldehyde,Ketones,Esters	2.36182	1.45966	0.203199	1.57028	-0.216247	-0.261639	-0.467727	-0.468207	-0.51382	-0.388746	-0.308511	-0.482317	-0.527167	-1.35985	-0.600727
MEDL00401	Aldehyde,Ketones,Esters	2.45709	2.00545	0.311253	0.439379	-0.475476	-1.12801	-0.0327601	-0.721424	-0.261922	-0.289838	-0.445925	-0.216768	-0.609024	-0.921627	-0.110401
MW0168790	Aldehyde,Ketones,Esters	-0.936879	-1.34245	-0.635083	0.485857	1.36001	2.36831	-0.926629	-0.482229	-1.05401	0.121569	0.948095	0.242265	0.0813646	-0.0297658	-0.200425
MW0108730	Aldehyde,Ketones,Esters	-1.72275	-1.61159	-0.60996	0.283815	0.188684	0.884737	-1.02584	0.768423	-0.660953	0.687319	0.543279	-0.909056	0.987381	1.32525	0.871269
MW0141934	Aldehyde,Ketones,Esters	-1.34508	-1.70334	-1.34246	0.830925	1.10787	0.573893	-0.539066	-0.562854	-0.0915652	1.48403	0.8289	-0.0173608	0.439982	-0.693474	1.02959
MW0194184	Aldehyde,Ketones,Esters	-1.23615	-1.68759	-1.96164	1.83454	0.720496	0.422879	0.494566	-0.744566	0.138954	0.453432	0.431798	0.471035	0.121764	0.0259649	0.51452
MW0110904	Aldehyde,Ketones,Esters	1.70277	2.96596	0.0947597	-0.479604	-0.368269	-0.42856	-0.37671	-0.444478	-0.460283	-0.909714	-0.149185	-0.26175	-0.240712	-0.39379	-0.250427
MW0112137	Aldehyde,Ketones,Esters	1.15641	0.752062	-0.369123	2.17804	0.462597	-0.0434438	0.543132	0.343973	0.398047	-1.34281	-1.26426	-1.00867	-0.354741	-1.37045	-0.0807534
MW0113220	Aldehyde,Ketones,Esters	0.0619897	-0.502661	-0.531497	2.08277	2.72575	-0.34643	-0.230393	-0.287991	-0.0807797	-0.481096	-0.513593	-0.401767	-0.617439	-0.373361	-0.503504
MW0142826	Aldehyde,Ketones,Esters	1.82477	2.27209	1.14412	0.195813	-0.583965	-0.560034	-0.570207	-1.05078	-0.177803	-0.975591	-0.331057	-0.502638	-0.303158	-0.722857	0.341299
MW0148992	Aldehyde,Ketones,Esters	1.49272	2.07056	1.64666	-0.318153	-0.975212	-0.263493	-0.00827208	-0.668286	-0.390448	-0.200532	-0.227509	0.582968	-0.933327	-0.663481	-1.14419
MW0161015	Aldehyde,Ketones,Esters	0.726403	0.233382	0.73688	0.950464	-0.226101	2.89429	-0.585983	-0.561658	-0.91657	-0.703984	-0.51763	-0.362703	-0.905519	-0.521484	-0.239792
MW0011176	Aldehyde,Ketones,Esters	2.67509	0.310148	1.99169	0.348578	-0.4162	-0.576464	-0.392105	-0.590466	-0.396937	-0.334744	-0.570061	-0.44821	-0.532804	-0.499823	-0.567689
MW0143548	Aldehyde,Ketones,Esters	2.08136	2.5584	0.589491	-0.133477	-0.424479	-0.556931	-0.302393	-0.689932	-0.571384	-0.543914	-0.475568	-0.388115	-0.550755	-0.628988	0.0366877
MW0015928	Aldehyde,Ketones,Esters	-0.695479	-0.621903	0.254365	2.36474	1.78	0.767056	-0.444964	0.105835	0.0172751	-0.561453	0.310775	-0.466612	-1.00721	-1.24631	-0.556116
MW0156190	Aldehyde,Ketones,Esters	0.346639	-0.278512	-1.01518	1.1429	0.460485	0.0545436	0.567962	1.08247	2.15761	-0.689331	-0.32045	0.0183742	-1.16712	-1.61307	-0.747316
MW0143441	Aldehyde,Ketones,Esters	-0.34507	-0.448683	-0.635561	-0.262433	-0.412643	-0.246828	-0.493205	-0.251469	-0.378585	-0.490214	-0.214815	-0.395251	-0.294504	2.16862	2.70064
MW0114976	Aldehyde,Ketones,Esters	-0.66234	-0.280599	-1.34733	-0.814887	1.41813	0.0337968	-1.4445	-0.393022	-1.0259	0.455972	0.620696	1.87055	0.778138	0.98163	-0.19032
MW0010583	Aldehyde,Ketones,Esters	1.28538	1.74416	1.95201	0.0884423	-0.871232	-1.3601	0.781992	-0.446607	-0.494375	0.053428	-0.509868	-0.208852	-0.907227	-0.754657	-0.352495
MW0142781	Aldehyde,Ketones,Esters	-1.80079	-1.87974	-1.50517	-0.135201	0.209544	0.21826	0.914088	-0.455867	0.972618	1.14294	0.314841	0.0844816	0.288385	0.68882	0.942784
MW0109344	Aldehyde,Ketones,Esters	2.95587	0.386804	1.07752	0.0851377	-0.0457972	-0.913229	-0.598634	-0.229623	-0.354016	-0.475905	-0.803163	0.0371314	-0.505874	-1.09985	0.483633
MW0157333	Aldehyde,Ketones,Esters	0.122083	0.332592	-0.468501	1.80606	0.976953	2.24262	-0.151441	0.2338	-0.346553	-0.91582	-0.64669	-0.91442	-0.762818	-1.20104	-0.306832
MW0017040	Aldehyde,Ketones,Esters	-1.42093	-1.09581	-1.25465	0.415182	0.866281	0.3395	-1.26464	-0.247572	-1.10655	0.774123	1.37191	0.370393	0.202185	0.514928	1.53566
MW0107917	Aldehyde,Ketones,Esters	2.29224	2.40267	-0.195526	0.209231	-0.397208	-0.353516	-0.313956	-0.899285	-0.267698	-0.343107	-0.423673	-0.500459	-0.533003	-0.871451	0.194747
MW0124639	Aldehyde,Ketones,Esters	2.12014	1.91936	0.749466	0.267138	-0.128838	-0.25688	-0.75104	0.712454	-0.188653	-0.366977	-0.392163	-0.640036	-1.09529	-0.65678	-1.29191
MW0016131	Aldehyde,Ketones,Esters	-0.8104	-0.86015	-0.904748	-0.626058	1.84491	1.56289	-0.799025	-0.954812	-0.60051	0.30434	-0.875493	0.0389505	1.26335	0.412102	1.00465
MW0144125	Aldehyde,Ketones,Esters	2.73161	1.7835	0.517097	0.0351175	-0.583358	-0.595366	-0.6012	-0.646225	-0.436233	-0.309252	-0.520032	-0.257108	-0.0466842	-0.991961	-0.0799006
MW0054822	Aldehyde,Ketones,Esters	-1.19978	-1.16639	-1.20549	0.165489	0.499262	0.994636	-0.648464	-1.08695	-0.523812	0.0476982	0.982255	-0.00740834	0.265591	0.602039	2.28132
MW0054026	Aldehyde,Ketones,Esters	-1.51302	-1.61026	-1.94244	0.673183	0.899358	0.583997	-0.0766965	-0.10314	-0.255797	0.801823	0.415566	0.342569	1.6449	0.145097	-0.00514231
MW0007841	Aldehyde,Ketones,Esters	1.15181	-0.406423	-0.918759	1.91596	0.934987	1.3325	0.420423	0.308627	-0.624311	0.258016	-1.17118	-0.170603	-1.32842	-0.846302	-0.856336
MW0053990	Aldehyde,Ketones,Esters	0.733694	1.19038	-0.175029	0.616274	2.09717	1.18535	-0.449008	0.293328	-0.140374	-1.24885	-0.967432	-0.977929	-0.304119	-1.28844	-0.565033
MW0141821	Aldehyde,Ketones,Esters	0.183442	0.0580923	-0.861511	2.08159	2.12462	0.613707	-0.468595	0.600929	-0.136964	-1.12828	-0.771488	-0.411532	-0.350302	-0.941892	-0.591815
MW0154503	Aldehyde,Ketones,Esters	0.457914	-0.00259439	0.644022	1.36149	1.57754	1.2763	0.645186	0.619926	-1.33705	-1.01305	-0.921495	-1.07397	-0.601503	-1.03141	-0.601313
MW0148605	Aldehyde,Ketones,Esters	-1.1677	-1.10596	-1.06831	-0.324531	1.19593	1.13217	-0.897939	-0.96926	-0.790243	0.66189	0.247545	-0.3247	1.49828	0.506247	1.40659
MW0013179	Aldehyde,Ketones,Esters	-1.76346	-1.16034	-0.666951	-0.388515	-0.756584	0.455702	-0.240338	0.182015	0.516077	1.23296	1.99127	0.809981	0.854478	-0.102616	-0.96367
MW0011495	Aldehyde,Ketones,Esters	-0.401626	-0.516602	-0.648893	2.34989	1.6696	0.364452	-0.500682	0.597532	1.10883	-0.520795	-0.790244	-0.519926	-0.580587	-0.617806	-0.993147
ZINC4492886	Aldehyde,Ketones,Esters	-1.27287	-1.21688	-1.27941	-0.461671	-1.1206	-0.344547	0.303775	0.705218	1.00605	-0.0242375	1.99477	-0.0174304	-0.20404	1.27015	0.661725
MW0148965	Aldehyde,Ketones,Esters	0.26473	0.497548	3.04505	0.605834	-0.0408211	-0.132726	0.420364	0.0533988	-0.30547	-0.665886	-1.29379	-0.673177	-0.881034	-0.494414	-0.399606
MW0123554	Aldehyde,Ketones,Esters	1.55037	1.95115	1.6171	-0.867534	-0.751086	0.688986	-0.306982	-0.363536	-0.895243	-0.740771	-0.341808	-0.320744	-0.598401	-1.03026	0.40876
MW0141310	Aldehyde,Ketones,Esters	2.25784	1.86082	0.474476	0.410405	-1.09777	-1.1504	-0.0866796	-0.370128	0.0128671	-0.670295	-0.916773	-0.0885771	-0.335231	-0.827621	0.527069
MW0015846	Aldehyde,Ketones,Esters	-1.20984	-0.747008	-0.852344	-0.873871	0.349613	-0.79847	-0.830455	-0.00705159	-0.59912	-0.0961506	1.21122	0.687235	1.3353	0.217136	2.2138
MW0104382	Aldehyde,Ketones,Esters	-1.17814	-0.98882	-1.23445	-0.257828	1.03798	2.12609	-0.637505	-1.01583	0.154524	-0.266704	0.479026	-0.739677	0.881093	0.734099	0.906134
MW0143211	Aldehyde,Ketones,Esters	-1.06109	-1.46509	-1.27711	1.97708	0.901029	0.68298	-0.0273998	-0.502063	-1.3388	0.0410673	-0.00687426	0.15443	0.243863	0.408077	1.26991
MW0148201	Aldehyde,Ketones,Esters	-1.49968	-1.31114	-1.04463	0.492175	0.215063	-0.790629	0.104	0.495157	-1.13681	1.11816	0.383969	0.588518	-0.556197	1.69179	1.25025
MW0155568	Aldehyde,Ketones,Esters	0.937825	1.61399	2.58	-0.0717733	-0.508838	0.224053	-0.752871	-0.234152	-0.658612	-0.564732	-0.163224	-0.465763	-1.23373	-0.632446	-0.069721
MW0010990	Aldehyde,Ketones,Esters	1.08163	3.08954	0.997874	-0.485399	-0.479555	-0.389955	-0.480253	-0.475011	-0.484859	-0.484025	-0.466286	-0.463265	-0.285653	-0.384861	-0.289916
MW0015651	Aldehyde,Ketones,Esters	1.37016	2.15156	2.14749	-0.274337	-0.533371	-0.543741	-0.346291	-0.644099	-0.46947	-0.449765	-0.612822	-0.206672	-0.457	-0.592922	-0.538716
MW0137929	Aldehyde,Ketones,Esters	0.868252	1.32512	2.20076	-0.208214	-0.524462	-1.0541	-0.497149	1.10357	0.553184	-0.0534399	-0.795004	-0.398755	-0.307377	-1.34134	-0.871044
MW0152777	Aldehyde,Ketones,Esters	-0.69991	-0.963929	-2.21804	0.0929609	-0.446939	0.311436	-0.458346	0.323117	-0.261801	-0.224192	0.277634	0.387734	0.489467	2.28987	1.10094
MW0010841	Aldehyde,Ketones,Esters	2.72544	1.16163	1.26244	-0.275255	-0.465594	-0.813779	-0.504639	-0.73552	-0.689998	-0.46707	0.400792	-0.168099	-0.885258	-0.0950285	-0.450063
MW0130568	Aldehyde,Ketones,Esters	-0.91751	-0.852421	-0.98863	0.30606	2.49195	0.637513	-0.813184	-0.946804	-0.911046	-0.0940114	0.250841	-0.259494	0.779363	0.0494679	1.2679
MW0122402	Aldehyde,Ketones,Esters	-1.01315	-1.1252	-1.82158	0.448077	-0.153858	0.537558	-0.647622	-0.630862	-0.0631052	-0.741997	1.20157	1.63529	0.756061	1.31143	0.307396
MW0013061	Aldehyde,Ketones,Esters	1.44287	1.91876	2.34139	-0.377657	-0.507565	-0.517033	-0.457666	-0.531561	-0.506918	-0.385605	-0.483291	-0.369336	-0.546028	-0.525251	-0.495107
MW0053732	Aldehyde,Ketones,Esters	-1.86781	-1.64691	-1.70555	0.984667	0.560089	-0.400152	0.162521	0.238602	-0.107764	1.37704	0.328466	0.896114	0.163716	0.526469	0.490504
MW0114388	Aldehyde,Ketones,Esters	-0.187456	-1.22191	-1.35544	-0.893801	-1.0797	-0.31265	0.824492	1.58976	1.90972	0.285421	-0.131539	0.833008	-0.358625	0.678598	-0.579876
MW0137748	Aldehyde,Ketones,Esters	-0.442193	-0.330627	-0.56846	2.68347	1.7815	0.86514	-0.21417	-0.0280787	-0.129411	-0.614492	-0.629126	-0.61442	-0.570009	-0.630209	-0.558915
MW0166820	Aldehyde,Ketones,Esters	-1.38145	-1.43797	-1.77862	0.12228	0.245897	-0.440254	-0.072356	0.547052	-0.491594	0.430396	1.78438	0.140344	0.625124	0.217511	1.48926
MW0014682	Aldehyde,Ketones,Esters	-1.37533	-1.37527	-1.36603	1.08016	2.3396	0.22289	-0.0793904	0.260746	0.485242	0.345865	0.745424	-0.382063	0.109902	-0.560638	-0.45112
MW0110017	Aldehyde,Ketones,Esters	-1.223	-1.24803	-1.21354	1.21119	1.12187	1.56113	0.863671	-1.0883	-0.658311	-0.309657	-0.185507	-0.377498	0.501535	-0.140297	1.18474
MW0166377	Aldehyde,Ketones,Esters	-0.165427	0.10193	-1.38249	-1.03843	0.357129	-1.19639	-0.4317	-0.513987	-1.19937	1.41929	1.0154	1.56114	1.25616	0.577777	-0.361032
MW0049213	Aldehyde,Ketones,Esters	1.02716	2.00365	1.67692	0.506631	-0.753653	-1.03399	0.345985	0.033476	-0.0923683	-1.12948	-0.659873	-0.663909	-1.33808	-0.234801	0.312328
MW0141713	Aldehyde,Ketones,Esters	-1.67474	-1.67298	-1.61908	0.895252	-0.208872	-0.0522906	1.3406	-0.0597183	0.692058	1.22774	0.187598	0.732347	-0.387324	0.645307	-0.0458998
MW0148148	Aldehyde,Ketones,Esters	1.67115	2.56042	0.580398	0.175899	-0.618496	-0.617124	-0.919618	-0.171736	0.384829	-0.221473	-0.214751	-0.904782	-0.359804	-1.19655	-0.148365
MW0011124	Aldehyde,Ketones,Esters	-1.31824	-1.29918	-1.38724	-0.0981949	1.25265	1.15922	-0.824898	-0.377275	-0.424757	0.861172	0.580949	0.91656	1.53584	-0.662395	0.08579
MW0010987	Organic acid and Its derivatives	-0.984633	-1.08701	-0.872614	-0.00241566	1.82364	1.51291	-1.0471	-1.06273	-0.928281	0.887777	0.345575	0.0368318	0.814633	-0.290172	0.853589
MW0106072	Organic acid and Its derivatives	-1.30012	-1.36031	-1.54896	1.57363	1.47808	0.0542656	-0.044084	0.174844	-1.33258	-0.310294	0.706554	0.59811	0.563857	0.510472	0.236536
MEDN1302	Organic acid and Its derivatives	-1.09948	-0.495042	0.303919	-1.30144	-1.08708	1.1453	-1.19446	-0.890295	-0.447988	0.419478	0.627341	0.149076	1.63046	1.32874	0.911473
MW0061822	Organic acid and Its derivatives	-1.25987	-0.983495	-2.30667	0.551986	0.0920752	0.0675394	-0.90168	1.4037	0.104268	0.503295	0.270144	0.0309803	0.641517	0.310569	1.47564
MEDN0479	Organic acid and Its derivatives	-1.7464	-1.33148	-1.60379	0.664599	1.07574	0.974021	1.41607	-0.244226	-0.540385	-0.0241127	0.305725	-0.155042	0.245042	-0.245073	1.20929
MW0106189	Organic acid and Its derivatives	1.92673	0.688058	1.03157	0.613699	0.826297	-0.00251842	-0.475618	0.0622522	-1.56634	-0.561453	-0.992965	-1.76074	-0.522155	0.187122	0.546064
MW0169879	Organic acid and Its derivatives	2.34247	1.99543	0.596134	-0.0307522	-0.27827	-0.487294	-0.97808	0.0894187	-1.0695	-0.208338	-0.12281	-0.124416	-0.5709	-1.16251	0.00941222
MW0014794	Organic acid and Its derivatives	1.99947	1.71358	0.817614	-0.0730914	-0.658091	-0.866526	-0.481732	0.944755	-0.0417271	-0.505104	-1.01991	0.337398	-0.796664	-1.42638	0.0564112
MW0109274	Organic acid and Its derivatives	-0.276368	-1.30051	-1.46298	0.505176	0.27685	-0.386341	0.138147	-0.350573	1.26859	-0.906184	-0.191198	-0.8288	0.356203	2.35411	0.803868
MW0007319	Organic acid and Its derivatives	1.9241	2.59744	0.940702	-0.455587	-0.422661	-0.462755	-0.63599	-0.24166	-0.515069	-0.523988	-0.20131	-0.490007	-0.467438	-0.615649	-0.430122
MW0109750	Organic acid and Its derivatives	-1.26423	-1.32805	-1.93783	0.00774977	0.30377	1.32457	-0.567628	-0.182082	0.216346	-0.520122	0.475103	0.502973	0.712638	0.484102	1.77268
MW0015301	Organic acid and Its derivatives	1.82856	1.95863	0.897584	-0.0952761	-1.00969	-0.692675	0.850403	-1.29566	0.097956	-0.108533	-0.847335	-0.298943	-0.610587	-0.918264	0.243835
MW0053479	Organic acid and Its derivatives	-1.5965	-1.63819	-1.61915	1.60651	-0.144189	-0.221744	0.466326	0.412826	1.332	0.195668	-0.236665	-0.225984	0.168285	0.878934	0.621863
MW0054686	Organic acid and Its derivatives	-1.58224	-1.46491	-1.59823	-0.681741	0.68037	0.804353	0.676037	-0.464956	1.14606	-0.0960757	0.277782	0.816761	-0.300741	0.263941	1.52358
MW0108126	Organic acid and Its derivatives	-0.886551	-0.554789	-1.24263	-1.31003	1.34704	0.433397	-1.17631	-0.417206	-0.978426	0.542703	0.399913	0.927616	1.4927	1.2468	0.175778
MW0115095	Organic acid and Its derivatives	-1.26526	-1.15196	-1.36333	0.55229	0.0370704	1.4491	-0.11823	-0.466187	-0.947048	0.773925	-0.119067	1.62443	-0.325924	-0.191175	1.51137
MW0014129	Organic acid and Its derivatives	1.17308	1.11713	2.79339	-0.15387	-0.170993	-0.528052	-0.404909	-0.797374	-1.26398	0.00690667	-0.0855623	-0.465057	-0.148627	-0.644076	-0.428
MW0169513	Organic acid and Its derivatives	-0.273076	0.260945	-0.339611	2.22492	2.16334	0.0727108	0.0472373	0.593186	-0.562423	-0.868949	-0.229667	-0.353217	-0.83647	-0.968789	-0.93014
MW0115062	Organic acid and Its derivatives	2.62326	0.665167	2.00488	-0.34348	-0.395575	-0.40416	0.0164796	-0.57309	-0.483836	-0.578498	-0.555335	-0.502747	-0.580492	-0.334881	-0.557688
MW0115763	Organic acid and Its derivatives	-2.34916	-1.48365	-1.60229	0.562971	0.983747	0.335576	0.648699	0.180008	0.789318	0.051001	0.741447	0.144929	0.00754791	0.198248	0.79161
MW0141231	Organic acid and Its derivatives	2.46916	1.38816	1.45734	-0.0811917	-0.463201	-0.396086	-0.368594	-0.34331	-0.334505	-0.621269	0.28239	-0.828153	-0.730533	-1.16275	-0.267464
MW0015169	Organic acid and Its derivatives	-1.34474	-0.917433	-1.18171	2.1535	0.550321	0.299886	-0.869862	-1.04211	-0.652915	0.813849	0.794164	-0.198241	1.08109	0.359444	0.15476
MW0148183	Organic acid and Its derivatives	-0.145867	0.935319	-0.764361	1.97012	0.709968	0.795669	0.172838	0.34259	1.38414	-0.763012	-0.873841	-0.309917	-1.19395	-1.22366	-1.03603
MW0106119	Organic acid and Its derivatives	-0.847805	-1.5822	-1.47401	0.269017	-0.605584	-1.11625	0.70895	0.107852	-0.329455	0.719697	0.879814	-0.451249	1.00721	1.12879	1.58523
MW0013827	Organic acid and Its derivatives	2.73936	1.66645	0.586221	-0.293269	-0.65336	-0.294926	-1.17943	-0.449648	-0.699226	-0.0427657	-0.358841	0.216506	-0.455792	-0.427782	-0.353498
MW0111244	Organic acid and Its derivatives	-1.79775	-1.78846	-1.74522	0.286872	0.873141	0.0696178	0.191245	1.38107	0.474764	0.574627	-0.137023	0.148717	0.954729	0.469373	0.0442957
MW0063594	Organic acid and Its derivatives	2.50365	1.95545	0.369505	0.15527	-0.229191	-1.37496	-0.0739819	-0.31506	-0.824973	-0.503246	-0.132345	-0.478404	-0.578106	-0.427829	-0.0457754
MEDP1799	Organic acid and Its derivatives	2.34532	1.92966	1.0469	-0.374444	-0.702043	-0.779182	-0.569772	-0.48873	-0.068712	-0.614379	-0.175479	-0.812257	-0.244602	-0.804018	0.311739
MW0169484	Organic acid and Its derivatives	-1.25485	-1.27864	-1.14308	0.941041	1.38987	1.63632	-0.250894	-0.0722863	-0.185994	0.742149	-1.04373	-0.863345	0.646223	-0.268321	1.00554
MW0140291	Organic acid and Its derivatives	-1.41606	-1.52937	-1.42946	1.66322	0.473064	0.806277	-0.389917	0.800105	-0.790954	-0.0215452	0.494216	0.658953	-0.792657	0.45361	1.02052
MW0124195	Organic acid and Its derivatives	2.62858	1.10134	1.48335	-0.0112098	-0.670215	-0.718758	-0.246637	-0.0493091	-0.693356	0.00556554	-0.435866	-0.935805	-0.737583	-0.746273	0.0261839
MW0110625	Organic acid and Its derivatives	-1.28693	-1.38431	-1.39352	0.320475	1.14004	0.682284	0.0767297	-1.30276	-0.109269	-0.978411	0.921072	1.07552	1.16968	0.521979	0.547414
MW0135080	Organic acid and Its derivatives	-0.810664	-0.630675	-0.912828	-0.874611	0.374815	1.97283	-0.820444	-0.857978	-0.826005	0.644209	1.56812	1.03672	0.964319	-0.387099	-0.440716
MW0052473	Organic acid and Its derivatives	-1.71105	-0.5603	-1.71027	0.570218	0.600441	1.26327	0.227732	-0.247182	-1.14702	-0.984466	0.8216	1.03542	0.872128	0.187794	0.781683
MW0014149	Organic acid and Its derivatives	-2.25633	-1.60518	-1.65656	1.03421	0.326677	0.256618	0.436766	0.123828	0.197769	0.259622	0.894205	0.391687	0.438981	0.249049	0.90866
MW0109726	Organic acid and Its derivatives	1.19059	1.01909	0.916329	1.96338	1.13554	-0.813945	-0.619961	-0.102516	-1.09931	-0.51848	-0.958187	0.0278687	-0.893982	-1.13821	-0.108202
MW0141756	Organic acid and Its derivatives	-1.08092	-1.25607	-1.6375	-0.329183	-0.244965	0.240109	-0.533941	-0.474411	-0.792545	0.360186	0.940139	1.04283	0.946741	1.06629	1.75323
MW0154262	Organic acid and Its derivatives	2.0057	1.74869	1.60612	-0.989864	-0.534466	-0.273389	-0.573956	-0.53152	-0.10265	0.634039	-0.67512	-0.762851	-0.714496	-0.614401	-0.221833
MW0110179	Organic acid and Its derivatives	-1.85813	-1.88851	-0.780981	0.968993	1.42763	0.365334	1.26934	-0.380013	-0.489609	0.0125074	-0.0670497	0.426135	0.886786	-0.324811	0.432381
MW0142842	Organic acid and Its derivatives	-1.41243	-1.72111	-0.637909	0.159459	0.363614	-0.524554	1.01203	-0.653623	-0.0905721	0.090095	0.00200619	-0.163443	1.55732	-0.0499133	2.06903
MW0013853	Organic acid and Its derivatives	-1.09203	-1.21762	-0.615457	0.0840508	2.49802	0.870837	-1.16365	-0.79054	-0.580404	0.770026	0.177158	-0.273956	0.279584	0.145114	0.908878
MW0108135	Organic acid and Its derivatives	-1.77641	-1.78025	-1.13275	0.784435	0.662183	-0.994451	0.559649	1.35744	-0.117976	0.789565	-0.156204	1.04857	-0.14915	0.45034	0.455023
mws2108	Organic acid and Its derivatives	1.08496	0.542446	2.01386	-0.571341	-1.12578	-0.917829	-0.161007	1.51371	0.781366	-0.123144	-1.21486	0.0850579	-0.556814	-1.11609	-0.234536
MW0009449	Organic acid and Its derivatives	-1.38325	-0.758188	-1.58481	-0.690338	-0.847005	0.831678	0.984789	1.27621	-0.0240241	-0.846754	0.892721	-0.118823	0.148196	0.46022	1.65938
MW0140207	Organic acid and Its derivatives	-1.0722	-1.11396	-0.219447	0.12061	0.721122	-0.55493	-0.596023	-1.13953	-0.695518	1.04942	0.461486	-0.902149	0.66797	1.06639	2.20676
MEDN1780	Organic acid and Its derivatives	-0.748738	-0.438795	-0.599212	2.15864	1.47122	1.15727	0.882185	0.593746	-0.089582	-0.718817	-0.659846	-0.385856	-1.23129	-0.719333	-0.67159
MW0120571	Organic acid and Its derivatives	1.73655	2.35989	1.02782	-0.307858	-0.9359	-0.592845	-0.541743	0.15824	-0.122365	-0.900596	-0.144785	-0.814179	-0.970201	-0.340633	0.388605
MW0105417	Organic acid and Its derivatives	-1.19766	-1.18782	-1.3084	-0.163282	0.842477	1.40126	1.11898	1.47017	0.946551	-0.718174	0.192012	0.624053	-0.52766	-0.968769	-0.523742
MW0104735	Organic acid and Its derivatives	-1.12571	-1.4622	-1.67906	0.0125209	0.213848	-0.257278	-0.0435515	0.51424	-0.901207	-0.401082	0.603343	0.41994	1.17463	1.14416	1.78741
MW0152764	Organic acid and Its derivatives	-1.69211	-1.70085	-1.67393	0.367711	-0.107537	0.454003	-0.0704675	-0.0259638	0.0288876	0.50575	1.4127	0.566477	-0.239905	0.8794	1.29583
MEDN1160	Organic acid and Its derivatives	1.2399	0.786364	2.6743	0.0705174	0.518374	-0.895044	-0.480734	-0.368909	-1.08031	-0.711421	-0.268263	-0.706252	-0.204875	-0.919255	0.345597
MW0144993	Organic acid and Its derivatives	-1.68779	-1.63959	-1.16172	0.547565	-0.776659	0.258888	0.508554	-0.185557	0.328733	0.432131	1.4332	0.64852	-0.865678	1.07439	1.08502
MW0109288	Organic acid and Its derivatives	2.40071	1.87519	0.907458	0.0766149	-0.715209	-0.562435	-0.300065	-0.0505266	0.118412	-0.486031	-0.551372	-0.0743207	-0.705031	-0.817428	-1.11597
MW0106115	Organic acid and Its derivatives	-1.43581	-1.45951	-1.60699	1.8072	1.12434	0.228996	-0.427442	-0.377441	-0.769826	0.633085	0.502386	0.232929	0.177367	0.531781	0.838937
MW0103898	Organic acid and Its derivatives	1.42998	1.04608	0.545391	1.92062	1.05862	-0.477956	-0.331618	-0.634793	0.632432	-0.792619	-1.07595	-0.914901	-0.957001	-0.835988	-0.61231
MEDN0321	Organic acid and Its derivatives	-0.827716	-1.04867	-1.23481	-0.467894	-0.385182	-0.506922	0.184908	-0.136441	-0.876178	0.328895	1.10076	0.872805	0.200073	0.130488	2.66589
MW0107617	Organic acid and Its derivatives	-1.40846	-1.62819	-1.40739	1.49554	0.0088183	-0.237295	0.887249	1.36897	-0.776914	0.0292876	-0.633752	0.411074	0.688659	0.430962	0.771438
MW0005822	Organic acid and Its derivatives	2.91789	1.74451	-0.236766	0.232214	-0.538703	-0.196307	-0.388053	-0.506517	-0.317296	-0.788672	-0.333975	-0.693908	-0.385723	-0.291957	-0.216739
MW0107415	Organic acid and Its derivatives	2.05081	2.21009	0.894686	0.429625	-0.656746	-0.319515	-0.64721	-0.948692	-0.104207	-0.185615	-0.374202	-0.321703	-0.852407	-1.01563	-0.159284
MW0014060	Organic acid and Its derivatives	2.22068	2.07348	0.682388	0.624494	-0.140854	-0.335148	-0.318158	-0.734885	-0.247131	-0.74724	-0.154543	-0.566856	-1.10199	-0.922532	-0.331713
MW0015942	Organic acid and Its derivatives	-1.35075	-1.43956	-1.29401	-0.184418	1.77681	1.22591	-0.439859	-0.774852	0.0593365	0.826112	-0.14802	-0.343585	1.35933	0.328291	0.399249
MW0143827	Organic acid and Its derivatives	2.31337	-0.269414	2.36213	-0.390701	-0.107469	-0.288591	-0.512611	-0.455826	-0.140346	-0.444733	-0.651793	-0.568676	-0.653567	-0.754218	0.562447
MW0141968	Organic acid and Its derivatives	-1.11542	-1.76474	-0.65745	0.267588	0.619305	1.38586	-1.27114	-0.0512919	0.166993	-1.18101	0.73064	0.255284	1.38222	1.12773	0.105437
MW0052379	Organic acid and Its derivatives	2.46494	1.67867	1.51225	-0.488928	-0.589152	-0.543022	-0.654533	-0.53822	-0.274623	-0.478523	-0.43742	-0.506537	-0.286962	-0.522294	-0.335647
MW0124420	Organic acid and Its derivatives	-0.546572	-0.338578	-0.538614	1.81923	2.14838	1.5979	0.364406	-0.367421	-0.700733	-0.507163	-0.732326	-0.484407	-0.522926	-0.750897	-0.440274
MW0141182	Organic acid and Its derivatives	-0.77397	-0.664685	-0.557352	2.15741	1.65515	0.81836	0.34119	1.16961	-0.0100107	-0.782528	-0.819451	-0.242149	-0.772998	-0.819588	-0.698998
MW0119714	Organic acid and Its derivatives	-1.14791	-1.17827	-1.23235	0.217353	-0.100378	0.672788	2.20212	1.17393	1.4081	-0.590624	-0.188459	-0.122839	-0.616213	-0.524593	0.0273422
MW0052505	Organic acid and Its derivatives	-1.2938	-1.32532	-1.21813	0.367098	2.07884	0.0350463	-0.247785	-0.233936	1.70447	0.620541	0.359582	0.192295	-0.956613	0.220588	-0.302891
MW0152650	Organic acid and Its derivatives	0.91972	0.788277	0.946319	0.66869	0.580552	1.5078	-0.441992	-0.332337	-0.498053	-0.423161	0.753706	-1.61483	0.150767	-1.24604	-1.75941
MW0147064	Organic acid and Its derivatives	3.03996	1.42464	0.564368	-0.491939	-0.185736	-0.543327	-0.369587	-0.441325	-0.55971	-0.470768	-0.326193	-0.0302204	-0.51425	-0.536678	-0.55924
MW0110464	Organic acid and Its derivatives	3.01696	1.4643	0.674082	-0.400944	-0.43442	-0.479379	-0.502467	-0.279172	-0.524048	-0.428377	-0.409941	-0.282921	-0.529172	-0.36379	-0.520707
MW0013542	Organic acid and Its derivatives	-0.83773	-0.898126	-1.02801	-0.471482	-0.398778	-0.196891	-0.599553	0.363473	-0.295814	-0.499671	0.113587	0.556116	2.69726	-0.109542	1.60516
MW0106046	Organic acid and Its derivatives	-1.22952	-0.688139	-1.12009	0.405811	-1.05545	-1.00304	0.539374	0.130999	-0.701616	1.79008	1.93107	0.102435	-0.254904	0.603469	0.549518
MW0132745	Organic acid and Its derivatives	1.80994	2.10624	1.19663	-0.924649	-0.319662	-0.382022	-1.03943	-0.596363	-0.506487	-0.677582	0.302284	-0.378627	-0.44901	-0.83051	0.689243
MW0141698	Organic acid and Its derivatives	-0.330077	-0.318334	0.22503	-1.48217	-0.600052	-1.58296	0.894194	-0.912891	-1.31866	1.0634	1.33161	1.03537	0.637996	0.672274	0.685275
MW0148306	Organic acid and Its derivatives	-1.37615	-0.818405	-0.52595	-0.21123	0.964883	0.883426	-0.971706	-0.662217	-0.565154	-0.00630276	-0.0743685	-0.821445	0.510432	1.76331	1.91087
MEDTN03179	Organic acid and Its derivatives	-1.28959	-1.23728	-1.29849	-0.444595	-1.05727	-0.665131	0.368406	0.909205	0.976165	0.430991	1.8875	-0.0293714	-0.298767	1.07436	0.673865
MEDN0417	Organic acid and Its derivatives	-1.43177	-1.49628	-1.40477	0.377175	1.30941	0.614433	0.274871	-0.819629	0.659309	-0.565471	0.525992	-0.651255	1.53202	0.105004	0.970951
MW0004631	Organic acid and Its derivatives	2.37643	2.34582	0.351946	0.0582803	-0.228257	-0.294186	-0.709643	-0.478579	-0.716849	-0.507188	-0.305671	-0.731833	-0.378058	-0.358005	-0.424208
MW0131130	Organic acid and Its derivatives	-0.443124	-0.0800043	-0.811833	1.20038	0.726359	1.01739	0.167999	1.06248	2.00077	-0.962376	-1.18032	-0.101614	-1.19345	-1.04536	-0.357289
MW0126507	Organic acid and Its derivatives	-0.337786	-0.584073	-0.0107651	1.55867	1.6637	1.23439	0.287894	1.23446	0.159918	-1.13059	-1.11195	-1.01828	-0.411157	-1.15024	-0.384196
MW0157436	Organic acid and Its derivatives	-1.02039	-1.00203	-0.980657	0.196073	0.126107	1.28821	-0.773243	-0.179273	-0.347287	-0.477479	-0.696593	-0.4944	2.09076	0.577102	1.6931
MW0107859	Organic acid and Its derivatives	-2.08296	-0.94252	-1.31831	0.705726	-0.65122	0.606412	-0.071491	0.329541	-0.642533	-0.357679	0.932199	0.203404	1.62144	0.55108	1.11691
MW0106731	Organic acid and Its derivatives	-0.795844	-0.530262	-0.605899	-0.700648	-0.385116	-0.180647	3.04862	1.38513	0.050339	-0.437662	-0.145068	-0.430663	-0.414709	-0.283114	0.42554
ZINC3860193	Organic acid and Its derivatives	-0.769351	-0.411362	-1.20346	-0.627759	-1.00291	-0.0592739	-0.302009	0.558059	-0.704605	-0.794383	0.973575	0.351944	0.827504	2.60548	0.558545
MW0017100	Organic acid and Its derivatives	1.9201	2.02311	0.704118	-0.743764	-0.576202	0.281296	-0.770644	-0.667572	-0.868251	-1.30316	-0.0392526	-0.185532	-0.451283	-0.293818	0.970852
MW0053466	Organic acid and Its derivatives	-0.971129	-1.04499	-0.923879	0.536837	-0.70608	-1.05906	0.880626	-0.435761	-0.408029	2.41124	1.31093	0.439288	0.0215013	0.388842	-0.440341
MW0143662	Organic acid and Its derivatives	-0.730861	-0.823998	-1.52345	-0.802717	0.68602	1.06738	-0.801975	-0.469445	-0.990927	-0.375253	0.409157	0.243922	1.50585	0.894197	1.71211
MW0111542	Organic acid and Its derivatives	-1.25831	-1.68981	-1.3991	0.323193	-0.338495	-0.378704	0.499978	1.7245	-0.481596	0.0171586	0.50243	0.590863	0.66241	-0.385748	1.61123
MW0142749	Organic acid and Its derivatives	-0.2277	-0.141683	-0.529353	0.963945	3.14421	0.25273	0.458327	-0.00367789	-0.764593	-0.725025	-0.318121	-0.736005	-0.355166	-0.792921	-0.224969
MW0120783	Organic acid and Its derivatives	-0.0420593	-0.723435	0.653507	1.74551	1.10918	0.570626	0.489707	0.724398	1.26541	-0.798445	-1.10689	-0.496659	-1.35945	-1.18674	-0.844648
MW0014086	Organic acid and Its derivatives	-0.510078	-0.360993	-0.597336	2.35043	2.20724	0.142704	-0.00708681	0.0489959	0.281648	-1.01633	-0.588966	0.00374148	-0.889112	-0.624062	-0.440801
MW0148612	Organic acid and Its derivatives	-1.16717	-1.31104	-1.36892	1.33172	2.34447	-0.0610398	-0.259135	0.361422	0.364823	-0.661264	0.372455	0.351768	-0.663813	0.524243	-0.15853
MW0127662	Organic acid and Its derivatives	-1.2762	-1.5543	-1.4384	1.21293	0.459688	-0.116364	-0.614125	0.606043	0.626655	1.24245	1.32991	0.989194	-0.56002	-0.589823	-0.317642
MW0127648	Organic acid and Its derivatives	-0.97922	-0.933305	-0.941538	0.215204	0.310879	0.177469	-0.793422	-0.956137	-0.177798	0.269617	0.106216	0.075335	0.626273	-0.00820355	3.00863
MW0140383	Organic acid and Its derivatives	-0.0340576	0.0237141	-0.100284	1.44682	3.10047	-0.16759	-0.671534	-0.645576	-0.405763	-0.29383	-0.317325	-0.402895	-0.306823	-0.495664	-0.72966
MW0113689	Organic acid and Its derivatives	-0.794063	-1.01123	-1.08681	-0.725668	0.617841	1.30803	-0.564779	-0.646568	-0.697146	-0.34019	-0.497668	-0.109588	1.4027	1.44115	1.70398
MW0142675	Organic acid and Its derivatives	0.45931	0.462547	1.4133	-0.997753	-0.372655	0.12573	0.283238	0.820512	0.205851	-0.05513	0.543279	0.916933	-2.16297	0.28928	-1.93147
MW0105164	Organic acid and Its derivatives	-1.14749	-1.99114	-1.37073	0.518488	0.12706	-0.229703	0.591659	0.525025	-0.526439	0.928197	1.65975	-0.362724	0.0407014	-0.117579	1.35492
MW0114191	Organic acid and Its derivatives	-0.785718	-0.449834	-0.977899	-0.83528	0.149076	1.07778	-0.899218	-0.79542	-1.00102	-0.109336	1.58366	-0.240915	1.64564	1.61634	0.0221482
MW0012615	Organic acid and Its derivatives	-1.08754	-0.180065	0.211197	1.22378	1.42708	1.9524	-0.592365	0.80351	-0.0881798	0.4558	-0.330341	-0.877293	-1.44118	-0.999014	-0.477797
MW0013188	Organic acid and Its derivatives	-0.795652	-1.33938	-1.23072	0.76257	0.313098	-0.581988	-0.534334	-0.0831282	-1.5645	0.745256	0.78321	0.164687	0.408875	0.93762	2.01438
MW0113799	Organic acid and Its derivatives	-0.708746	-0.739279	-0.704952	-0.729565	1.40028	1.56503	-0.576813	-0.740448	-0.74114	-0.60744	-0.606982	-0.278896	0.868019	0.54864	2.05229
MW0013928	Organic acid and Its derivatives	-1.67748	-0.687325	-1.52107	0.845784	-0.822546	-0.200916	0.557604	1.62073	1.16292	0.834695	-0.0915694	1.1868	-0.179053	-0.475639	-0.552932
FDATN00052	Others	-1.28047	-1.12692	-1.30976	-0.908843	0.202452	0.737914	-1.07674	0.30043	-0.477232	0.193085	1.84757	0.458141	0.548406	1.55214	0.339828
MW0140022	Others	-1.55606	-1.72846	-1.07002	0.338644	0.379742	0.576419	-0.616281	0.022641	-0.650781	0.693305	2.23009	0.049768	0.395282	0.448952	0.486751
MW0110953	Others	1.61819	2.85346	-0.107995	-0.514522	0.272425	-0.182674	-0.847746	-0.0855581	-0.65423	-0.797843	-0.247939	0.119699	-0.707046	-0.699022	-0.0191933
FDATP00827	Others	-0.210311	-0.32362	-0.179216	2.72399	1.52746	0.356852	0.331902	0.45229	-0.227721	-0.917776	-0.435807	-0.770883	-0.470726	-0.912678	-0.943755
MW0015608	Others	1.90457	2.81853	0.139028	-0.34814	-0.197248	-0.55085	-0.325761	-0.0406065	-0.541862	-0.75691	-0.250981	-0.306159	-0.62593	-0.488223	-0.429461
MW0140594	Others	2.24073	1.76987	1.27558	-0.250115	-0.204069	0.0176624	-0.669532	0.565913	-0.855746	-0.548432	-0.709738	-0.439007	-0.801417	-0.639594	-0.752104
FDATP01686	Others	0.295899	-0.980049	-0.790863	2.48662	1.00851	0.3618	0.139249	0.604862	0.755361	0.106802	-0.744053	-0.153398	-1.23525	-1.24681	-0.608672
MW0055282	Others	0.560934	2.96174	1.32996	0.237937	-0.272323	-0.695931	-0.536895	-0.786462	-0.427976	-0.48979	-0.55228	-0.308889	-0.585777	-0.642511	0.20827
MW0000018	Others	-0.101697	0.144813	-0.582387	2.22202	1.36271	0.558962	0.275822	0.518965	0.216654	-0.70137	-1.0746	0.506631	-1.11645	-1.61202	-0.618052
MW0012715	Others	0.917665	0.827501	3.20425	-0.393364	-0.246251	-0.516772	-0.238584	-0.553463	-0.504275	-0.567621	-0.376558	-0.463542	-0.334246	-0.501013	-0.253724
MEDL01797	Others	-0.0466572	-0.291277	-0.597596	0.935071	2.33164	-0.168749	-0.0971794	1.15671	1.24278	-0.722676	-0.603407	-0.0372595	-1.0698	-1.35391	-0.677689
MW0147407	Others	0.928871	2.22544	1.66943	0.621569	-0.107583	-0.499931	-0.369169	-0.806435	-0.921165	-0.00649041	0.000241178	-1.51961	-0.584118	-0.679568	0.0485293
FDATP00924	Others	0.917826	0.188788	-0.471684	2.01372	1.12665	0.708059	0.0591486	0.372509	0.354413	-0.318457	0.131895	-1.06473	-1.50999	-1.50702	-1.00112
MW0111368	Others	-1.06459	-1.54557	-0.781852	-0.504755	1.22233	1.6364	0.0626155	0.0725898	-0.215698	-1.06118	-0.602601	-0.478025	1.20349	1.2551	0.801738
MEDL01854	Others	1.75084	1.47572	2.44831	-0.569408	-0.511455	-0.523353	-0.573628	-0.474607	-0.30911	-0.463196	-0.544057	-0.460708	-0.407034	-0.337949	-0.50036
MW0109008	Others	-0.730545	-0.855038	-0.960538	-0.758712	-0.717139	-0.761968	1.95226	0.966805	2.00543	-0.383593	0.21174	-0.648821	0.315942	-0.363431	0.727603
FDATN00467	Others	-0.193568	-0.647442	-0.0195881	2.93597	1.69095	-0.087614	-0.239895	0.193669	-0.467334	-0.655589	-0.675026	-0.488467	-0.528216	-0.459363	-0.358489
FDATN01062	Others	2.19055	1.63119	1.084	-0.187204	-0.158611	-1.02676	-0.723444	0.985726	-0.250492	-0.788941	-0.13959	-0.807478	-0.151474	-0.790222	-0.867249
MW0168158	Others	2.66583	1.30473	1.53163	-0.226083	-0.547563	-0.378087	-0.503674	-0.543046	-0.304203	-0.373164	-0.357758	-0.517729	-0.799484	-0.271819	-0.679569
MW0168800	Others	-1.13211	-1.652	-1.01008	0.0364579	0.271251	1.62595	1.13704	0.347398	-0.81864	1.59551	0.727875	0.311727	-0.178144	-0.343325	-0.918907
MW0017108	Others	-1.33761	-1.36527	-1.39386	1.11179	0.0579022	-1.29983	1.01573	-0.490572	-0.183824	1.60287	0.75771	0.496999	0.508689	0.698348	-0.179071
MW0168473	Others	2.70482	1.73873	0.88483	-0.596511	-0.358404	-0.0311513	-0.662301	-0.599275	-0.431902	-0.659724	-0.267941	-0.584461	-0.419117	-0.610317	-0.107277
MW0143259	Others	-2.06758	-1.30744	-1.0527	1.50558	0.432391	-0.188623	0.106665	-0.0825137	-0.889381	0.334068	-0.0565438	0.958196	1.14862	0.0388732	1.12039
MW0147326	Others	-1.72979	-1.84548	-1.8492	0.930059	-0.117696	0.179294	0.396757	0.318021	0.198519	0.139525	1.11358	0.134957	0.374183	0.801994	0.955283
MW0111251	Others	-1.986	-1.65763	-1.47555	1.26832	1.00211	0.189998	0.674221	0.550173	-0.158622	0.788421	0.0339815	-0.0580706	1.02476	-0.053627	-0.142488
MW0157245	Others	1.97148	0.470045	0.907139	0.752247	1.58899	-0.346712	-0.971214	-1.12813	-1.0627	-0.577386	0.603394	-0.904408	-0.27639	-0.957392	-0.0689698
FDATN00872	Others	-1.06942	-1.43354	-1.64892	-0.0585862	-0.423304	0.390015	-0.186977	-0.274065	-0.522115	-0.303801	1.63469	1.18409	0.6905	1.59318	0.428248
MW0140307	Others	2.9539	1.0515	0.942964	-0.191165	-0.37261	0.00238294	-0.418549	-0.968394	-0.586032	-0.678638	0.014765	-0.909754	-0.50762	-0.0140132	-0.318731
MW0013284	Others	3.30517	0.765516	0.321041	0.24509	-0.18198	-0.641479	-0.509481	-0.538678	-0.601487	-0.243816	-0.234426	-0.110086	-0.446083	-0.5039	-0.625401
MW0048975	Others	-1.6037	-1.725	-0.722925	1.03983	0.657792	0.490737	-0.0635687	-0.32294	-0.334609	-0.664239	1.98204	1.13137	0.0845277	-0.359853	0.410529
MW0063679	Others	1.89406	1.52021	1.79849	0.670355	-0.406642	-0.672432	-0.232354	-0.870048	-0.498692	-0.583724	-0.836809	0.3761	-0.742623	-0.753074	-0.662818
MW0147083	Others	-1.64371	-1.78218	-1.25614	0.790991	-0.158038	0.262958	0.459972	-0.163891	-0.467223	0.685088	1.62957	-0.238696	0.449202	0.0237265	1.40837
FDATN00091	Others	2.64824	1.62533	0.655415	0.347284	-0.517822	-0.529427	-0.522758	-0.402373	-0.262795	-0.274405	-0.217307	-0.077975	-1.34242	-0.859697	-0.269288
MW0016007	Others	-0.847645	-0.844914	-0.860506	-0.620614	2.41038	0.818883	-0.956611	-0.588734	-0.678061	-0.303588	-0.232862	-0.0774584	1.46309	0.46235	0.856298
MW0109524	Others	-1.33753	-0.852283	-1.20365	-0.211893	0.726311	1.64826	-0.773895	-0.415272	-0.325178	-0.454312	-0.0776974	0.644352	0.763752	-0.272126	2.14116
FDATN01259	Others	2.34466	0.984687	2.05818	-0.0947791	0.168512	-0.451237	-0.31934	-0.516679	-0.634103	-0.812002	-0.441507	-0.665635	-0.773677	-0.546296	-0.300785
FDATN00071	Others	-1.19655	-1.75472	-1.37952	1.37432	-0.160231	0.933589	0.00108685	0.697763	0.220279	0.00412523	0.573578	-0.45144	1.85997	-0.437332	-0.284908
MW0122824	Others	1.22465	2.67998	1.58958	-0.564833	-0.568118	-0.509571	-0.259076	-0.279078	-0.207398	-0.592881	-0.45509	-0.684157	-0.632339	-0.378295	-0.363376
MW0142932	Others	1.73429	1.32382	2.10883	-0.619026	-0.553321	-0.935394	-0.624161	0.251789	0.486435	-0.781528	0.121392	-0.406437	-1.11996	-0.551805	-0.434914
MW0000166	Others	-0.822191	-0.949344	-1.02038	0.39614	-0.725765	-0.303382	0.198627	0.808912	-0.368951	2.10168	2.17058	-0.251323	-0.2058	-0.434448	-0.594352
FDATN00671	Others	2.26986	1.80717	0.881991	0.158222	-1.01119	-0.605363	-0.246971	0.0584061	0.180161	-0.157402	-0.389586	0.0265288	-0.915501	-0.742297	-1.31404
MW0122769	Others	2.56085	1.89393	0.288459	-0.267784	-0.202379	-0.0305542	-0.712305	-0.376009	-1.23747	-0.508835	0.161493	-0.313337	-0.48558	-0.915509	0.145024
FDATN01309	Others	-1.43885	-1.55701	-1.29525	2.32251	0.151543	0.142338	-0.024558	0.311026	-0.374971	0.642874	0.920646	0.477025	-0.492713	0.553883	-0.338495
FDATN00791	Others	-1.15692	-1.09573	-0.949977	-0.162071	-0.14497	0.679733	-0.187071	-1.03003	-1.5194	1.23937	0.594391	1.11328	1.71353	0.743962	0.161907
MW0156260	Others	1.12194	1.13062	2.96383	-0.149303	-0.374778	-0.229347	-0.326783	-0.662205	-0.652528	-0.51414	-0.548816	-0.336672	-0.606776	-0.645247	-0.169794
MW0011691	Others	-1.56847	-1.67544	-1.37672	0.401682	1.13204	-0.320512	-0.181095	0.144117	-0.607969	0.988481	0.735685	0.639521	-0.465194	0.626734	1.52714
FDATN00005	Others	-0.35973	-0.434767	-0.760898	2.03233	1.48717	0.61597	-0.12581	0.280022	0.524718	-0.740351	-1.07905	1.26912	-0.808241	-1.28882	-0.611665
MW0015962	Others	-1.38905	-2.01604	-0.908251	0.340581	-0.106108	-0.408333	-0.194813	-0.0290468	0.294568	0.957795	1.10865	0.96695	-0.952443	1.01667	1.31888
FDATN01146	Others	-1.27856	-0.625044	-1.24602	-0.95297	0.36253	0.275877	-0.497901	0.276481	-0.950039	0.22838	0.0454834	0.491837	0.72334	2.6479	0.49871
MW0109742	Others	-1.62086	-1.62889	-1.62869	-0.029381	-0.101089	-0.220758	0.985558	0.104877	0.348608	-0.437652	1.0545	1.09473	-0.0713618	0.870197	1.28021
MW0155466	Others	0.894413	1.07643	2.48965	0.862141	0.343213	-1.10636	-1.04758	-0.566364	-0.141013	-0.523297	0.173597	-0.302805	-1.18831	-0.636269	-0.327455
FDATP00838	Others	-1.34943	-1.62558	-1.47013	0.52671	-0.482601	0.675453	0.294611	-0.0681852	0.929686	0.0629028	-0.197957	1.59091	-0.657921	0.223642	1.54788
FDATN01533	Others	-0.113992	-0.642773	-0.621329	1.95939	0.987705	0.778352	0.198868	0.722867	1.37113	-0.544585	-0.578857	-0.185253	-0.842211	-1.89715	-0.592166
MW0061646	Others	-0.70171	-0.910891	0.405273	-0.147856	0.357689	-0.326048	-1.04902	-1.06199	-0.745966	0.681495	-0.0533275	-0.390269	2.41231	-0.200001	1.73031
FDATN01214	Others	0.129033	-0.51555	0.389531	1.39379	1.6962	1.27454	0.39116	0.355803	0.151693	-1.23924	-0.158253	-0.637753	-0.376134	-0.863909	-1.99091
MW0164832	Others	-1.57712	-0.148595	-0.85601	-0.0904201	-0.655512	1.07868	-0.593549	-0.397147	-0.242402	-0.839552	0.225277	-0.0576175	1.23776	2.46918	0.447034
MW0006068	Others	0.40238	0.400189	0.726124	0.916337	-0.0998816	1.87111	-0.724153	0.423662	0.0265929	-2.03171	-1.41929	-0.752976	-0.331723	-0.444986	1.03832
MW0000554	Others	0.398449	-0.0181294	-1.02433	1.21583	1.41127	1.13876	0.567856	0.545005	0.413094	-1.11959	-1.2631	0.930146	-1.11835	-1.27642	-0.800488
MW0142649	Others	-1.93967	-0.876245	-1.17889	0.181941	-1.06943	1.15574	1.20987	0.98693	0.215976	-0.713501	-0.519839	0.0364177	0.854924	0.511055	1.14472
MW0124758	Others	1.8635	2.12065	0.901697	0.853482	-0.754391	-0.807538	-0.81735	-0.435197	-0.316678	-0.512493	0.427843	-0.794056	-0.50929	-0.949035	-0.271137
MEDL02005	Others	-0.441209	-0.727685	-0.448457	1.96231	1.79437	1.02195	0.914181	0.754814	-0.338643	-0.839085	-0.731675	-0.543056	-0.848438	-0.675152	-0.854232
MW0017116	Others	1.14666	2.10619	1.08516	-0.802536	-0.690803	0.0788954	1.05514	-0.500464	-0.766874	-1.14997	-0.811803	0.437915	0.469856	-1.16392	-0.493446
MW0154626	Others	-1.66942	-1.56445	-0.99344	-0.591696	0.6666	1.50995	-0.760198	-0.0105269	-0.0927822	0.213164	0.943415	0.287031	-0.298706	1.51459	0.84648
MW0147117	Others	-1.33534	-1.10809	-0.461972	0.146896	0.402803	1.55377	-1.22415	-1.00319	-0.628454	1.40463	0.242496	-0.113728	1.38151	-0.352634	1.09545
MW0142640	Others	-1.32762	-1.04952	-1.10339	1.56699	1.51615	0.26045	-0.894859	-0.628448	-0.978136	0.500465	0.273044	0.0960741	-0.019204	0.183054	1.60494
MW0140724	Others	-1.0349	-0.236822	-0.997495	-0.384574	-0.875883	-0.942663	1.90921	-0.446219	-0.0799956	1.73038	1.41985	0.612156	0.0952395	0.132823	-0.901103
FDATN01122	Others	-1.22983	-1.41636	-1.42415	2.08854	1.62096	0.691236	0.405228	0.319554	0.121344	0.0879654	0.155122	-0.357775	-0.610014	-0.0376381	-0.414175
MW0134625	Others	-1.36627	-1.3314	-1.29679	1.6044	-0.0650977	0.0800556	0.780114	0.608114	0.36931	-1.15196	1.02984	-0.807963	0.198809	-0.0291036	1.37795
MW0142834	Others	1.96206	0.39474	2.0939	0.515898	-0.43742	-1.13895	-0.369524	-0.408364	-1.06356	-0.0216607	-0.175866	0.342101	-1.26858	0.322859	-0.747626
MW0110701	Alcohol and amines	2.26187	1.49914	0.754314	-0.325221	-0.333732	-1.00765	0.226529	-1.16843	-0.819233	-0.752734	0.653479	0.753267	-0.852369	-0.624056	-0.265175
MW0013350	Alcohol and amines	-1.70298	-1.82217	-1.21133	1.21286	0.556658	0.117147	0.712598	-0.670601	-0.759899	0.149158	0.809164	1.04215	0.441301	0.120843	1.00511
MW0109300	Alcohol and amines	-1.73185	-0.828495	-1.84875	1.28708	0.128784	0.172001	1.72601	0.0028134	0.233861	0.756433	-0.0170038	0.425061	-0.494493	-0.662168	0.850719
MW0063771	Alcohol and amines	1.76089	2.01816	1.80283	-0.186566	-0.925494	-0.379649	-0.746281	-0.358093	-0.606315	-0.185334	-0.369679	-0.7798	0.0699382	-0.760604	-0.354006
MW0169870	Alcohol and amines	-0.856002	-1.14597	-0.871333	0.217442	0.1342	0.769745	-0.61988	-0.676899	-1.02914	-0.699798	1.19888	-0.343052	1.09652	0.576798	2.24848
MW0014712	Alcohol and amines	-1.17462	-1.35671	-0.862702	-0.0780191	-0.0387118	0.40729	1.25608	-0.75843	-0.1863	0.278431	-0.280276	-1.01958	1.35882	0.327547	2.12719
MW0010939	Alcohol and amines	-1.55833	-1.89404	-1.17217	-0.0114286	0.28185	0.405699	0.0766727	-0.110542	-0.22899	-0.132232	0.284377	2.10799	1.13856	0.658383	0.154194
MW0141842	Alcohol and amines	-0.457462	0.0691785	-0.983172	1.43058	2.3516	0.476823	0.159604	1.01491	0.183108	-0.874784	-1.15633	0.0424778	-1.0405	-0.617978	-0.598049
MW0010965	Alcohol and amines	3.19563	1.11307	0.336748	-0.0603721	-0.441604	-0.651183	-0.392915	-0.603452	-0.567209	0.0559034	-0.331197	-0.369583	-0.391294	-0.153166	-0.739379
MEDP1796	Alcohol and amines	2.41721	1.80876	0.557649	0.484115	-0.932445	-1.01453	-0.0839018	-0.354437	0.135525	-0.516081	-1.02524	-0.22201	-0.334717	-0.900694	-0.0191939
MW0015783	Alcohol and amines	-1.39392	-1.41296	-1.33648	2.10713	-0.123393	-0.525996	0.348428	0.173904	0.930881	0.215459	1.15992	0.644417	-0.0140403	-0.843803	0.0704493
MW0111775	Alcohol and amines	-1.82149	-1.84847	-1.8821	1.17874	0.431316	0.406284	0.288355	0.56621	0.129375	0.168755	0.866303	0.307939	0.122792	0.338666	0.747315
MW0140461	Alcohol and amines	-1.52219	-1.46099	-1.50634	1.59094	-0.0629144	0.835388	0.795359	1.75983	-0.0827095	-0.15476	-0.0500895	0.397648	-0.24796	-0.249464	-0.0417611
MW0049177	Alcohol and amines	-1.12986	-1.12611	-1.06967	1.71486	0.79702	0.575948	-0.885318	-0.903626	-0.494642	0.45476	1.50557	-0.430978	-0.0783368	1.34763	-0.277255
MW0111069	Alcohol and amines	2.21968	1.74221	0.637014	-0.10085	-0.877189	-0.200134	-0.0115707	0.559655	-0.879241	-0.284326	-0.172771	-1.17373	-0.977808	0.522982	-1.00392
MW0154102	Alcohol and amines	-0.970636	-0.83952	-0.967954	-0.88568	0.889013	0.385071	-0.88982	0.0410246	-0.76379	-0.382361	0.236836	-0.64571	1.68013	1.67408	1.43931
MW0054472	Alcohol and amines	1.9151	1.36371	0.69109	1.43865	-0.283412	-0.0475178	-0.474188	-1.43666	-0.0943148	-0.266898	-1.24327	0.306566	-0.585075	-1.21969	-0.064094
MW0011222	Alcohol and amines	1.04534	0.599903	3.08457	-0.428304	-0.508124	-0.399266	-0.753081	-0.491808	-0.793496	0.159375	-0.402718	-0.266213	-0.200199	-0.815908	0.169931
MW0013331	Alcohol and amines	1.17223	1.70048	2.58752	-0.427374	-0.347192	-0.262101	-0.771747	-0.730449	-0.250906	-0.107147	-0.434268	-0.818363	-0.460616	-0.299096	-0.550973
MW0159392	Alcohol and amines	-1.82344	-1.82641	-1.79126	0.975565	0.316772	0.1718	0.559164	-0.130827	0.369178	0.947296	0.821022	-0.10417	0.413164	0.217439	0.884712
MW0015525	Alcohol and amines	2.08052	0.326592	2.08413	0.703661	-0.219498	-0.391083	-0.439346	0.308209	-0.982188	-0.339702	0.0142685	-1.3815	-0.466326	-0.955916	-0.341822
MW0166836	Alcohol and amines	0.835021	2.11941	1.00531	-0.0831994	1.17193	0.638844	-0.408516	-0.234018	-1.04811	-0.903298	0.0236831	-1.38104	0.221041	-0.934422	-1.02263
MW0012333	Alcohol and amines	-0.202031	2.63436	2.03801	0.0897069	-0.301382	-0.443006	-0.549906	-0.653571	-0.509465	-0.127176	-0.710529	-0.560164	-0.492218	-0.597183	0.384553
MW0163878	Alcohol and amines	1.48678	0.992477	2.15572	0.261242	-0.0429999	-1.10425	-0.407435	-0.071664	-0.472277	0.8846	-0.19564	-1.14997	-0.675809	-1.32772	-0.333043
MW0108425	Alcohol and amines	-1.61123	-1.51013	-0.7924	1.34561	1.10295	-0.039782	-0.927666	-0.445331	-0.905731	1.03132	1.0402	-0.111077	0.280362	0.487952	1.05495
MW0123736	Alcohol and amines	0.0285649	-0.437813	-0.363135	1.9106	2.51607	0.160928	0.34283	0.576547	-0.606954	-0.670237	-0.759211	-0.626955	-0.666072	-0.682445	-0.722721
MW0114450	Alcohol and amines	1.28847	2.50383	0.13686	0.753572	-0.305297	-0.183186	0.381408	-0.0190172	0.30327	-0.418275	-0.971751	-0.228977	-0.601597	-1.09283	-1.54649
MW0125610	Alcohol and amines	3.14188	0.092751	1.25183	0.29984	-0.433412	-0.736833	-0.322105	-0.545674	-0.440695	-0.0323321	-0.320025	-0.373158	-0.565104	-0.339196	-0.677775
MW0165910	Alcohol and amines	-0.76941	-0.572427	-0.902903	-0.701132	-0.681261	-0.62458	0.111522	0.002228	0.6156	2.63985	1.75854	0.111861	-0.0453098	-0.533715	-0.40887
MW0142356	Alcohol and amines	-0.795969	-0.781294	-0.65	1.51769	-0.632009	-0.573897	-0.770255	-0.584595	-0.790007	1.60045	1.56551	1.50642	0.264595	-0.382049	-0.494597
MW0149548	Alcohol and amines	-2.01207	-1.10955	-1.68905	1.48647	1.05394	-0.196512	0.462731	-0.351037	0.714846	0.843786	-0.222777	-0.0146618	-0.256494	0.648327	0.64206
MW0154142	Alcohol and amines	-0.900145	-0.630214	-0.879614	-0.225061	-0.42168	-0.615601	-0.00384086	-0.302341	-0.544135	0.746234	0.519035	-1.20247	0.510263	1.38665	2.56292
MEDTN00356	Alcohol and amines	0.474219	0.750014	0.0356746	-0.409888	-0.345193	0.22468	1.43051	2.43239	-0.0993704	0.0199019	-0.53965	-1.1256	-1.1231	-1.40722	-0.317367
MW0116707	Alcohol and amines	-0.722978	2.06661	-0.0101503	0.674508	0.433095	0.481619	1.45717	1.00104	0.0489125	-0.859968	-0.776368	-0.507718	-1.08823	-1.04845	-1.1491
MW0143396	Alcohol and amines	-1.17527	-0.615174	-0.97206	-0.825516	1.0651	1.85285	-0.85086	-0.734657	-0.615121	-0.624432	-0.0867858	0.767784	0.344612	0.88163	1.58789
MW0114734	Alcohol and amines	-0.451879	-0.730703	-1.38613	0.72898	1.02953	-0.0996183	-1.07652	-0.295945	-1.29611	0.42052	0.684082	-0.952289	0.734362	0.604475	2.08724
MW0016293	Alcohol and amines	0.599207	0.562561	3.36446	-0.173313	-0.487759	-0.543168	-0.372158	-0.360448	-0.479563	-0.264878	-0.375753	-0.28435	-0.61249	-0.0491329	-0.523214
MW0122192	Alcohol and amines	1.96854	1.04244	1.22391	0.888358	-0.80064	-0.645378	0.551408	-0.0567207	-0.817716	0.780174	-0.629518	-0.355711	-0.955181	-1.46231	-0.731669
MW0154103	Alcohol and amines	1.15511	2.66765	0.79775	-0.380429	-0.457116	-1.16409	0.624546	-0.849766	0.150921	-0.880659	0.223188	-0.611039	-0.600606	0.0375395	-0.713001
MW0161372	Alcohol and amines	1.94359	2.61408	0.473702	-0.313473	-0.254865	-0.36884	-0.520348	-0.403664	-0.397734	-0.430161	-0.240603	-0.619287	-0.331085	-1.23697	0.0856598
MW0141401	Alcohol and amines	1.07058	0.717889	0.237262	0.614585	1.50465	-0.594511	0.622254	1.15753	0.913016	-0.881729	-1.01679	-0.83615	-1.14478	-1.41819	-0.945606
MW0154235	Alcohol and amines	-1.15168	-2.11252	-1.33316	0.0450143	-0.888033	-0.127474	0.780829	0.524601	0.782288	0.83952	0.956576	0.684451	-0.591357	0.333806	1.25714
FDATN00663	Alcohol and amines	0.411878	-0.575587	-0.626178	2.15903	0.912994	0.493115	0.400949	0.936702	0.844737	-0.405795	-1.44462	-0.0367908	-1.23035	-1.20059	-0.639497
MW0160241	Alcohol and amines	-1.64985	-1.07524	-1.83668	0.889854	-0.129549	0.202419	-0.34609	0.821806	0.00368683	0.586648	0.383008	-0.201879	0.619064	-0.292819	2.02562
MW0054320	FA	-1.59154	-1.83084	-1.29302	0.394787	0.511221	0.180805	-0.266775	-0.129266	-0.96058	1.3779	0.991434	0.428581	0.476389	0.518659	1.19225
MW0017099	FA	2.07639	1.91364	0.111351	0.861601	0.344882	0.240412	-0.416726	-0.434336	0.378469	-1.21351	-0.807823	-0.696976	-0.583083	-1.06679	-0.707504
MEDN1520	FA	-0.511517	-0.392486	-0.534968	3.10477	0.554556	0.539542	-0.174091	0.937086	-0.152527	-0.714112	-0.632717	-0.31567	-0.769201	-0.676699	-0.26197
MW0052468	FA	-1.82946	-1.67407	-1.74639	0.409163	0.584174	-0.18778	1.13342	0.1604	0.251639	0.964972	-0.311498	0.918404	0.917231	0.412379	-0.00257507
MW0054867	FA	-0.930963	-0.0409178	-1.07225	-1.08098	0.280239	0.649798	-0.898473	-1.08815	-0.819594	-0.13688	1.12978	-0.094453	1.1918	0.868987	2.04206
MW0140494	FA	-2.24715	-1.54383	-1.1742	1.52098	-0.0541963	-0.0132371	0.728151	0.684115	0.0732439	0.301153	0.114775	-0.209148	1.05684	-0.0142573	0.776758
MW0052470	FA	-1.72617	-1.80328	-1.82959	1.06478	0.72966	-0.0756241	0.649674	0.553281	0.425832	0.572157	0.0399648	-0.042992	-0.191973	1.0785	0.555773
MW0015867	FA	-0.717715	-1.53554	-1.18349	0.190296	0.0299692	-0.0209384	-0.456051	-0.145335	-1.08288	-0.260657	0.649672	0.825056	2.50686	0.836046	0.364714
MW0194064	FA	-1.54563	-1.47282	-0.892601	-0.113466	-0.427132	-0.0020561	0.229825	2.35857	-0.126156	0.116707	0.197493	-0.544697	0.651324	1.42218	0.148468
MW0055459	FA	-1.06138	-0.884371	-0.993704	-0.507984	-0.0116347	-0.227464	0.293792	-0.483798	-0.757904	0.722642	2.92365	0.528128	-0.0410576	0.710501	-0.209419
MW0102874	FA	2.22105	2.25334	0.719406	-0.437266	-0.00889311	-0.946289	-0.904331	-0.694728	-0.132043	-0.59763	-0.47537	0.141933	-0.412909	-0.241264	-0.485005
MW0016009	FA	0.512535	0.326031	-0.585687	0.313466	0.306619	-0.672288	1.51132	1.38056	1.59106	-1.18008	-0.828791	-0.195363	-1.06591	0.206908	-1.62038
MW0169778	FA	-0.942338	-1.55826	-0.82417	-0.0278482	0.0192145	0.321234	-0.896208	-0.0839687	-1.33442	0.963847	0.531668	0.572043	2.30215	0.39923	0.557819
MW0103037	FA	2.44034	2.36019	0.117041	-0.210954	-0.24169	-0.701085	-0.238367	-0.688811	-0.595633	-0.490667	-0.351033	-0.495445	-0.396211	-0.459661	-0.048022
MW0054899	FA	2.25974	1.29999	2.00262	-0.710955	-0.633724	-0.318454	-0.546057	-0.756695	0.0763474	-0.488317	-0.4968	-0.652813	-0.502553	-0.300591	-0.231737
MW0055349	FA	-1.60009	-1.75453	-1.60141	1.89854	0.271348	0.252186	0.0650379	0.757463	0.238369	0.415245	-0.040892	-0.00635935	-0.0998352	1.1076	0.0973362
MW0014830	FA	0.304687	0.903646	2.02472	-0.190843	0.81126	0.0348459	-1.5775	-1.06977	-1.2323	0.848682	0.567024	-0.332068	0.614785	-0.573732	-1.13344
MW0013473	FA	-1.1601	-1.36355	-1.11881	0.093685	0.00922911	0.0269432	-0.379174	-0.266927	-1.0064	-0.0825743	0.843604	0.759681	2.50759	0.763294	0.373505
MW0015438	FA	1.71901	2.60218	0.998495	-0.024441	-0.461583	-0.795179	-0.64426	-0.237365	0.16907	-0.495729	-0.480709	-0.53672	-0.784826	-0.410211	-0.617728
MW0016016	FA	0.707314	3.32152	0.518098	-0.496828	-0.441086	-0.342242	-0.0133375	-0.294754	0.0349603	-0.48244	-0.342732	-0.60958	-0.609659	-0.411339	-0.537889
MEDP1528	FA	-1.22144	-0.568479	-0.530984	-0.702707	0.239976	0.168718	0.132535	-0.5735	-0.402555	-0.0173787	-0.178058	-0.750731	2.57075	-0.0650955	1.89894
MW0015472	FA	-1.58505	-1.75597	-0.862941	0.557302	0.888986	0.635271	-1.14619	-0.184397	-1.01862	1.01092	0.930866	0.33253	0.58895	0.548808	1.05954
MW0012406	FA	0.749199	2.68985	0.855254	-0.361997	-0.368928	0.454523	-0.851196	1.15639	-0.5919	-0.752589	-0.33091	-0.554235	-0.792045	-0.904551	-0.396858
MW0140482	FA	1.34081	0.290436	2.04546	0.245484	0.162274	1.59382	-0.851634	-1.20623	0.0769044	-0.34195	-0.796311	-1.0474	-1.01654	-0.489311	-0.00580342
MEDP1444	FA	-1.7255	-1.70603	-1.65724	1.88576	0.325107	-0.0346375	0.858829	0.757526	0.285988	0.414929	0.244478	0.223757	-0.0472016	0.0163132	0.157922
MW0169575	FA	-1.47028	-1.9535	-1.81803	0.609155	-0.222168	-0.27782	0.434409	0.302385	0.997165	0.637045	0.197445	0.273649	0.247258	0.649844	1.39344
MW0144115	FA	2.22291	2.02812	0.10077	0.680626	0.203048	-0.757317	0.302597	-0.343075	-0.364499	-1.26682	-0.439743	-1.03904	-0.364305	-0.339026	-0.624242
MW0168654	FA	-1.1328	-0.797807	-1.00296	-0.503939	-0.585394	-0.276345	2.61726	-0.030375	1.16091	0.0503579	0.0171032	0.293141	-0.884286	-0.0764226	1.15156
MW0016074	FA	-1.42781	-1.43055	-1.43199	0.700296	0.717175	1.17704	-0.217728	-1.01561	-0.324444	0.0399091	0.529194	0.610578	0.231977	-0.0499391	1.8919
MEDN1451	FA	1.4622	0.18418	2.7955	-0.486424	-0.0560704	-0.709948	-0.83107	-0.825937	-0.55876	0.783358	-0.164607	-0.184596	-0.0691983	-0.735642	-0.602989
Zmyn005209	FA	0.875572	1.56639	-0.584417	0.410063	-0.279724	-1.13808	1.58797	0.626438	1.17274	-1.15388	-0.0740587	-0.516601	-1.33971	-0.0546757	-1.09801
MEDN0374	FA	2.02315	1.29912	1.24282	0.449652	0.027027	-0.403378	1.21974	-1.131	-0.717989	-0.455159	-0.533433	-0.771481	-1.03931	-0.857506	-0.352253
MEDL02333	FA	0.231189	-0.632292	-1.00502	1.59681	1.81394	0.799472	0.330845	0.789326	-0.202042	-1.10129	-0.696851	0.866053	-1.31311	-0.83973	-0.637306
MEDP0585	FA	2.39826	0.277863	1.71412	-0.050248	0.091258	-0.737036	-1.16144	0.185833	-0.519225	-0.498442	0.0453508	-0.462789	-1.53716	0.41499	-0.161327
MEDN0732	FA	-0.941705	-1.74477	-1.09617	0.958027	1.39968	0.0511109	0.362343	-0.145824	-0.345633	-0.966147	-0.633699	0.0531419	0.781298	0.361247	1.9071
MW0017103	FA	2.78299	1.37907	0.390473	-0.0858531	-1.0681	-0.792752	-1.06066	0.0172149	0.381564	-0.159491	-0.316241	-0.665005	-0.535782	-0.496074	0.228654
MW0054171	FA	-1.30656	-1.13361	-0.836161	1.27702	0.916961	0.234469	-0.390882	-0.656696	-0.924727	1.822	-0.217287	-0.428906	0.480782	1.55235	-0.38875
MW0194314	FA	-0.762306	-0.957073	-1.53006	1.04926	-0.0112872	0.679475	-0.600208	-1.10097	-0.848485	1.34233	1.86808	0.873686	0.373889	-0.331692	-0.0446451
MW0017024	FA	-1.30076	-0.791212	-0.758432	-0.818344	0.160406	1.0292	-0.147577	-0.836614	-0.912942	-0.316832	-0.26923	0.212621	1.76287	1.42085	1.56599
MW0015407	FA	2.39547	1.31731	1.93522	-0.377865	-0.602727	-0.420939	-0.36668	-0.388893	-0.471937	-0.510651	-0.450007	-0.587794	-0.683818	-0.437127	-0.349566
MW0141313	FA	-1.49809	-1.77207	-1.12203	0.926722	0.454382	0.160158	0.501129	0.172205	-0.210905	-0.542377	-0.766398	0.343977	0.654758	0.68947	2.00908
MW0011600	FA	-1.35839	-1.54928	-1.30233	-1.07815	0.197357	0.272873	-0.842469	1.08706	1.0643	-0.407079	0.290871	0.586198	1.13489	0.773752	1.13041
MW0141395	FA	-0.732161	-0.552851	0.246392	-0.156904	-1.64474	-1.02436	-1.0041	0.615438	-1.02476	-0.0543014	1.31439	0.977454	0.253107	1.04264	1.74476
MW0013677	Hormones and hormone related compounds	2.0162	1.78405	1.95782	-0.264646	-0.532833	-0.580939	-0.333348	-0.384312	-0.57805	-0.458153	-0.596885	-0.337017	-0.583903	-0.563588	-0.544385
MW0063828	Hormones and hormone related compounds	2.28663	2.04364	0.998357	-0.177204	0.328432	-0.685782	-0.583092	-0.825863	-0.481811	-0.687134	-0.418031	-0.315057	-0.773494	-0.0919247	-0.617661
MW0052382	Hormones and hormone related compounds	0.121066	2.97996	1.33236	-0.0305755	-0.175476	-0.707769	-0.740078	-0.517878	-0.0850852	-0.117613	0.281662	-0.866017	0.0287997	-0.76023	-0.743126
MW0055373	Hormones and hormone related compounds	-0.892697	-1.20846	-0.19509	-0.760439	-0.393724	-0.776501	2.86215	0.292038	0.874734	-0.29056	0.0410167	0.744956	0.215441	-0.759951	0.247083
MW0015163	Hormones and hormone related compounds	-0.887809	-1.57703	-1.36818	2.17295	0.940639	-0.434881	-0.178229	0.495887	0.463791	0.200282	1.25355	0.21615	-0.727908	-0.611998	0.042788
MEDP2797	Hormones and hormone related compounds	-1.4347	-1.35475	-1.46894	1.10885	0.0773724	-0.106861	-0.0454122	0.389427	0.104814	0.286808	0.131385	-0.0370628	-0.164806	2.5315	-0.0176349
MW0063775	Hormones and hormone related compounds	1.15143	0.751774	3.06448	0.303431	-0.553596	-0.578906	-0.379974	-0.475892	-0.493697	-0.525463	-0.283631	-0.569733	-0.593901	-0.444567	-0.37176
MW0062186	Hormones and hormone related compounds	-1.61803	-1.7355	-0.852747	1.53106	1.64879	0.378272	1.1461	0.547537	-0.511201	0.148419	-0.381051	0.26828	-0.564736	-0.048796	0.0435964
MW0015172	Hormones and hormone related compounds	-0.0541099	-1.20649	-1.18412	0.439158	-0.765841	-0.440721	-0.905624	-0.459847	-1.07282	1.36039	1.06784	1.58104	-0.484031	1.06438	1.0608
MW0014725	Hormones and hormone related compounds	-1.18534	-0.948879	-0.866718	-0.562805	0.16528	-0.123838	0.47476	-0.694331	-0.660754	0.296181	0.387735	-0.403295	2.50751	-0.0437123	1.65821
MW0140342	Hormones and hormone related compounds	-1.48643	-1.30234	-2.16759	0.140899	-0.197938	0.772345	0.0668501	0.367488	-0.153984	0.17788	1.57696	0.0934537	0.0929786	0.975128	1.04429
MW0052385	Hormones and hormone related compounds	-1.43217	-0.729836	-1.50821	0.314252	0.42458	0.465874	0.85817	-0.558478	-0.958788	0.116083	0.292128	-1.17406	1.2938	1.57707	1.01958
MEDP1641	Hormones and hormone related compounds	-1.22504	-1.4867	-1.41703	-0.2572	0.840741	1.29195	0.190797	0.450224	1.3105	1.52306	0.136521	0.0865122	-1.18909	-0.339814	0.0845663
MEDN1407	Hormones and hormone related compounds	-0.206772	-1.17	-0.363749	-0.639579	0.261837	0.0266967	-0.164654	-0.973499	-0.897807	-1.03552	0.928258	-0.543956	1.44619	1.26466	2.06789
MW0061343	Hormones and hormone related compounds	-1.57836	-1.79305	-1.51745	0.988739	0.274569	0.316539	0.462784	-0.272315	0.155125	0.314362	0.905484	0.9434	0.369923	-0.900091	1.33034
FDATP01730	Hormones and hormone related compounds	0.137741	-1.92642	-1.79779	0.734295	0.841204	0.442984	-1.06855	0.102766	-1.11514	0.972421	0.419405	0.841091	-0.0832393	0.403705	1.09551
MW0012107	Hormones and hormone related compounds	0.330984	0.131461	-0.690507	1.754	1.86477	1.0587	-0.0197815	0.283603	0.459312	-1.07086	-0.633295	-1.02606	-1.1307	-1.24343	-0.0681872
MW0015633	Hormones and hormone related compounds	2.57313	1.02453	0.314835	-0.386473	-0.172244	-0.756586	-0.985339	0.0813885	-1.02714	0.873412	-0.359849	0.937545	-0.584593	-0.484619	-1.048
MW0156122	Hormones and hormone related compounds	-1.30258	-1.98261	-1.48347	0.352802	0.12923	0.605895	0.625642	0.833892	-0.291503	-1.22536	0.910628	0.529291	1.02033	0.530633	0.74718
MW0143706	Hormones and hormone related compounds	1.75448	2.28443	1.55646	-0.0992199	-0.703303	-0.698755	-0.297471	-0.47635	-0.619156	-0.291934	-0.378523	-0.681777	-0.0509496	-0.808503	-0.489425
MW0062214	Hormones and hormone related compounds	-1.12411	-0.998927	-1.31003	-0.776534	-0.574834	0.60704	-0.0571338	0.299901	-0.876867	0.406902	1.19321	0.544154	-0.556207	1.12783	2.0956
MW0141631	Hormones and hormone related compounds	2.58634	1.81878	1.01864	-0.203997	-0.0286563	-0.627626	-0.338206	-0.367276	-0.55169	-0.459756	-0.428618	-0.535394	-0.750967	-0.777146	-0.35443
MW0145086	Hormones and hormone related compounds	-1.13087	-1.13054	-1.09886	2.17086	1.28254	0.397105	0.672838	-0.542727	-0.845168	-0.586721	0.919431	0.735393	-0.721753	-0.0629646	-0.058561
MW0155702	Hormones and hormone related compounds	-0.857813	-1.05239	-0.714332	-0.187044	0.466598	1.23155	-0.298297	-0.535685	-0.690955	-0.390806	-0.291176	-0.505748	1.56293	-0.196309	2.45947
MW0013266	Hormones and hormone related compounds	0.0339455	-0.407409	0.212312	-1.68185	-1.59951	-1.74123	0.213427	0.189218	0.0170649	1.01771	0.664093	0.597264	1.78955	0.416479	0.278935
MW0015405	Hormones and hormone related compounds	-0.453384	-0.350791	-0.829413	2.17291	1.71874	0.885535	0.640042	0.871543	-0.328202	-0.843243	-0.929739	-0.530721	-0.644872	-0.798121	-0.580283
MW0006998	Hormones and hormone related compounds	-1.26318	-1.83627	-1.35012	0.515024	-0.230885	0.755179	-1.30352	0.63017	-0.0643128	-0.101952	0.542489	0.698898	0.803187	0.684036	1.52126
MW0062152	Hormones and hormone related compounds	-0.682443	-0.469909	-0.743865	1.12146	1.85664	1.06991	1.24424	1.11353	-0.0625463	-0.344175	-0.319558	-1.21154	-0.660426	-0.666273	-1.24505
MEDP1639	Hormones and hormone related compounds	2.51675	1.61526	0.0278182	0.723101	-0.755618	-0.701336	-0.706405	-0.714497	-0.593928	0.499416	-0.515539	0.557382	-0.645893	-0.729518	-0.576993
MW0054286	Hormones and hormone related compounds	-0.0674777	0.238104	-0.313152	2.0129	0.237855	-0.183963	-0.0177758	1.99489	1.0181	-0.76688	-1.16126	-1.01411	-0.138189	-0.97811	-0.860933
MW0012482	Hormones and hormone related compounds	-1.50861	-1.54167	-0.821273	0.647148	-0.300345	0.338692	-0.266466	-0.103594	0.271075	0.175079	0.269033	-0.423889	0.399673	0.138956	2.7262
MW0155706	Hormones and hormone related compounds	-1.38987	-1.37337	-1.4055	0.774354	1.20035	1.09718	-0.539995	0.083042	-0.634672	0.23124	0.226528	-0.0760292	-0.0317888	-0.189667	2.0282
MW0141364	Hormones and hormone related compounds	2.12234	2.14486	0.638698	0.211008	-0.794952	-0.380371	-1.60501	-0.509632	-0.0529385	-0.0320245	-0.371823	-0.231588	-0.0737015	-0.356037	-0.708835
MW0144081	Hormones and hormone related compounds	-0.651684	-1.91672	-1.98333	1.25064	0.0808057	-0.0119496	-0.836396	-0.222069	0.694121	0.486024	1.01216	1.11429	0.629786	0.497081	-0.142753
MW0013121	Hormones and hormone related compounds	-1.13113	-1.84179	-1.85223	0.553433	0.0291474	-0.0941855	1.26187	0.130524	0.347414	-0.645684	0.630328	1.04061	-0.33351	0.833617	1.07159
MW0012401	Hormones and hormone related compounds	-1.55469	-1.63263	-1.60045	0.283109	-0.0111943	-0.35891	0.255771	0.0449698	-0.373773	0.756941	1.08809	0.973161	-0.362142	1.23393	1.25782
MW0143973	Hormones and hormone related compounds	-0.118682	-0.753617	0.889266	-0.841128	-0.66504	-2.51492	-0.136536	-0.111867	0.16815	0.138005	0.996412	1.49358	-0.292322	1.21792	0.530774
MW0054942	GP	-1.80399	-1.7943	-1.76213	0.306736	0.179518	0.0549953	0.33274	0.628011	0.0279868	0.207298	1.12198	1.02954	0.139514	0.157469	1.17463
MW0013619	GP	-0.707307	-0.143317	1.12267	1.18774	2.22372	0.786291	-0.942772	-1.27381	-0.273587	0.162416	0.699823	-0.466392	-0.648698	-0.945037	-0.781731
MW0013385	GP	-1.41695	-1.19281	-1.38563	0.312574	1.46854	0.795591	-0.282793	-0.497174	-0.768618	-0.551955	0.036351	0.414884	0.446506	0.706307	1.91518
MEDP1333	GP	-1.55887	-1.87721	-1.50576	-0.19798	0.463673	0.921829	0.737871	-0.518194	-0.0229358	-0.0739361	0.192243	1.03625	1.53363	0.521367	0.348025
MW0054544	GP	-1.81972	-1.87844	-1.19083	-0.335923	-0.2571	0.831851	0.399003	-0.407756	0.161349	0.553719	0.314505	0.947367	1.3969	1.11134	0.173725
MW0012825	GP	-1.29522	-1.98473	-0.692376	1.34904	0.546842	-0.422897	0.070563	-0.607643	-0.38772	0.32257	-0.224887	0.618704	1.9821	-0.0567541	0.782401
MW0054528	GP	-1.86562	-1.56722	-0.911459	1.08337	0.41035	1.07141	-0.10869	-0.625199	-0.629597	-0.430771	0.897409	1.2003	0.159983	0.100809	1.21493
MEDP1339	GP	-1.34444	-1.72325	-1.72474	0.0863858	1.11553	0.542148	0.0681733	-0.208064	-0.645468	-0.189711	0.420756	0.366101	1.08925	0.627097	1.52022
MW0153243	GP	-0.872098	-1.62714	-1.04853	0.898042	0.706832	1.15915	-1.42158	0.314668	0.0194849	0.978635	-0.534312	-0.81736	-0.0526629	0.856385	1.44049
MW0058289	GP	1.75641	2.21073	0.733763	0.434844	1.04059	-0.606714	-0.736788	-0.505917	-0.687772	-0.155224	-0.554005	-0.740156	-0.471626	-0.867891	-0.850246
MEDP1180	GP	-1.55973	-1.51561	-1.3424	0.847875	0.780093	0.219099	0.152736	-0.636291	-0.835396	-0.443899	1.21201	0.89547	1.23817	0.00521385	0.982662
MW0054535	GP	-1.6397	-1.90019	-1.7514	0.0466408	-0.115552	0.420979	0.800059	0.320203	0.277425	-0.32464	0.413964	0.414799	0.768066	1.19476	1.07458
MW0011897	GP	-0.917137	-1.691	-1.80084	1.39967	0.544667	1.15222	0.254659	0.0646002	0.908135	-1.1404	0.349434	0.602878	-0.554812	0.681047	0.146884
MW0054553	GP	-1.40737	-1.32338	-1.48419	0.00732188	0.53383	1.39167	0.331003	-0.811748	0.155011	0.00612182	-0.133237	1.64743	1.47727	-0.369153	-0.0205751
MW0012846	GP	-1.76521	-1.79202	-1.93067	0.443466	0.712184	0.642282	-0.0201124	0.00384756	-0.0718906	0.852083	0.823461	0.294862	0.995788	0.479906	0.332025
MW0012982	GP	-1.51374	-1.76875	-1.20808	0.482231	0.745374	0.490096	1.03966	-0.329403	-0.998229	-0.340115	0.401991	1.16306	1.39195	-0.124732	0.568683
MEDP1171	GP	-1.21268	-1.28733	-1.1574	0.885938	1.23599	-0.810312	0.256668	-0.631883	-0.606158	-0.601847	-0.0746654	0.658884	0.673016	0.662524	2.00925
MW0054500	GP	-1.35667	-1.09163	-1.79744	0.0791637	1.26447	0.161417	0.655084	-0.53338	-1.12103	-0.244586	0.550598	0.699108	0.865829	0.307109	1.56196
MW0059317	GP	2.01877	0.545924	0.855018	0.552262	0.413237	0.707904	-1.86943	-0.0265016	-0.58755	-0.181067	-0.202982	-1.8537	-0.427439	0.465641	-0.410081
MEDP1343	GP	-1.05991	-1.75536	-1.85213	-0.221188	0.387554	0.591462	0.469727	-0.0470601	-0.677072	-0.388102	0.586872	1.52681	1.2558	0.464503	0.718098
MEDP1326	GP	-1.40645	-0.923242	-1.40151	0.33672	1.41164	-0.359523	0.0819406	-0.242123	-0.405877	-0.467377	-0.0230946	0.228744	0.286273	0.38641	2.49746
MW0058413	GP	-1.36064	-1.48034	-1.22351	0.171552	-0.147583	1.22971	-0.207393	0.457953	-0.165405	-0.507078	-0.167838	0.174639	1.58674	-0.28488	1.92408
MEDP1166	GP	-1.37275	-1.53287	-1.72189	0.272538	0.890748	0.645698	0.062623	-0.433552	-0.661765	-0.683954	1.05039	1.1784	1.06933	0.523203	0.713854
MEDP1165	GP	-1.16625	-1.29939	-1.03092	2.22023	0.659464	-0.190966	-0.187499	-0.609165	-0.679707	0.061862	-0.248637	-0.0121221	1.67396	-0.0560459	0.865185
MW0060585	GP	-1.19591	-1.66501	-1.26513	1.0604	-0.47494	0.979576	-1.00487	-0.40397	0.185954	0.424003	0.153204	1.77311	0.0628904	1.12657	0.244129
MW0057268	GP	0.473082	1.23504	2.73664	-0.765087	-0.499411	-0.0845168	-1.34994	-0.488286	0.264141	0.606113	0.000441205	-0.984016	-0.441936	-0.427587	-0.27468
MW0011869	GP	-1.72978	-1.31326	-1.59413	0.800974	-0.263408	-0.109814	0.890701	-0.102976	-0.650606	0.949465	1.33512	1.01453	0.0797558	0.991562	-0.298134
MW0054593	GP	2.9508	0.262722	1.52049	-0.284802	-0.57313	-0.617387	-0.641221	-0.214249	-0.499758	-0.516289	-0.0322631	0.296336	-0.813475	-0.570917	-0.266854
MW0055497	Terpenoids	2.34593	1.60547	1.73467	-0.57243	-0.228793	-0.603401	-0.466928	-0.319676	-0.685413	-0.355304	-0.523834	-0.586006	-0.3493	-0.58353	-0.411458
MW0063235	Terpenoids	-1.88249	-1.90571	-1.64121	1.04666	0.841546	-0.291175	0.485766	0.395249	0.458314	0.163092	0.0466871	0.53179	0.764418	0.852094	0.134965
MW0102809	Terpenoids	-1.41389	-1.4447	-1.39116	0.0258745	0.529896	0.375344	-0.203815	-0.341568	-0.824518	-0.51538	0.96738	0.8738	1.74772	0.363406	1.25161
MW0063602	Terpenoids	-1.48592	-1.51543	-1.06305	-0.684622	0.352358	1.22652	-0.15885	0.185085	-0.835321	-0.013729	0.662164	-0.0062869	0.1703	1.70391	1.46287
MW0154843	Terpenoids	-0.249812	-0.243981	-1.84113	1.17273	0.30668	0.12314	-0.695449	-1.9194	-0.416083	-0.163623	-0.198282	0.603415	0.968439	1.40905	1.14431
MW0055460	Terpenoids	-0.809379	-0.966406	-0.833027	1.63032	-0.11562	0.33116	-0.803592	-0.867473	-0.921258	0.121168	2.08062	1.10692	-0.0678909	0.801876	-0.687415
MW0169873	Terpenoids	-1.17416	-2.04916	-0.196648	0.253513	0.864004	0.705196	-0.79968	-0.745246	-0.917313	1.18184	1.11681	-0.0840973	1.50832	0.336298	0.000330954
MW0102787	Terpenoids	-1.0243	-1.08168	-0.882938	0.336429	-0.072014	-0.211585	0.0805084	-0.335532	-0.597555	2.84125	1.37493	-0.211916	-0.179089	0.382468	-0.418976
MW0055173	Terpenoids	-2.18247	-1.86088	-0.638307	0.665603	0.88551	0.939186	0.821358	-0.46487	-0.0270957	-0.684588	0.115604	0.202252	0.420105	0.779974	1.02862
MW0055314	Terpenoids	-1.16211	-0.934047	-1.40518	0.0986458	0.893155	2.20991	-0.49152	0.466636	-1.23996	-0.705021	0.331485	0.516198	-0.0115418	0.38977	1.04358
MW0157173	Terpenoids	2.42448	1.05528	0.888622	0.209545	-0.158875	-0.0781457	-0.392835	-1.53804	-1.2005	-1.36109	-0.00206658	0.395595	-0.400551	0.0694918	0.0890812
MW0102977	Terpenoids	2.81304	1.70131	0.778528	-0.584656	-0.622984	-0.443018	-0.280622	-0.473138	-0.345341	-0.197891	-0.388503	-0.451706	-0.495422	-0.293933	-0.715669
MW0156619	Terpenoids	-1.42416	-1.29235	-1.41939	0.284175	1.35294	1.55207	1.08676	-0.887816	-0.160556	-0.607385	0.702798	-0.333518	0.302811	-0.102676	0.946292
MW0054697	Terpenoids	-1.08906	-1.02392	-0.963919	0.317138	-0.508279	-0.729876	0.357219	-0.868311	0.321601	1.69581	2.17367	-0.0571178	-0.480356	1.04384	-0.188442
MW0017203	Terpenoids	2.60081	1.62497	1.33644	-0.170272	-0.494234	-0.595676	-0.50494	-0.581845	-0.480812	-0.199112	-0.417739	-0.406501	-0.555808	-0.557738	-0.597537
MW0063321	Terpenoids	-1.07646	-1.23863	-0.761005	0.648641	-0.355805	-0.982726	1.01493	-0.461876	-0.693928	2.33745	1.17978	0.313264	0.346544	0.300556	-0.570734
MW0063494	Terpenoids	2.19295	2.05617	0.253941	0.0512265	0.152937	-1.06822	-1.27629	-0.574851	0.10687	-0.45665	-0.419492	-0.693694	0.645743	-0.544439	-0.426206
MW0011155	Terpenoids	-1.51528	-1.49658	-1.55536	-0.310569	0.846363	0.749134	0.283954	0.157844	-0.935365	1.56631	-0.125452	1.08639	0.998452	0.206064	0.0440993
MW0062128	Terpenoids	-1.43567	-1.42489	-1.40336	0.298302	-0.362868	-0.297998	0.794382	-0.430401	-0.107575	0.71215	-0.0339376	0.952565	-0.47372	1.60658	1.60644
MEDL01834	Terpenoids	1.26588	0.76531	3.0218	-0.565728	-0.46353	-0.316333	0.0669215	-0.384606	-0.507124	-0.631215	-0.270081	-0.180786	-0.723281	-0.658199	-0.419032
MW0015792	Terpenoids	-1.23316	-1.20027	-1.47964	0.12293	-0.751353	-0.212387	1.22046	-0.868871	0.161767	1.19307	1.17386	0.196536	-0.629173	0.981757	1.32448
MW0154597	Terpenoids	1.28871	1.07869	2.39968	0.433374	-0.435279	-1.19129	0.0648861	-1.13058	0.458425	-0.436081	-0.575352	-0.38473	-0.62712	-1.02876	0.085435
MW0063234	Terpenoids	-0.861953	-1.02698	-1.15169	1.27497	0.312226	-0.527332	-0.466931	-0.986268	-0.998459	0.791877	2.07023	1.00929	0.84408	-0.180621	-0.102438
MW0000158	Alkaloids	2.0728	1.89827	1.21173	-0.197996	-0.599608	-1.63864	-0.105369	-0.146079	0.133268	-0.145372	-0.354811	-0.306808	-0.68844	-0.831791	-0.301165
MW0000353	Alkaloids	1.41552	-0.344097	0.0453461	2.08518	1.56122	0.310239	-0.452417	-0.216914	-0.417629	-0.443897	-0.23078	-0.970444	-1.79145	-0.362972	-0.186912
MW0000452	Alkaloids	2.30222	2.12146	0.518292	0.292128	-0.152252	-0.772472	-0.712174	-0.547196	-0.74615	-0.564126	-0.486721	-0.620123	-0.323868	-0.774862	0.465851
MW0000277	Alkaloids	-1.2147	-2.09816	-0.227785	0.226704	0.843066	0.682573	-0.836616	-0.781658	-0.614713	1.16395	1.21102	-0.114152	1.49358	0.295802	-0.0289119
MW0141620	Alkaloids	2.76635	1.83638	0.520778	-0.262952	-0.098608	-0.631721	-0.551796	-0.508059	-0.172109	-0.332012	-0.439318	-0.338525	-0.316755	-0.863508	-0.608145
MW0000280	Alkaloids	-0.624785	-0.768609	-0.538484	2.06064	1.65447	0.51986	0.796654	0.53242	0.938699	-0.898852	-0.714774	-0.447901	-0.939375	-0.640771	-0.929194
MW0159352	Alkaloids	-0.117781	-0.85948	-0.81694	-0.212031	-0.455961	-0.591052	-0.232857	-0.487044	-0.215746	-0.411633	0.275676	-0.330539	1.78253	-0.169502	2.84236
MW0000297	Alkaloids	0.501569	2.041	0.126891	1.4676	1.62662	-0.432784	-0.678789	-0.392328	-0.521496	-0.434465	-0.283566	-0.538507	-0.544359	-1.66179	-0.275584
MW0147282	Alkaloids	-0.372857	-0.651287	-0.523348	1.77902	1.74416	0.777111	-0.0325469	-0.00789808	1.62332	-0.980183	-0.563087	-0.111199	-1.03309	-0.828956	-0.819169
MW0145209	Alkaloids	1.83972	0.423907	1.56742	-0.167688	-0.529527	-1.0162	-0.491429	-0.486016	-0.375296	0.688979	0.00277617	1.03278	-1.56975	-1.35169	0.432014
MW0154742	Alkaloids	-1.16625	-1.376	-1.23425	0.656014	-0.459137	-0.162963	0.237564	-0.0576523	-0.131348	0.779166	0.27096	2.78176	-0.0802874	0.131816	-0.189384
MW0000195	Alkaloids	2.39845	1.67547	0.921139	0.058761	-0.324506	-1.2361	-0.0443011	-0.992243	-0.410058	-0.153501	-0.577017	0.239821	-0.493022	-1.06923	0.00632741
MW0145068	Alkaloids	2.37386	1.21802	1.13372	0.551026	-1.22046	-0.858861	0.228827	-0.881554	0.313081	-0.962419	-0.141793	-0.142189	-0.578429	-0.905689	-0.127142
MW0000223	Alkaloids	2.90221	1.51446	0.453286	-0.4157	-0.449983	-0.282519	0.0624529	0.00876065	-0.861009	-0.810764	-0.105805	-0.693459	-0.317873	-0.750223	-0.25383
MW0157318	Alkaloids	0.0441644	-0.267992	-0.441794	1.38993	2.08663	2.06071	-0.00865227	-0.63	-0.391762	-0.792898	-0.678991	-0.325603	-0.798252	-0.763423	-0.482068
MW0144417	Alkaloids	-0.734787	-1.33537	-1.46595	0.531151	0.00105693	0.539176	-0.771562	-1.12239	-0.867464	-0.244077	0.809494	1.285	1.43689	1.10584	0.83299
MW0140605	Alkaloids	0.822848	0.607547	2.36912	-0.3881	-0.568255	-1.46252	-0.252977	1.34887	0.513902	0.119783	-0.69777	-0.32149	-0.224808	-1.23691	-0.629244
MW0000328	Alkaloids	2.33086	1.42587	0.704516	0.0585668	-0.706877	-0.5654	0.100737	-0.232282	-0.425812	-0.911547	-0.503763	-0.583245	-0.778603	-1.16783	1.25481
ZINC31997771	Alkaloids	2.38842	1.73025	1.4948	-0.239117	-0.622862	-0.586254	-0.539136	-0.524617	-0.538845	-0.613517	-0.434494	-0.551992	-0.668899	0.0288278	-0.322564
MW0000269	Alkaloids	-0.479302	-0.570451	-0.277215	2.61069	1.62448	0.251854	-0.391131	0.83549	-0.284186	-0.323866	-1.21273	0.00819084	-0.843101	-0.775733	-0.17299
MW0149516	Alkaloids	2.15571	1.97676	1.28538	-0.549805	-0.52001	-0.417087	-0.808992	-0.723977	-0.555317	-0.326688	-0.642481	0.0846366	0.0286707	-1.01548	0.0286836
MW0000251	Alkaloids	-1.23652	-1.02492	-0.757525	-0.883615	0.474284	-0.435104	0.0504986	-0.898706	-0.784805	1.65106	1.43314	0.37922	1.79523	-0.0403864	0.278147
MW0055157	Bile acids	-1.91421	-1.90415	-1.80822	0.904562	0.123505	0.452522	0.60848	0.086227	0.245902	0.940891	0.402544	0.382602	0.623104	0.515928	0.340309
MW0053750	Bile acids	-1.01549	-1.21802	-1.12428	-0.338809	1.02691	0.0931832	-0.947694	-0.915841	-0.25108	1.17944	1.12725	0.536124	2.063	-0.0206374	-0.194057
MW0053757	Bile acids	0.621874	2.37387	2.10573	-0.99982	-1.00592	-0.35105	-0.323732	-0.454998	-0.126325	0.038908	-0.474071	-0.784929	-0.437188	0.0337372	-0.216092
MW0054394	Bile acids	-1.38376	-1.39743	-1.41811	1.73751	0.243571	0.50696	-0.289085	0.00941299	-0.475562	1.65901	-0.248457	0.999998	-0.303889	-0.322655	0.682482
MW0103045	Bile acids	-1.80305	-1.90232	-1.42345	0.425761	1.19871	0.637211	-0.584546	0.0904072	-0.396639	0.515233	0.878507	0.284693	0.783479	0.665683	0.630325
MW0063808	Bile acids	-1.36012	-0.931305	-1.35769	-0.0446072	0.10406	1.45507	-0.380459	-1.02611	-0.798827	2.02186	0.686689	0.494337	0.712507	0.401977	0.0226252
MEDN0109	Bile acids	-1.99067	-2.12659	-1.49165	0.636523	0.196901	0.540337	0.336426	0.201769	0.359692	0.895527	0.562224	0.439769	0.0571529	0.699687	0.682903
MW0103047	Bile acids	-1.07805	-1.03212	-0.93638	-0.0328525	1.32786	0.844766	-0.896936	-0.929394	-0.842413	0.188768	-0.142688	-0.352436	1.52402	0.563581	1.79427
MW0054069	Bile acids	-1.39167	-1.38457	-1.37086	0.667339	-1.06552	0.503324	0.434448	-1.38989	0.532336	1.10268	0.969173	0.479947	0.106594	0.896875	0.909792
MEDN1126	Bile acids	-1.66079	-1.58764	-1.38861	0.539703	0.625779	0.65415	0.0581981	-1.15528	-0.76737	0.849605	0.959688	0.653176	0.569602	0.838534	0.811263
MEDN1113	Bile acids	-1.51653	-1.59021	-1.04142	-0.0206269	-0.805726	-0.0905061	0.333946	1.34203	1.11949	0.185388	-0.10769	0.0365239	-0.208092	0.351116	2.01229
MEDN1104	Bile acids	-0.664071	-1.55561	-1.13206	0.522009	0.205106	2.5045	-0.270738	-0.77919	-0.902671	0.490908	0.763683	0.1326	0.589087	0.587541	-0.491097
MW0063706	Bile acids	-0.377699	-1.15649	-0.851159	0.0218632	-0.476559	0.149749	-0.751415	-0.870158	-0.735958	0.0497854	0.543536	0.425272	0.808522	0.313622	2.90708
MW0061088	Bile acids	-2.05199	-1.57466	-1.66865	0.613857	-0.0288139	0.465309	0.282167	0.00534043	0.506976	1.00255	1.15973	0.158943	-0.34436	0.823109	0.650497
MEDN1074	Bile acids	-1.11581	-1.52829	-1.16344	1.23193	-0.321493	-0.163992	-0.580106	-0.637851	-0.625467	1.9135	0.429006	1.34981	0.230831	0.289611	0.691769
MW0016138	Bile acids	-1.71854	-1.85045	-1.58492	0.658676	0.197432	-0.104225	0.00962104	-0.221968	-0.37944	1.17761	0.591312	0.57902	0.99047	0.754946	0.900444
MW0143471	Bile acids	-1.26497	-1.33577	-1.47641	1.24623	0.481103	-0.0915397	2.07644	0.622766	0.904776	-0.867638	0.226282	-0.0345917	0.204423	-0.485198	-0.205905
MW0063748	Bile acids	-0.830781	-1.6742	-0.899993	1.06099	-0.0383246	0.0485277	-0.304414	-1.07758	-0.566333	1.38651	1.96413	0.0680508	1.0204	-0.356329	0.19935
MW0010978	Bile acids	-0.656546	-1.11863	-0.354096	-0.588359	-0.711282	-0.0671572	0.491399	-0.909799	-1.06405	2.228	0.910362	1.26026	-0.785422	1.00227	0.36304
MW0147897	Flavonoids	-0.943491	-0.707289	-0.857211	-0.744202	0.597293	1.61484	-0.859377	-0.818336	-0.742757	1.14875	1.74359	0.565807	0.975665	-0.105113	-0.868169
MW0114148	Flavonoids	-0.927546	-0.461151	-0.529783	0.183603	0.997651	-0.584499	-0.573141	-0.233114	-0.6822	-0.692215	-0.511393	-0.866604	1.1189	1.32875	2.43275
MW0138568	Flavonoids	-0.94086	-0.807221	-1.02414	-0.730397	1.18334	1.89898	-0.83953	-0.730482	-0.931271	0.445883	1.35065	0.891011	0.852535	-0.179545	-0.438964
MW0139516	Flavonoids	1.66656	2.68969	0.72373	0.0342234	-0.0177893	-0.663048	-0.505741	-0.644289	-1.00062	-0.495866	-0.408742	0.117554	-0.582699	-0.746352	-0.166616
MW0137823	Flavonoids	1.04202	1.22895	2.76862	-0.659951	-0.67756	-0.849962	-0.35708	-0.132772	0.505136	-0.305266	-0.315783	-0.624614	-0.662794	-0.825234	-0.133718
MW0138752	Flavonoids	2.68449	2.03142	0.156605	0.103217	-0.343555	-0.320686	-0.205994	-0.538133	-0.368057	-0.666016	-0.195079	-0.360952	-0.637994	-0.787018	-0.552244
MW0138657	Flavonoids	-0.880904	-0.872296	-0.891115	-0.851014	-0.419992	1.45613	-0.775441	-0.757943	-0.788046	0.523226	0.697289	0.114335	2.20927	1.08348	0.153015
MW0139610	Flavonoids	-1.00428	-1.04987	-1.471	1.3352	1.81445	0.299546	-0.773765	-0.744899	-0.8327	0.452349	0.222004	0.0955127	-0.00167604	0.0966541	1.56247
MW0139103	Flavonoids	2.37527	1.22881	0.525349	-0.341992	-0.150825	-0.355179	-0.615958	-0.150351	-0.670469	1.55676	-0.529516	-0.22112	-1.27044	-0.950257	-0.430077
MW0138164	Flavonoids	1.02682	2.32952	0.768638	-1.56932	-0.385976	0.328178	0.342097	0.814697	-0.798289	-0.760525	-0.552468	-0.764828	-0.54306	-0.82466	0.589166
MW0139196	Flavonoids	1.56116	2.72577	0.560515	-0.321892	-0.596454	-0.404331	-0.795585	-0.551645	-0.382704	-0.787359	0.660661	-0.0958702	-0.163014	-0.820879	-0.588371
MW0139450	Flavonoids	-0.558254	-0.324996	-1.69638	-0.474865	0.35571	0.781439	-1.08456	-1.53233	0.0253613	-0.449829	0.80519	0.786619	1.26129	1.7385	0.367097
MW0137295	Flavonoids	-1.54511	-1.90687	-1.78849	0.509029	-0.0935186	0.546853	0.369669	0.837524	-0.0153364	0.134121	0.556379	-0.116322	1.17593	0.0532461	1.2829
MW0137948	Flavonoids	-1.09826	-1.14047	-1.28575	0.458302	0.496959	1.63243	-0.157605	-1.12424	-0.289139	0.610679	1.38335	-0.987346	0.204227	-0.126735	1.42359
MW0108686	Flavonoids	1.31558	1.34352	1.25269	0.751111	0.637211	-0.752873	-0.125089	0.577744	-0.29156	0.279877	-0.425572	-0.301639	-1.64757	-1.77767	-0.835752
MW0138355	Flavonoids	-1.0402	-0.980745	-1.28905	-1.0852	1.08583	1.61345	-0.403958	-0.751616	-1.05988	0.969242	1.11099	0.0865622	0.897626	0.685657	0.161301
MW0127618	Flavonoids	-0.322163	-0.76891	0.406842	0.907575	2.21911	1.50272	1.10344	-0.0958823	-0.857517	-0.838343	-0.601183	-0.161426	-0.85507	-0.874914	-0.764281
MW0139898	Flavonoids	-1.02646	-0.88205	-1.12864	-0.89889	0.953982	1.68784	-0.80721	-0.421447	-1.01313	0.443097	1.57017	0.915094	0.879037	0.150034	-0.421439
MEDP0403	Nucleotide and Its metabolites	-1.47269	-0.825986	-1.4628	0.169259	-0.408432	-0.878763	-0.300415	-1.15091	1.53317	0.734073	0.52036	0.633995	0.567338	1.18706	1.15475
MW0160014	Nucleotide and Its metabolites	2.6837	-0.213531	1.81581	-0.407336	-0.70121	-0.668268	0.37825	-0.453429	0.619028	-0.412408	-0.648867	-0.627587	-0.45058	-0.539264	-0.374312
MW0103654	Nucleotide and Its metabolites	0.755164	1.56807	2.56306	-0.692899	-0.843766	-0.786235	0.642825	-0.485965	0.107867	-0.367514	0.169131	-0.622489	-0.796358	-0.52839	-0.682503
MW0169004	Nucleotide and Its metabolites	-0.977495	-1.1672	-1.48277	-0.369228	-0.115679	0.122587	-0.0419911	2.53286	0.526462	-0.841172	0.267885	-0.27469	0.377717	1.2628	0.179911
MEDP0381	Nucleotide and Its metabolites	-1.46753	-0.946618	-0.513318	-0.863803	0.495787	-1.01225	0.373835	-0.363159	0.906381	-0.0136845	0.160737	-0.8886	2.01693	1.53521	0.580079
MW0168576	Nucleotide and Its metabolites	-0.92877	-0.650575	0.481975	-0.664169	-1.28918	-1.17415	1.34039	0.0798868	2.41964	0.0249823	0.610432	-0.892483	0.268457	0.310826	0.0627352
MW0103656	Nucleotide and Its metabolites	-1.16811	-1.48198	-1.77606	1.89986	1.32732	0.178901	0.392796	0.15169	0.0860553	0.708961	0.189665	-0.000182287	-0.5508	-0.63253	0.67441
MW0103327	Nucleotide and Its metabolites	-1.89469	-1.58263	-1.72749	0.486628	-0.00758519	0.648823	0.61234	1.29347	0.134904	-0.00208011	0.931449	-0.417766	0.387245	0.145468	0.991915
MW0103512	Nucleotide and Its metabolites	-1.61204	-1.35744	-1.89715	1.01808	-0.156416	-0.184952	-0.137225	0.291698	0.366685	0.905591	0.463201	1.86982	0.226991	-0.00555993	0.208697
MW0169721	Nucleotide and Its metabolites	-1.31087	-1.12919	-1.13584	0.281917	0.723653	0.546037	-0.800075	-0.697644	-0.825045	0.123304	0.575223	0.137038	0.234594	0.857859	2.41904
MEDP0176	Nucleotide and Its metabolites	-1.29212	-1.34894	-1.8175	0.804735	0.374687	0.311325	-0.214451	1.0004	0.143361	0.765567	0.753011	-0.408956	-0.583366	-0.350917	1.86317
MW0103633	Nucleotide and Its metabolites	0.530674	2.93905	1.15825	-0.707254	0.0982117	-0.536176	-0.611616	0.0591275	-0.778521	0.241476	-0.413732	-0.34141	-0.800191	-0.975923	0.138035
MW0124489	Nucleotide and Its metabolites	-0.582939	-0.566611	-0.543162	1.97501	2.50064	0.57482	0.175652	0.434838	-0.53274	-0.689618	-0.673267	-0.39945	-0.706955	-0.460197	-0.506026
MW0143701	Nucleotide and Its metabolites	-0.169328	-0.666448	0.00231601	1.4235	2.56726	0.555099	-0.408593	0.879851	-0.237859	0.188832	-0.969459	-0.659329	-0.630297	-1.07541	-0.800135
MW0121922	Nucleotide and Its metabolites	0.483703	0.639108	-0.662637	2.13783	1.26627	1.14997	0.0545901	0.417444	-0.102287	-1.35215	-0.539595	-0.678776	-0.873963	-1.03959	-0.89992
MWS-04-329g_p	Nucleotide and Its metabolites	2.62496	2.01338	-0.188014	-0.303858	0.103707	-0.445018	-0.86025	-0.706125	-0.220219	0.0688839	-0.66885	-0.289471	0.147114	-0.464403	-0.811834
MW0106218	Nucleotide and Its metabolites	0.464099	-0.210713	-0.831957	2.57647	1.00539	0.969469	-0.360778	0.559865	0.186844	-0.267018	-1.09458	-0.266034	-1.06121	-1.08004	-0.589806
MW0160562	Nucleotide and Its metabolites	-1.26219	-1.47239	-1.33547	0.419225	-0.671164	0.0578416	0.732766	1.4963	-0.291935	-0.306439	1.31272	1.62905	-0.655154	0.125811	0.221025
MW0103009	Carbohydrates and Its metabolites	-1.61982	-1.57533	-1.46829	-0.502397	0.593191	1.73533	-0.152865	0.606317	-0.214942	-0.547133	0.96927	0.491486	0.499019	0.237508	0.948666
MW0154399	Carbohydrates and Its metabolites	-1.79245	-1.74823	-1.52981	0.698331	0.487282	1.06989	-0.130536	-0.754968	0.131107	0.572947	0.581	0.584577	1.28586	0.0412323	0.503772
MW0149411	Carbohydrates and Its metabolites	-0.753541	-0.907196	-0.680358	-0.768849	-0.636486	-0.712543	2.52943	0.910784	1.52199	0.234235	0.374562	-0.527652	-0.179825	-0.707539	0.302988
MEDN1011	Carbohydrates and Its metabolites	-0.648076	-0.608803	-1.02194	-0.281047	0.378107	0.472148	-0.52411	-0.504587	-0.805113	-0.483223	-0.163612	-0.417795	0.887901	0.764713	2.95544
MEDN0691	Carbohydrates and Its metabolites	-1.10586	-2.15425	-0.5979	0.8988	-0.933372	-1.05594	1.06849	0.3005	-0.284208	0.198577	1.01741	-0.0905069	0.668037	1.04246	1.02776
MW0151838	Carbohydrates and Its metabolites	-0.800395	-1.09833	-1.33692	0.194146	0.216131	0.57345	-0.871789	-0.695815	-1.50708	1.75608	0.32605	0.423663	1.17768	0.415058	1.22807
MW0123482	Carbohydrates and Its metabolites	-1.28722	-1.28028	-1.38045	-0.565918	-0.468545	1.01041	-0.423584	0.791814	-0.257705	0.132888	2.09568	1.22329	-0.183029	-0.0569935	0.649647
MW0015135	Carbohydrates and Its metabolites	-1.46189	-1.58017	-1.74212	0.837489	0.361568	0.972447	-0.0182857	0.325329	0.28782	-0.393961	0.970281	0.130534	1.6468	-0.6589	0.323062
MEDTN01132	Carbohydrates and Its metabolites	2.63339	1.29429	0.841647	-0.464761	-0.20549	-0.918107	-1.27179	-0.773264	-0.185842	-0.329506	0.756282	-0.286639	-0.17091	-0.218634	-0.700667
MW0142327	Carbohydrates and Its metabolites	1.60759	2.87828	0.0358622	-0.482487	-0.436194	-0.693582	-0.0125662	-0.645757	0.414399	-0.824842	-0.315229	-0.659198	-0.543369	0.0324258	-0.35534
MW0157296	Carbohydrates and Its metabolites	-1.3578	-1.48809	-1.712	0.850709	0.491248	-0.643583	-0.348341	0.435959	-0.825408	1.35061	0.918381	0.0211612	0.700163	0.495567	1.11143
MW0146654	Carbohydrates and Its metabolites	-0.504638	-0.104138	-1.12239	-0.400402	-0.822928	0.372321	-0.714574	-0.783046	0.149303	-0.763596	0.349905	-0.129721	1.40537	2.74818	0.320351
MW0141099	GL	0.301783	-0.270049	-2.00085	1.02101	-0.286315	-0.0736632	-1.53055	-0.538272	-1.06995	0.588147	0.931683	1.5397	1.11667	0.304818	-0.0341595
MEDP1122	GL	-1.00548	-2.0294	-0.783264	0.790097	-0.317596	0.714063	-1.46715	-0.00334445	-0.753745	0.305722	0.853549	1.13983	0.877154	0.828224	0.851338
MW0053741	GL	2.28378	1.11445	0.173029	-1.1298	-0.382921	-0.849198	1.35988	-0.0578918	0.530497	-1.17028	0.373257	-0.199126	-0.912352	-0.891485	-0.241843
MW0011891	GL	-2.07927	-1.59541	-1.48877	0.420643	0.679105	0.696452	-0.222461	-0.189222	-0.29429	0.987499	0.947226	0.214404	1.18686	0.471194	0.266045
MW0055026	GL	1.4087	2.84341	0.683309	-0.312103	-0.296645	0.396097	-0.360629	-0.116629	-0.113811	-0.60402	-0.500152	-0.828618	-0.547895	-0.821613	-0.829405
MW0050034	GL	0.419586	2.86332	1.2059	-0.260227	-0.334127	-0.977571	0.461418	0.189515	0.258169	-0.431723	-0.42108	-0.735419	-1.02034	-0.7391	-0.478325
MW0013090	GL	-1.25921	-1.36053	-1.39315	-0.331577	-0.309654	0.0179108	0.251336	0.975853	-0.251138	0.13013	1.45526	0.988055	-1.2358	1.1251	1.19742
MW0146906	Tryptamines,Cholines,Pigments	2.80674	1.25781	0.518615	0.173675	-0.886134	-1.1379	0.460073	-0.163562	-0.0783523	-0.757226	-0.516569	0.0917928	-0.527322	-0.523793	-0.717841
MW0120592	Tryptamines,Cholines,Pigments	2.46449	1.92063	0.354692	0.472476	-0.31108	-1.09764	-0.0205309	-0.781633	-0.242687	-0.122707	-0.525194	-0.269481	-0.790993	-0.958646	-0.0916961
MEDP1233	Tryptamines,Cholines,Pigments	1.81039	1.09518	2.40189	-0.265724	-0.724855	-0.579946	0.43515	-0.442015	-0.0552721	-0.885047	-0.346581	-0.682191	-0.604853	-0.702252	-0.45388
MEDP1045	Tryptamines,Cholines,Pigments	-1.04096	-0.709093	0.217619	-1.08525	-0.592021	1.3755	-1.15817	-1.02339	-0.49492	0.163628	0.424963	-0.0259586	2.09202	0.979601	0.87642
MEDP0212	Tryptamines,Cholines,Pigments	2.05749	1.198	0.509036	0.875179	0.677051	-0.202597	-0.856834	0.150516	0.66966	-0.991939	-0.121398	-0.659682	-1.46718	-1.32326	-0.514041
MW0149544	Tryptamines,Cholines,Pigments	0.273292	2.62085	1.96209	-0.0959182	-0.728155	-0.69213	-0.308952	-0.690051	-0.27775	0.322861	-0.623846	-0.604415	-0.576446	-0.590199	0.00877014
MW0154479	Tryptamines,Cholines,Pigments	-1.56038	-1.60276	-1.41633	0.918886	1.03574	0.44742	1.35863	1.25782	-0.419428	-0.103998	-0.0572255	-0.71311	0.841235	0.146031	-0.132536
MEDL02581	Phenolic acids	1.76395	2.84675	0.0369251	-0.0648069	-0.912463	-0.864097	-0.376508	-0.62491	-0.0558259	-0.040568	-0.35098	-0.125442	-0.482488	-0.303986	-0.445552
MW0139601	Phenolic acids	-2.32664	-2.01106	-0.68175	0.706844	-0.104797	0.723074	0.548981	0.446087	0.171417	-0.0455118	1.2291	0.0782423	0.406755	-0.0504397	0.909697
MEDL01909	Phenolic acids	3.17162	1.18528	0.458798	-0.445938	-0.612126	-0.460442	-0.482904	-0.457003	-0.519135	0.132371	-0.266571	-0.487137	-0.433774	-0.329293	-0.45374
MW0007245	Phenolic acids	-0.539904	-2.50537	-0.833255	0.800196	-0.701235	-0.319452	0.240039	0.798403	-0.132616	0.819396	1.00764	1.25786	-0.67249	-0.227885	1.00867
MEDL01869	Phenolic acids	3.2635	1.05922	0.454665	-0.293982	-0.40238	-0.485779	-0.434626	-0.263395	-0.187535	-0.485643	-0.46864	-0.34396	-0.500872	-0.499341	-0.411241
MEDL01995	Phenolic acids	-1.08974	-0.83775	-0.629342	-1.32039	-1.01571	-0.992799	0.956182	2.08494	-0.454794	0.313432	1.01486	0.190858	0.277511	0.511574	0.991161
MW0017048	Steroids	2.60094	2.0069	0.121	0.17819	-0.212953	-0.220599	-0.73283	-0.732273	-0.700684	-0.521683	0.193639	-0.109548	-0.580702	-0.564975	-0.724419
MW0063446	Steroids	-1.32543	-0.456421	-1.31403	1.32187	2.57745	0.278269	0.967851	-0.064062	-0.531255	-0.159983	0.0112579	-0.250269	-0.0735285	-0.63496	-0.346749
MW0013316	Steroids	2.28716	1.06365	0.322352	1.04844	0.997176	-0.472433	-0.720834	-0.593377	-1.36431	-1.2672	0.0405431	0.0014851	-0.270028	-0.874101	-0.198527
MW0154657	Steroids	-0.0130735	1.1002	3.30429	-0.123861	-0.30161	-0.529351	-0.374572	-0.426813	-0.480269	-0.187161	-0.18087	-0.325882	-0.560903	-0.312697	-0.58743
MW0016972	Steroids	0.714214	0.937596	0.0107954	2.35974	0.326899	0.602371	-0.621487	-0.399179	-0.907038	-0.392347	-0.35685	-1.98589	-0.188184	-0.73545	0.634806
MW0053624	Steroids	2.28685	1.67182	0.546342	0.270105	-0.256944	-0.958051	-1.03436	0.172069	-0.777044	0.620001	-0.504319	-0.303646	-1.23912	-0.76089	0.267179
MEDP1759	CoEnzyme and vitamins	-1.34435	-1.32494	-1.94079	0.335878	-0.804932	1.18922	0.237361	-0.463699	-0.141758	0.167553	0.855836	0.962789	0.0353444	1.03311	1.20337
MW0142179	CoEnzyme and vitamins	-1.30532	-1.31581	-1.45488	0.689541	0.906175	-1.07547	0.386455	0.352989	-0.915231	1.44248	1.23835	0.858704	-0.0492459	-0.379415	0.620683
MW0157500	CoEnzyme and vitamins	2.04453	2.14641	0.623075	-0.0899579	0.397717	-0.643407	-0.830575	-0.424488	0.192684	-0.943735	-0.611001	-1.17604	-0.07756	0.195933	-0.803589
MW0103268	CoEnzyme and vitamins	2.87336	1.0201	1.50194	-0.402496	-0.445643	-0.503015	-0.492505	-0.481626	-0.516249	-0.477144	-0.398563	-0.411519	-0.396702	-0.458132	-0.411809
MW0055445	CoEnzyme and vitamins	-0.773393	-0.940168	-0.621862	0.466355	-0.830451	-0.776441	0.972671	2.38609	1.55919	-0.547668	-0.451765	-0.211129	-0.744879	0.653839	-0.140386
MEDP2241	SP	-0.655287	-1.39194	-1.65563	-0.232379	-0.136345	-0.13078	-0.410208	1.21434	-0.918958	1.65705	0.0856685	-0.446108	1.42883	0.630983	0.960765
MW0052318	SP	1.97009	0.895991	2.33971	-0.397022	-0.485416	-0.148897	-0.336503	-0.937668	-0.948856	-0.503415	-0.816153	-0.149632	-0.695729	-0.0990733	0.312569
MW0110977	SP	-1.73648	-1.88143	-1.00847	0.495469	0.990841	0.11029	-0.0868512	-0.163954	1.46488	0.195643	0.193499	-0.825062	0.898468	1.19084	0.162309
MW0055323	SP	2.07401	1.99968	0.0804753	-0.270802	-0.0151824	-0.46803	-1.6383	-0.719275	-0.633257	0.707751	0.381351	0.251919	-0.641973	-0.377925	-0.730431
MEDL02684	Lignans and Coumarins	1.75132	1.72989	2.07575	-0.677825	-0.505202	0.224681	-0.679409	0.069529	-0.736453	-0.555832	-0.584106	-0.535168	-0.768597	-0.362405	-0.44617
MW0010454	Lignans and Coumarins	2.2815	2.12505	0.00223259	0.955081	-0.973332	-0.413062	-0.483167	-0.330242	-0.584526	0.113726	-0.649922	-0.4697	-0.760027	-0.407578	-0.406031
MW0146965	Lignans and Coumarins	2.03168	1.84827	1.52336	-0.00923489	-0.986174	-0.832778	-0.151542	-0.523248	0.00329331	0.110166	-0.269089	-0.354105	-0.603617	-0.864301	-0.922679
MEDL02383	Tannins	-0.549056	-1.24503	-2.52235	1.73183	-0.0495546	1.16082	-0.0896739	-0.120076	-0.182401	-0.309434	0.505486	0.319857	0.745818	-0.00565442	0.609417
MW0139421	Tannins	-0.215362	2.29306	1.8455	-0.634009	-0.905885	-0.551562	0.7901	-0.276835	0.898279	-0.662267	-0.29903	-0.802471	-0.0218755	-0.829229	-0.628419
