# Supplementary material for: Dangua Fang induces anti-glucolipid metabolism disorder effects similar to those of direct NFIL3 inhibition
Source: Front Microbiol. 2025 Mar 19;16:1557345. doi: 10.3389/fmicb.2025.1557345 (PMC11962013; doi:10.3389/fmicb.2025.1557345)
Supplement: Supplementary file 1 [file Data_Sheet_1.zip › Supplementary files /Shannon_Simpson_Chao1.xlsx]

## Sheet: Sheet1
sample	Shannon	Simpson	Chao1
A1	2.144	0.526	5291.03
A2	2.008	0.482	4973.38
A3	2.127	0.498	5628.44
B1	1.836	0.457	4005.48
B2	1.987	0.475	5066.77
B3	1.789	0.442	3862.72
C1	2.019	0.474	5750.47
C2	1.786	0.42	4580.85
C3	1.821	0.423	5187.66
D1	1.875	0.476	4449.34
D2	1.918	0.469	4579.44
D3	2.058	0.49	5297.79
E1	1.84	0.462	4450.71
E2	2.013	0.484	4820.36
E3	1.895	0.445	4447.43
