# Supplementary material for: Dangua Fang induces anti-glucolipid metabolism disorder effects similar to those of direct NFIL3 inhibition
Source: Front Microbiol. 2025 Mar 19;16:1557345. doi: 10.3389/fmicb.2025.1557345 (PMC11962013; doi:10.3389/fmicb.2025.1557345)
Supplement: Supplementary file 1 [file Data_Sheet_1.zip › Supplementary files /Active ingredient of DGF.xlsx]

## Sheet: Sheet 1
ID	MS2.name	Formula	mz	rt
1	Pyrocatechol	C6H6O2	109.029	227
2	Hydroquinone	C6H6O2	109.029	227
3	alpha-Linolenic acid	C18H30O2	277.217	534.2
4	Caffeic acid	C9H8O4	179.035	265.4
5	Guanosine	C10H13N5O5	282.084	100.2
6	Narirutin	C27H32O14	579.172	293.5
7	Vanillin	C8H8O3	151.04	277.7
8	Oleic acid	C18H34O2	281.248	570.5
9	trans-Vaccenic acid	C18H34O2	281.248	570.5
10	Linoleic acid	C18H32O2	279.233	551.6
