# Supplementary material for: Dangua Fang induces anti-glucolipid metabolism disorder effects similar to those of direct NFIL3 inhibition
Source: Front Microbiol. 2025 Mar 19;16:1557345. doi: 10.3389/fmicb.2025.1557345 (PMC11962013; doi:10.3389/fmicb.2025.1557345)
Supplement: Supplementary file 1 [file Data_Sheet_1.zip › Supplementary files /phylum_PCA_components.xls]

## Sheet: phylum_PCA_components
Sample	PC1	PC2	PC3	PC4	PC5	PC6	PC7	PC8	PC9	PC10	PC11	PC12	PC13	PC14	PC15
A1	-5.51035	12.5367559079199	-1.89314	-5.75229	1.53561879230032	-0.127949	1.30384437735418	-0.179562	0.145543005460958	-1.24464	0.289433588168405	-0.860664	0.0337816318949468	0.244936403071618	-2.22942e-16
A2	0.861074034688324	3.72627450545963	1.86522304802421	1.19001523998531	-0.232614	-2.2384	-6.80494	0.322934237953906	-3.55834	3.95002740135407	-0.384536	2.33876568546537	-0.0833282	-0.169537	1.24733837194149e-15
A3	-12.793	-0.616157	8.06110120886552	5.55810578345123	0.123474692268917	0.0445283577772272	0.313632981441932	-1.72616	1.05151741398436	-0.68778	-0.229892	-0.928335	0.338339297395193	-0.02568	1.39626331681362e-15
B1	4.28085091961368	0.614672585567732	1.58350120802937	0.501357972357115	-1.37824	2.31038073966626	-0.560846	-0.201951	1.41731761896021	0.455955833110558	0.388439941193863	-1.90681	-4.90928	-1.08115	1.77681646439914e-15
B2	1.09665	-0.488954	3.29097222350169	-1.80133	-0.745067	1.90441358577273	1.84201865253004	5.58144595244752	4.56187812724857	2.00767975838909	0.00843704915922671	3.04589828066961	0.338295329993572	1.50600028047102	1.02258225315454e-15
B3	6.26363093953222	-0.237698	0.878650483188704	0.687536344648101	0.131549551737508	0.761383542500499	-2.29041	1.14028736677819	0.521207073836615	1.01894323689722	0.670908932770079	-5.42956	2.09213239704071	1.90409425472548	7.19566941870148e-16
C1	-5.97447	-3.39178	-8.82856	-0.251638	-3.72856	-0.685459	-3.6112	-2.17323	4.35579550655577	0.243998413038375	-0.232566	0.227481910313019	0.188587067226942	0.0909725824021162	1.3836492870778e-15
C2	3.09990577205201	2.01001598965918	-5.51508	7.78258923508994	7.46841595823802	0.522025450055177	2.44371248712237	-0.659996	0.399726683012359	0.558055700868008	0.262921332641049	1.11252642884033	-0.122883	0.425956512965646	9.64389677962297e-16
C3	2.67343726181443	-0.0225801	-0.30152	0.21038856861854	-4.9741	-4.80197	6.28321104468999	-2.17759	-1.06897	3.33234542019907	-1.91838	-0.471941	0.24887273898339	-0.164834	1.08917596542088e-15
D1	5.47681677331511	-0.18893	1.8274137361455	0.745745861144376	-2.63111	-3.42912	-0.47821	-1.73727	-0.603337	-5.19998	2.94183748373524	1.98174591488923	-0.386284	2.10307596939476	6.76742162486684e-16
D2	1.83748075865701	-1.31471	-0.30961	-0.556784	-0.402926	3.30666969733039	-0.607488	0.0637391848139708	-2.04225	-3.1265	-6.72687	0.565715766731871	0.150953623624443	0.596942510948978	1.34980423846318e-16
D3	-4.42458	-1.9966	-3.96568	2.0031204521665	-3.2178	0.965184696376299	1.3706932547835	5.92595624641281	-4.31741	-1.4056	2.14558090369041	-0.639145	0.179100354426093	-1.40853	1.39054250949011e-15
E1	6.39895482902653	0.632028151765458	2.36859032703766	-0.605986	0.476769999090512	0.181099106035432	-0.56114	-0.883428	2.3756464026552	-1.55726	0.454658231412125	0.569311412835755	2.17483345825401	-4.25609	1.22292104786969e-15
E2	-2.53987	-7.31289	0.60724132534244	-5.65699	6.95788306014797	-4.98822	-0.133544	1.14574159456385	-0.535754	-0.239667	-0.338247	-0.725693	-0.837345	-0.247001	9.34250350728359e-16
E3	-0.746494	-3.94945	0.330895104907936	-4.05384	0.616713252652965	6.27542726036227	1.49067014029168	-4.44091	-2.70257	1.89441469715399	2.66827204537056	1.1207034849072	0.594226288235144	0.4808476820596	8.69260982158711e-16
