# Supplementary material for: Dangua Fang induces anti-glucolipid metabolism disorder effects similar to those of direct NFIL3 inhibition
Source: Front Microbiol. 2025 Mar 19;16:1557345. doi: 10.3389/fmicb.2025.1557345 (PMC11962013; doi:10.3389/fmicb.2025.1557345)
Supplement: Supplementary file 1 [file Data_Sheet_1.zip › Supplementary files /B_C KEGG.xls]

## Sheet: Sheet1
Kegg_pathway	ko_ID	Sig_compound	compound	Sig_compound_all	compound_all	IndexList	CIDList
Metabolic pathways	ko01100	75	686	86	917	MW0143653;MW0140022;MW0013619;MW0013385;MW0168838;MW0169870;MW0107334;MW0126805;MW0015831;MW0006930;MW0169967;MW0054528;MW0015184;MW0015170;MW0106169;MW0169873;MW0107418;MW0113931;MEDN0541;MW0055024;MEDP1448;MW0104240;MW0015288;MW0168997;MW0008802;MEDP1651;MW0114628;MW0012846;MEDP0638;MW0104823;MW0142668;MEDP1166;MEDP1319;MW0050077;MW0050099;MW0050213;MW0147919;MW0049281;MW0049651;MW0002184;MW011…	C04488+C06308+C00157+C00157+C00576+C00750+C00135+C00178+C08579+C03758+C00398+C00157+C01164+C05455+C00327+C15881+C00519+C08325+C05576+C01885+C01885+C01234+C14773+C01419+C00270+C01885+C04062+C00157+C00350+C03771+C15867+C00157+C00157+C00641+C00641+C00641+C17017+C00641+C00641+C07101+C00379+C05175+C00147+C03205+C00157+C16358+C02137+C00355+C02291+C06424+C01610+C00492+C06161+C05610+C00331+C05665+C01103+…
Carbon metabolism	ko01200	1	30	86	917	MW0143653	C04488
Glycerophospholipid metabolism	ko00564	16	108	86	917	MW0013619;MW0013385;MW0054528;MW0012846;MEDP0638;MEDP1166;MEDP1319;MW0050077;MW0050099;MW0050213;MW0049281;MW0049651;MW0012863;MEDP0495;MW0054524;MW0109253	C00157+C00157+C00157+C00157+C00350+C00157+C00157+C00641+C00641+C00641+C00641+C00641+C00157+C04438+C00157+C13482
Arachidonic acid metabolism	ko00590	9	85	86	917	MW0013619;MW0013385;MW0054528;MW0015288;MW0012846;MEDP1166;MEDP1319;MW0012863;MW0054524	C00157+C00157+C00157+C14773+C00157+C00157+C00157+C00157+C00157
Linoleic acid metabolism	ko00591	10	70	86	917	MW0013619;MW0013385;MW0054528;MW0012846;MEDP1166;MEDP1319;Lmbn004685;MEDN1426;MW0012863;MW0054524	C00157+C00157+C00157+C00157+C00157+C00157+C20186+C14833+C00157+C00157
alpha-Linolenic acid metabolism	ko00592	8	67	86	917	MW0013619;MW0013385;MW0054528;MW0012846;MEDP1166;MEDP1319;MW0012863;MW0054524	C00157+C00157+C00157+C00157+C00157+C00157+C00157+C00157
Retrograde endocannabinoid signaling	ko04723	9	74	86	917	MW0013619;MW0013385;MW0054528;MW0012846;MEDP0638;MEDP1166;MEDP1319;MW0012863;MW0054524	C00157+C00157+C00157+C00157+C00350+C00157+C00157+C00157+C00157
Choline metabolism in cancer	ko05231	8	63	86	917	MW0013619;MW0013385;MW0054528;MW0012846;MEDP1166;MEDP1319;MW0012863;MW0054524	C00157+C00157+C00157+C00157+C00157+C00157+C00157+C00157
Glycine, serine and threonine metabolism	ko00260	2	20	86	917	MW0168838;MW0107683	C00576+C02291
Arginine and proline metabolism	ko00330	2	20	86	917	MW0169870;MW0104823	C00750+C03771
beta-Alanine metabolism	ko00410	3	9	86	917	MW0169870;MW0107334;MW0112755	C00750+C00135+C05665
Glutathione metabolism	ko00480	2	9	86	917	MW0169870;MW0168997	C00750+C01419
Pantothenate and CoA biosynthesis	ko00770	2	12	86	917	MW0169870;MW0112755	C00750+C05665
Biosynthesis of cofactors	ko01240	8	79	86	917	MW0169870;MW0147919;MW0107683;MW0112755;MEDN0445;MW0111798;MW0004631;MW0055445	C00750+C17017+C02291+C05665+C01103+C11437+C00568+C01944
Bile secretion	ko04976	3	44	86	917	MW0169870;MW0006930;MW0103717	C00750+C03758+C07210
Histidine metabolism	ko00340	1	12	86	917	MW0107334	C00135
D-Amino acid metabolism	ko00470	2	29	86	917	MW0107334;MW0104823	C00135+C03771
Aminoacyl-tRNA biosynthesis	ko00970	1	20	86	917	MW0107334	C00135
Biosynthesis of amino acids	ko01230	3	55	86	917	MW0107334;MW0106169;MW0107683	C00135+C00327+C02291
ABC transporters	ko02010	5	57	86	917	MW0107334;MW0115489;MW0115221;MW0151838;MW0111511	C00135+C00379+C00492+C02160+C00095
Protein digestion and absorption	ko04974	1	26	86	917	MW0107334	C00135
Central carbon metabolism in cancer	ko05230	1	26	86	917	MW0107334	C00135
Pyrimidine metabolism	ko00240	2	18	86	917	MW0126805;MEDN0445	C00178+C01103
Nucleotide metabolism	ko01232	2	30	86	917	MW0126805;MW0105438	C00178+C00147
Steroid hormone biosynthesis	ko00140	2	35	86	917	MW0052768;MW0013266	C11136+C03205
Tyrosine metabolism	ko00350	4	29	86	917	MW0006930;MEDN0541;MEDP0053;MEDN0648	C03758+C05576+C00355+C05585
cAMP signaling pathway	ko04024	1	13	86	917	MW0006930	C03758
Neuroactive ligand-receptor interaction	ko04080	2	32	86	917	MW0006930;MW0169967	C03758+C00398
Gap junction	ko04540	1	10	86	917	MW0006930	C03758
Synaptic vesicle cycle	ko04721	1	7	86	917	MW0006930	C03758
Dopaminergic synapse	ko04728	2	7	86	917	MW0006930;MEDP0053	C03758+C00355
Prolactin signaling pathway	ko04917	2	7	86	917	MW0006930;MEDP0053	C03758+C00355
Parkinson disease	ko05012	2	8	86	917	MW0006930;MEDP0053	C03758+C00355
Cocaine addiction	ko05030	2	5	86	917	MW0006930;MEDP0053	C03758+C00355
Amphetamine addiction	ko05031	2	5	86	917	MW0006930;MEDP0053	C03758+C00355
Morphine addiction	ko05032	1	3	86	917	MW0006930	C03758
Alcoholism	ko05034	2	6	86	917	MW0006930;MEDP0053	C03758+C00355
Tryptophan metabolism	ko00380	2	33	86	917	MW0169967;MW0124420	C00398+C00331
Steroid biosynthesis	ko00100	2	12	86	917	MW0015184;MW0052883	C01164+C00448
Insect hormone biosynthesis	ko00981	2	6	86	917	MW0015184;MW0052883	C01164+C00448
Primary bile acid biosynthesis	ko00120	1	17	86	917	MW0015170	C05455
Arginine biosynthesis	ko00220	1	9	86	917	MW0106169	C00327
Taurine and hypotaurine metabolism	ko00430	1	10	86	917	MW0107418	C00519
Glycerolipid metabolism	ko00561	8	38	86	917	MW0055024;MEDP1448;MEDP1651;MW0050077;MW0050099;MW0050213;MW0049281;MW0049651	C01885+C01885+C01885+C00641+C00641+C00641+C00641+C00641
Thermogenesis	ko04714	3	26	86	917	MW0055024;MEDP1448;MEDP1651	C01885+C01885+C01885
Regulation of lipolysis in adipocytes	ko04923	3	26	86	917	MW0055024;MEDP1448;MEDP1651	C01885+C01885+C01885
Fat digestion and absorption	ko04975	3	27	86	917	MW0055024;MEDP1448;MEDP1651	C01885+C01885+C01885
Vitamin digestion and absorption	ko04977	3	40	86	917	MW0055024;MEDP1448;MEDP1651	C01885+C01885+C01885
Cysteine and methionine metabolism	ko00270	4	25	86	917	MW0104240;MW0107683;MW0105082;MW0111798	C01234+C02291+C00957+C11437
Serotonergic synapse	ko04726	1	19	86	917	MW0015288	C14773
Porphyrin metabolism	ko00860	1	22	86	917	MEDL00830	C05794
Amino sugar and nucleotide sugar metabolism	ko00520	2	21	86	917	MW0008802;MW0154242	C00270+C21027
Biosynthesis of nucleotide sugars	ko01250	2	19	86	917	MW0008802;MW0154242	C00270+C21027
Chemical carcinogenesis - receptor activation	ko05207	1	9	86	917	MW0006368	C03690
Inositol phosphate metabolism	ko00562	6	16	86	917	MW0114628;MW0050077;MW0050099;MW0050213;MW0049281;MW0049651	C04062+C00641+C00641+C00641+C00641+C00641
Phosphatidylinositol signaling system	ko04070	6	15	86	917	MW0114628;MW0050077;MW0050099;MW0050213;MW0049281;MW0049651	C04062+C00641+C00641+C00641+C00641+C00641
Glycosylphosphatidylinositol (GPI)-anchor biosynthesis	ko00563	1	15	86	917	MEDP0638	C00350
Autophagy - other	ko04136	1	14	86	917	MEDP0638	C00350
Autophagy - animal	ko04140	1	14	86	917	MEDP0638	C00350
Pathogenic Escherichia coli infection	ko05130	1	18	86	917	MEDP0638	C00350
Kaposi sarcoma-associated herpesvirus infection	ko05167	1	16	86	917	MEDP0638	C00350
Cutin, suberine and wax biosynthesis	ko00073	1	12	86	917	MW0015258	C19418
Long-term depression	ko04730	5	15	86	917	MW0050077;MW0050099;MW0050213;MW0049281;MW0049651	C00641+C00641+C00641+C00641+C00641
Ubiquinone and other terpenoid-quinone biosynthesis	ko00130	1	17	86	917	MW0147919	C17017
Pentose and glucuronate interconversions	ko00040	1	12	86	917	MW0115489	C00379
Purine metabolism	ko00230	1	28	86	917	MW0105438	C00147
Aldosterone synthesis and secretion	ko04925	1	10	86	917	MW0013266	C03205
Caffeine metabolism	ko00232	1	11	86	917	MW0117239	C16358
Phenylalanine metabolism	ko00360	1	19	86	917	MW0006285	C02137
Fatty acid biosynthesis	ko00061	2	5	86	917	MEDN0807;MW0054288	C06424+C02679
Galactose metabolism	ko00052	2	13	86	917	MW0115221;MW0111511	C00492+C00095
Butanoate metabolism	ko00650	1	10	86	917	MW0104776	C02630
C5-Branched dibasic acid metabolism	ko00660	1	13	86	917	MW0104776	C02630
Fructose and mannose metabolism	ko00051	2	12	86	917	MW0152650;MW0111511	C01720+C00095
Thiamine metabolism	ko00730	1	8	86	917	MW0111798	C11437
Terpenoid backbone biosynthesis	ko00900	2	14	86	917	MW0111798;MW0052883	C11437+C00448
Folate biosynthesis	ko00790	1	9	86	917	MW0004631	C00568
Fatty acid elongation	ko00062	1	1	86	917	MW0055445	C01944
Fatty acid degradation	ko00071	1	3	86	917	MW0055445	C01944
Lipoic acid metabolism	ko00785	1	8	86	917	MW0055445	C01944
Fatty acid metabolism	ko01212	1	2	86	917	MW0055445	C01944
Starch and sucrose metabolism	ko00500	1	7	86	917	MW0111511	C00095
Taste transduction	ko04742	1	16	86	917	MW0111511	C00095
Insulin resistance	ko04931	1	11	86	917	MW0111511	C00095
Carbohydrate digestion and absorption	ko04973	1	8	86	917	MW0111511	C00095
Diabetic cardiomyopathy	ko05415	1	12	86	917	MW0111511	C00095
2-Oxocarboxylic acid metabolism	ko01210	1	36	86	917	MW0147511	C20581
Neomycin, kanamycin and gentamicin biosynthesis	ko00524	1	12	86	917	MW0143444	C21258
