# Supplementary material for: Dangua Fang induces anti-glucolipid metabolism disorder effects similar to those of direct NFIL3 inhibition
Source: Front Microbiol. 2025 Mar 19;16:1557345. doi: 10.3389/fmicb.2025.1557345 (PMC11962013; doi:10.3389/fmicb.2025.1557345)
Supplement: Supplementary file 1 [file Data_Sheet_1.zip › Supplementary files /B_E KEGG.xls]

## Sheet: Sheet1
Kegg_pathway	ko_ID	Sig_compound	compound	Sig_compound_all	compound_all	IndexList	CIDList
Pyrimidine metabolism	ko00240	1	18	75	917	MEDP0403	C00881
Metabolic pathways	ko01100	50	686	75	917	MEDP0403;MEDP1904;MW0109041;MW0013619;MEDP1348;MW0015831;MW0133678;MW0012684;MEDN1407;MW0015184;MW0015170;MW0107418;MW0104240;MW0054535;MW0005121;MW0007084;MW0054511;MW0142668;MW0054559;MW0050077;MW0168096;MW0050213;MW0157521;MW0049281;MW0002184;MW0054385;MW0012252;MW0140704;MW0169458;MW0053497;MW0013266;MW0120983;MW0140230;MW0102800;MEDL02147;MW0140682;MW0062226;MW0124420;MW0148500;MW0015396;MW0…	C00881+C00350+C00864+C00157+C00157+C08579+C00811+C00951+C05141+C01164+C05455+C00519+C01234+C00157+C01179+C07111+C00681+C15867+C00157+C00641+C01438+C00641+C00157+C00641+C07101+C06314+C01226+C05175+C01598+C00353+C03205+C03114+C20499+C05963+C02325+C06161+C00696+C00331+C20444+C14827+C01909+C00978+C00755+C05585+C08062+C20582+C21085+C01726+C06627+C00681
Nucleotide metabolism	ko01232	1	30	75	917	MEDP0403	C00881
ABC transporters	ko02010	1	57	75	917	MEDP0403	C00881
Glycosylphosphatidylinositol (GPI)-anchor biosynthesis	ko00563	1	15	75	917	MEDP1904	C00350
Glycerophospholipid metabolism	ko00564	11	108	75	917	MEDP1904;MW0013619;MEDP1348;MW0054535;MW0054511;MW0054559;MW0050077;MW0050213;MW0157521;MW0049281;MW0054512	C00350+C00157+C00157+C00157+C00681+C00157+C00641+C00641+C00157+C00641+C00681
Autophagy - other	ko04136	1	14	75	917	MEDP1904	C00350
Autophagy - animal	ko04140	1	14	75	917	MEDP1904	C00350
Retrograde endocannabinoid signaling	ko04723	7	74	75	917	MEDP1904;MW0013619;MEDP1348;MW0013397;MW0054535;MW0054559;MW0157521	C00350+C00157+C00157+C13856+C00157+C00157+C00157
Pathogenic Escherichia coli infection	ko05130	3	18	75	917	MEDP1904;MW0054511;MW0054512	C00350+C00681+C00681
Kaposi sarcoma-associated herpesvirus infection	ko05167	1	16	75	917	MEDP1904	C00350
beta-Alanine metabolism	ko00410	1	9	75	917	MW0109041	C00864
Pantothenate and CoA biosynthesis	ko00770	1	12	75	917	MW0109041	C00864
Biosynthesis of cofactors	ko01240	4	79	75	917	MW0109041;MW0005121;MW0120983;MW0123579	C00864+C01179+C03114+C01909
Vitamin digestion and absorption	ko04977	3	40	75	917	MW0109041;MW0054511;MW0054512	C00864+C00681+C00681
Arachidonic acid metabolism	ko00590	10	85	75	917	MW0013619;MEDP1348;MW0054535;MW0054559;MW0157521;MW0054385;MW0013235;MW0102800;MW0062226;MEDN1460	C00157+C00157+C00157+C00157+C00157+C06314+C04853+C05963+C00696+C05959
Linoleic acid metabolism	ko00591	7	70	75	917	MW0013619;MEDP1348;MW0054535;MW0054559;MW0157521;MEDN1426;MW0015396	C00157+C00157+C00157+C00157+C00157+C14833+C14827
alpha-Linolenic acid metabolism	ko00592	8	67	75	917	MW0013619;MEDP1348;MW0102911;MW0054535;MW0054559;MW0157521;MW0012252;MW0106158	C00157+C00157+C16308+C00157+C00157+C00157+C01226+C19757
Choline metabolism in cancer	ko05231	5	63	75	917	MW0013619;MEDP1348;MW0054535;MW0054559;MW0157521	C00157+C00157+C00157+C00157+C00157
Metabolism of xenobiotics by cytochrome P450	ko00980	1	9	75	917	MW0119986	C19574
Chemical carcinogenesis - DNA adducts	ko05204	1	10	75	917	MW0119986	C19574
Tryptophan metabolism	ko00380	5	33	75	917	MW0014807;MW0169458;MW0114971;MW0124420;MEDP0212	C05659+C01598+C05642+C00331+C00978
Neuroactive ligand-receptor interaction	ko04080	6	32	75	917	MW0013397;MW0054511;MW0054385;MW0169458;MW0062226;MW0054512	C13856+C00681+C06314+C01598+C00696+C00681
Thermogenesis	ko04714	2	26	75	917	MW0013397;MW0012684	C13856+C00951
Steroid hormone biosynthesis	ko00140	6	35	75	917	MW0014896;MW0052385;MW0012684;MEDN1407;MW0013266;MW0012072	C04373+C03917+C00951+C05141+C03205+C05489
Pathways in cancer	ko05200	4	15	75	917	MW0052385;MW0012684;MW0054511;MW0054512	C03917+C00951+C00681+C00681
Prostate cancer	ko05215	2	5	75	917	MW0052385;MW0012684	C03917+C00951
Ubiquinone and other terpenoid-quinone biosynthesis	ko00130	3	17	75	917	MW0133678;MW0005121;MW0053497	C00811+C01179+C00353
Tyrosine metabolism	ko00350	3	29	75	917	MW0133678;MW0005121;MEDN0648	C00811+C01179+C05585
Endocrine resistance	ko01522	1	2	75	917	MW0012684	C00951
Ovarian steroidogenesis	ko04913	1	9	75	917	MW0012684	C00951
Estrogen signaling pathway	ko04915	1	3	75	917	MW0012684	C00951
Prolactin signaling pathway	ko04917	1	7	75	917	MW0012684	C00951
GnRH secretion	ko04929	1	4	75	917	MW0012684	C00951
Endocrine and other factor-regulated calcium reabsorption	ko04961	1	4	75	917	MW0012684	C00951
Chemical carcinogenesis - receptor activation	ko05207	1	9	75	917	MW0012684	C00951
Chemical carcinogenesis - reactive oxygen species	ko05208	1	10	75	917	MW0012684	C00951
Breast cancer	ko05224	1	2	75	917	MW0012684	C00951
Steroid biosynthesis	ko00100	1	12	75	917	MW0015184	C01164
Insect hormone biosynthesis	ko00981	2	6	75	917	MW0015184;MW0151928	C01164+C09694
Primary bile acid biosynthesis	ko00120	1	17	75	917	MW0015170	C05455
Taurine and hypotaurine metabolism	ko00430	1	10	75	917	MW0107418	C00519
Drug metabolism - cytochrome P450	ko00982	5	22	75	917	MW0125999;MW0014136;MW0014798;MW0139781;MEDL01915	C07492+C16651+C16650+C07108+C16658
Cysteine and methionine metabolism	ko00270	1	25	75	917	MW0104240	C01234
Porphyrin metabolism	ko00860	2	22	75	917	MW0155495;MW0120983	C18021+C03114
Monobactam biosynthesis	ko00261	1	8	75	917	MW0005121	C01179
Phenylalanine, tyrosine and tryptophan biosynthesis	ko00400	1	14	75	917	MW0005121	C01179
2-Oxocarboxylic acid metabolism	ko01210	2	36	75	917	MW0005121;MW0147512	C01179+C20582
Biosynthesis of amino acids	ko01230	1	55	75	917	MW0005121	C01179
Histidine metabolism	ko00340	1	12	75	917	MW0106119	C05829
Glycerolipid metabolism	ko00561	5	38	75	917	MW0054511;MW0050077;MW0050213;MW0049281;MW0054512	C00681+C00641+C00641+C00641+C00681
Phospholipase D signaling pathway	ko04072	2	10	75	917	MW0054511;MW0054512	C00681+C00681
Gap junction	ko04540	2	10	75	917	MW0054511;MW0054512	C00681+C00681
Regulation of actin cytoskeleton	ko04810	2	5	75	917	MW0054511;MW0054512	C00681+C00681
Fat digestion and absorption	ko04975	2	27	75	917	MW0054511;MW0054512	C00681+C00681
Inositol phosphate metabolism	ko00562	3	16	75	917	MW0050077;MW0050213;MW0049281	C00641+C00641+C00641
Phosphatidylinositol signaling system	ko04070	3	15	75	917	MW0050077;MW0050213;MW0049281	C00641+C00641+C00641
Long-term depression	ko04730	3	15	75	917	MW0050077;MW0050213;MW0049281	C00641+C00641+C00641
Phosphonate and phosphinate metabolism	ko00440	1	6	75	917	MW0168096	C01438
Carbon metabolism	ko01200	1	30	75	917	MW0168096	C01438
Protein digestion and absorption	ko04974	1	26	75	917	MW0168096	C01438
Toxoplasmosis	ko05145	1	1	75	917	MW0054385	C06314
Circadian entrainment	ko04713	1	4	75	917	MW0169458	C01598
Terpenoid backbone biosynthesis	ko00900	1	14	75	917	MW0053497	C00353
Aldosterone synthesis and secretion	ko04925	1	10	75	917	MW0013266	C03205
Riboflavin metabolism	ko00740	1	7	75	917	MW0120983	C03114
Aflatoxin biosynthesis	ko00254	2	3	75	917	MW0140230;MW0148500	C20499+C20444
Serotonergic synapse	ko04726	2	19	75	917	MW0102800;MW0062226	C05963+C00696
Bile secretion	ko04976	3	44	75	917	MW0102800;MW0000418;MW0124667	C05963+C06526+C07660
Fc epsilon RI signaling pathway	ko04664	1	6	75	917	MW0062226	C00696
African trypanosomiasis	ko05143	1	6	75	917	MW0062226	C00696
Asthma	ko05310	1	3	75	917	MW0062226	C00696
Neomycin, kanamycin and gentamicin biosynthesis	ko00524	2	12	75	917	MW0154347;MW0143444	C01441+C21258
Biotin metabolism	ko00780	1	7	75	917	MW0123579	C01909
Taste transduction	ko04742	1	16	75	917	MW0000418	C06526
Selenocompound metabolism	ko00450	1	1	75	917	MW0108300	C18904
D-Amino acid metabolism	ko00470	1	29	75	917	MW0148631	C01726
