# Supplementary material for: Dangua Fang induces anti-glucolipid metabolism disorder effects similar to those of direct NFIL3 inhibition
Source: Front Microbiol. 2025 Mar 19;16:1557345. doi: 10.3389/fmicb.2025.1557345 (PMC11962013; doi:10.3389/fmicb.2025.1557345)
Supplement: Supplementary file 1 [file Data_Sheet_1.zip › Supplementary files /top10_phylum.xls]

## Sheet: top10.phylum.barplot.tran_副本
Index	A1	A2	A3	B1	B2	B3	C1	C2	C3	D1	D2	D3	E1	E2	E3
k__Bacteria;p__Actinobacteria	0.00137262612661386	0.00128387075937	0.00165510415824378	0.00126311679913786	0.00142641809927131	0.00115000775883885	0.001447017899589	0.00133870597126355	0.00598799881272053	0.00131672334429816	0.00127583622068914	0.00155608536916375	0.00135951508610367	0.00134154980572828	0.00145788743924957
k__Bacteria;p__Bacteroidota	0.283810807354676	0.444131315234734	0.193439595224919	0.5348274222883	0.468198861476181	0.610904423284311	0.236078102444272	0.431602922332895	0.446506274430329	0.57258846252756	0.513479624110364	0.355612283326695	0.558259959968819	0.287716520210593	0.342804232994374
k__Bacteria;p__Candidatus_Melainabacteria	0.00112703040294871	0.00240933031401858	0.00227894769672393	0.0003234383855517	0.00089902483130356	0.00297790908457394	0.00191420278305228	0.00191531520876613	0.00151856599943604	0.00056840681192743	0.00136909470087073	0.00289561283389971	0.00088885605273681	0.00102020140746431	0.00049527888570951
k__Bacteria;p__Chlamydiae	0.00083162717760526	0.00170503856645626	0.00408987158985734	0.00158932705402238	0.00796299371796047	0.00305346824322075	0.00027340860058929	0.00050542791472519	0.00057156950750032	0.00128364046066199	0.00120775173885257	0.00109021161592205	0.00214319170639205	0.00170521013974593	0.00047607930868626
k__Bacteria;p__Deferribacteres	0.0001321932849663	0.00016494568728596	0.00567996532619322	0.0002311502116283	0.00611820571128052	0.00084641209672448	0.00478579098088038	0.00082104348781306	0.00093019454554771	0.00098748975074634	0.00166502918623522	0.00348425480172432	0.00037055802404646	0.013508631685449	0.00316909674150822
k__Bacteria;p__Firmicutes	0.285187349572431	0.152096282850101	0.281544864999215	0.0866400166037201	0.143391749899649	0.0568455706232071	0.272440992829101	0.122172816403063	0.145769972173658	0.0786335099044956	0.136922303141748	0.189696813789802	0.0865175515972491	0.272060625991343	0.217948290717173
k__Bacteria;p__Proteobacteria	0.0129898149425448	0.0160566308243833	0.0343700217804685	0.0114576833598969	0.0103016646546813	0.0139022527345646	0.0633167264090898	0.0200141977479255	0.0146848284652806	0.012524728100333	0.017654640070371	0.0450646119778058	0.0131371593235913	0.0364406954738379	0.0228307551478841
k__Bacteria;p__Spirochaetes	0.00030669127943112	0.00020188670101142	0.00853003898314181	0.0054733348011328	0.00330711518669831	0.00013267409637906	0.00802848820173271	0.0787751107887051	0.00228763789196941	0.00161316258719422	0.00636809825241087	0.00796267695885911	0.0006782586929083	0.00039817709459522	0.00017638038342019
k__Bacteria;p__Verrucomicrobia	0.00020422906818238	0.00027958037423474	0.00101025083112882	0.0018105187381034	0.00089024198165873	0.00212246463116202	0.00015368823322821	0.0001872103870458	0.00022163626164942	0.00027736753481808	0.0002374640108556	0.00021151371319092	0.00056106561870267	0.00020834756140501	0.00020494247511587
k__Viruses;p__Uroviricota	0.00724945355451562	0.00754026765583534	0.00858641169169878	0.00602794884956368	0.0066832221154619	0.0059464269859597	0.00739754810882417	0.0053307984518619	0.00625147142342589	0.00835706766815869	0.00735513114634548	0.0124203887502738	0.00575287712220574	0.00674684948154439	0.00634596896781278
Others	0.406788177236085	0.374130851032569	0.45881492771841	0.350356042908943	0.350820502325854	0.302118390461058	0.40416403350964	0.337336451305935	0.375269850488483	0.321849441309806	0.312465027421258	0.380005546862663	0.330331006807244	0.378853191148294	0.404091086939067
