# Supplementary material for: Dangua Fang induces anti-glucolipid metabolism disorder effects similar to those of direct NFIL3 inhibition
Source: Front Microbiol. 2025 Mar 19;16:1557345. doi: 10.3389/fmicb.2025.1557345 (PMC11962013; doi:10.3389/fmicb.2025.1557345)
Supplement: Supplementary file 1 [file Data_Sheet_1.zip › Supplementary files /top10_unigenes_level1.xls]

## Sheet: top10_unigenes_level1
Index	A1	A2	A3	B1	B2	B3	C1	C2	C3	D1	D2	D3	E1	E2	E3
Cellular Processes	0.0286435207444668	0.0263447535810538	0.032398289308856	0.0251741633593966	0.026407926640501	0.0246582928090224	0.0331510200848789	0.0308997601129144	0.0271821157992186	0.0245776665859624	0.0267352444879954	0.029677783131895	0.024614090652852	0.0317321122347044	0.0294098807384818
Environmental Information Processing	0.0454275199993853	0.0386459930104489	0.0483509921916892	0.0358073473818882	0.0382618974570189	0.0331284788203896	0.0490997703241029	0.0395824102699823	0.0370381825998326	0.0336754598304524	0.0381427680579199	0.0426084916946088	0.0340915250378414	0.0463448043243288	0.0436092303770666
Genetic Information Processing	0.0413703047539362	0.0458189484784629	0.0463325577695925	0.0448037105050348	0.0435350856227317	0.0457689760284593	0.0453719095643544	0.0473023164321376	0.0454647491431433	0.0446907991164378	0.0439932661757825	0.0455299861776722	0.0448969654640967	0.043394635205177	0.0431892344029842
Human Diseases	0.0211474918638636	0.0214474738557587	0.0218809955199309	0.0215338801169084	0.0214671412730354	0.0218967368682168	0.0213132850050167	0.0220806144180965	0.0209070070572256	0.0213902898826223	0.0217835910414608	0.0216020511173473	0.0218184036058214	0.0215248980820185	0.021338523076329
Metabolism	0.133007723182613	0.149261102517584	0.144327202710564	0.153505467718569	0.14558307675472	0.155092212114485	0.14667773837974	0.155369883464449	0.155061984562894	0.152978432406359	0.148711999295104	0.147636329398243	0.155209283840582	0.142358686022075	0.144314364658377
Organismal Systems	0.0085593359399337	0.00964395911086375	0.00941367089138211	0.00965611627360671	0.00946572659152396	0.00995708505212707	0.00878716746404208	0.0100839410533273	0.00935880315761139	0.00992107399074891	0.0097474829602083	0.00967813563569843	0.0101561434511377	0.00925370152647563	0.00906659687149092
Others	0.721844103515802	0.708837769445828	0.697296291607985	0.709519314644596	0.715279145660469	0.709498218307299	0.695599109177865	0.694681074249092	0.704987157680075	0.712766278187417	0.710885647981529	0.703267222844536	0.709213587947669	0.705391162605221	0.709072169875271
