# Supplementary material for: Dangua Fang induces anti-glucolipid metabolism disorder effects similar to those of direct NFIL3 inhibition
Source: Front Microbiol. 2025 Mar 19;16:1557345. doi: 10.3389/fmicb.2025.1557345 (PMC11962013; doi:10.3389/fmicb.2025.1557345)
Supplement: Supplementary file 1 [file Data_Sheet_1.zip › Supplementary files /correlation.xls]

## Sheet: Sheet1
Index	Taxonomy	Correlation	P-value	Log2FC	Regulation	Compounds	物质
MEDN0560	k__Bacteria;p__Bacteroidota;c__Bacteroidia;o__Bacteroidales;f__Muribaculaceae;g__Candidatus_Amulumruptor;s__Candidatus_Amulumruptor_caecigallinarius	-0.942857	0.00480466	5.83898	up	Marmesin	异紫花前胡内酯
MEDN0560	k__Bacteria;p__Bacteroidota;c__Bacteroidia;o__Bacteroidales;f__Bacteroidaceae;g__Bacteroides;s__Bacteroides_sp_CAG_1060	0.885714	0.0188455	5.83898	up	Marmesin	异紫花前胡内酯
MEDN0560	k__Viruses;p__Uroviricota;c__Caudoviricetes;o__unclassified_Caudoviricetes_order;f__Siphoviridae;g__unclassified_Siphoviridae_genus;s__Siphoviridae_sp_ctBLh2	0.828571	0.0415627	5.83898	up	Marmesin	异紫花前胡内酯
MEDN0560	k__Bacteria;p__Bacteroidota;c__Bacteroidia;o__Bacteroidales;f__Odoribacteraceae;g__Odoribacter;s__Odoribacter_sp_43_10	0.942857	0.00480466	5.83898	up	Marmesin	异紫花前胡内酯
MEDN0560	k__Bacteria;p__Bacteroidota;c__Flavobacteriia;o__Flavobacteriales;f__Flavobacteriaceae;g__Flavobacterium;s__Flavobacterium_dauae	0.828571	0.0415627	5.83898	up	Marmesin	异紫花前胡内酯
MEDN0560	k__Bacteria;p__Firmicutes;c__Erysipelotrichia;o__Erysipelotrichales;f__Erysipelotrichaceae;g__Dubosiella;s__Dubosiella_newyorkensis	0.828571	0.0415627	5.83898	up	Marmesin	异紫花前胡内酯
MEDN0560	k__Bacteria;p__Bacteroidota;c__Bacteroidia;o__Bacteroidales;f__Dysgonomonadaceae;g__Dysgonomonas;s__Dysgonomonas_sp_216	0.942857	0.00480466	5.83898	up	Marmesin	异紫花前胡内酯
MEDN0560	k__Bacteria;p__unclassified_Bacteria_phylum;c__unclassified_Bacteria_class;o__unclassified_Bacteria_order;f__unclassified_Bacteria_family;g__unclassified_Bacteria_genus;s__candidate_division_TA06_bacterium_ADurb_Bin417	-0.828571	0.0415627	5.83898	up	Marmesin	异紫花前胡内酯
MEDN0560	k__Bacteria;p__Bacteroidota;c__Bacteroidia;o__Bacteroidales;f__Bacteroidaceae;g__Bacteroides;s__Bacteroides_sp_HPS0048	0.942857	0.00480466	5.83898	up	Marmesin	异紫花前胡内酯
MEDN0560	k__Bacteria;p__Bacteroidota;c__Bacteroidia;o__Bacteroidales;f__Rikenellaceae;g__Alistipes;s__Alistipes_sp_56_sp_Nov_56_25	0.885714	0.0188455	5.83898	up	Marmesin	异紫花前胡内酯
MEDN0560	k__Bacteria;p__Bacteroidota;c__Flavobacteriia;o__Flavobacteriales;f__Weeksellaceae;g__Halpernia;s__Halpernia_frigidisoli	0.885714	0.0188455	5.83898	up	Marmesin	异紫花前胡内酯
MEDN0560	k__Archaea;p__unclassified_Archaea_phylum;c__unclassified_Archaea_class;o__unclassified_Archaea_order;f__unclassified_Archaea_family;g__unclassified_Archaea_genus;s__uncultured_archaeon	-0.885714	0.0188455	5.83898	up	Marmesin	异紫花前胡内酯
MEDN0560	k__Bacteria;p__Bacteroidota;c__Bacteroidia;o__Bacteroidales;f__Rikenellaceae;g__Alistipes;s__Alistipes_sp_An31A	0.828571	0.0415627	5.83898	up	Marmesin	异紫花前胡内酯
MEDN0560	k__Bacteria;p__Firmicutes;c__Clostridia;o__Eubacteriales;f__Oscillospiraceae;g__unclassified_Oscillospiraceae_genus;s__Ruminococcaceae_bacterium_D5	-0.885714	0.0188455	5.83898	up	Marmesin	异紫花前胡内酯
MEDN0560	k__Bacteria;p__Firmicutes;c__Bacilli;o__Lactobacillales;f__Streptococcaceae;g__Streptococcus;s__Streptococcus_vestibularis	0.828571	0.0415627	5.83898	up	Marmesin	异紫花前胡内酯
MEDN0560	k__Bacteria;p__unclassified_Bacteria_phylum;c__unclassified_Bacteria_class;o__unclassified_Bacteria_order;f__unclassified_Bacteria_family;g__unclassified_Bacteria_genus;s__bacterium_HR23	-0.828571	0.0415627	5.83898	up	Marmesin	异紫花前胡内酯
MEDN0560	k__Bacteria;p__Bacteroidota;c__Bacteroidia;o__Bacteroidales;f__Prevotellaceae;g__Prevotella;s__Prevotella_dentalis	-0.828571	0.0415627	5.83898	up	Marmesin	异紫花前胡内酯
MEDN0560	k__Bacteria;p__Gemmatimonadetes;c__unclassified_Gemmatimonadetes_class;o__unclassified_Gemmatimonadetes_order;f__unclassified_Gemmatimonadetes_family;g__unclassified_Gemmatimonadetes_genus;s__Gemmatimonadetes_bacterium_13_1_40CM_66_11	0.885714	0.0188455	5.83898	up	Marmesin	异紫花前胡内酯
MEDN0560	k__Bacteria;p__Firmicutes;c__Clostridia;o__Eubacteriales;f__Oscillospiraceae;g__Pseudoflavonifractor;s__Pseudoflavonifractor_sp_BIOML_A14	-0.885714	0.0188455	5.83898	up	Marmesin	异紫花前胡内酯
MEDN0560	k__Bacteria;p__Actinobacteria;c__Actinomycetia;o__Bifidobacteriales;f__Bifidobacteriaceae;g__Bifidobacterium;s__Bifidobacterium_tsurumiense	0.885714	0.0188455	5.83898	up	Marmesin	异紫花前胡内酯
MEDN0560	k__Bacteria;p__Firmicutes;c__Negativicutes;o__Veillonellales;f__Veillonellaceae;g__Dialister;s__Dialister_invisus_CAG_218	-0.942857	0.00480466	5.83898	up	Marmesin	异紫花前胡内酯
MEDN0560	k__Bacteria;p__Nitrospirae;c__unclassified_Nitrospirae_class;o__unclassified_Nitrospirae_order;f__unclassified_Nitrospirae_family;g__unclassified_Nitrospirae_genus;s__Nitrospirae_bacterium	-0.885714	0.0188455	5.83898	up	Marmesin	异紫花前胡内酯
MEDN0560	k__Bacteria;p__Actinobacteria;c__Actinomycetia;o__Pseudonocardiales;f__Pseudonocardiaceae;g__Pseudonocardia;s__Pseudonocardia_asaccharolytica	0.942857	0.00480466	5.83898	up	Marmesin	异紫花前胡内酯
MEDN0560	k__Bacteria;p__Firmicutes;c__Bacilli;o__Lactobacillales;f__Streptococcaceae;g__Lactococcus;s__uncultured_Lactococcus_sp	0.828571	0.0415627	5.83898	up	Marmesin	异紫花前胡内酯
MEDN0560	k__Bacteria;p__Firmicutes;c__unclassified_Firmicutes_class;o__unclassified_Firmicutes_order;f__unclassified_Firmicutes_family;g__unclassified_Firmicutes_genus;s__Firmicutes_bacterium_ADurb_Bin506	-0.828571	0.0415627	5.83898	up	Marmesin	异紫花前胡内酯
MEDN0560	k__Bacteria;p__Proteobacteria;c__Gammaproteobacteria;o__Oceanospirillales;f__Oceanospirillaceae;g__Marinomonas;s__Marinomonas_ostreistagni	0.885714	0.0188455	5.83898	up	Marmesin	异紫花前胡内酯
MEDN0560	k__Bacteria;p__Proteobacteria;c__Gammaproteobacteria;o__Cellvibrionales;f__Cellvibrionaceae;g__Teredinibacter;s__Teredinibacter_franksiae	0.828571	0.0415627	5.83898	up	Marmesin	异紫花前胡内酯
MEDN0560	k__Bacteria;p__Thermotogae;c__Thermotogae;o__Kosmotogales;f__Kosmotogaceae;g__Kosmotoga;s__Kosmotoga_sp	0.828571	0.0415627	5.83898	up	Marmesin	异紫花前胡内酯
MEDN0560	k__Bacteria;p__Proteobacteria;c__Deltaproteobacteria;o__Desulfobacterales;f__Desulfobulbaceae;g__Desulfobulbus;s__Desulfobulbus_sp_Tol_SR	-0.828571	0.0415627	5.83898	up	Marmesin	异紫花前胡内酯
MEDN0560	k__Bacteria;p__Firmicutes;c__Bacilli;o__Lactobacillales;f__Streptococcaceae;g__Streptococcus;s__Streptococcus_thermophilus	-0.885714	0.0188455	5.83898	up	Marmesin	异紫花前胡内酯
MEDN0560	k__Viruses;p__Uroviricota;c__Caudoviricetes;o__unclassified_Caudoviricetes_order;f__Siphoviridae;g__unclassified_Siphoviridae_genus;s__Siphoviridae_sp_ctdHi7	-0.985611	0.000309086	5.83898	up	Marmesin	异紫花前胡内酯
MEDN0560	k__Bacteria;p__Firmicutes;c__Erysipelotrichia;o__Erysipelotrichales;f__Erysipelotrichaceae;g__Holdemanella;s__Holdemanella_porci	0.898645	0.0148886	5.83898	up	Marmesin	异紫花前胡内酯
MEDN0560	k__Bacteria;p__Bacteroidota;c__Flavobacteriia;o__Flavobacteriales;f__Flavobacteriaceae;g__Polaribacter;s__Polaribacter_sp_KT_15	0.840668	0.0360576	5.83898	up	Marmesin	异紫花前胡内酯
MEDN0560	k__Bacteria;p__Bacteroidota;c__Cytophagia;o__Cytophagales;f__Cyclobacteriaceae;g__Echinicola;s__Echinicola_sp_20G	0.898645	0.0148886	5.83898	up	Marmesin	异紫花前胡内酯
MEDN0560	k__Bacteria;p__Firmicutes;c__Clostridia;o__Eubacteriales;f__Lachnospiraceae;g__Coprococcus;s__Coprococcus_sp_AF19_8AC	-0.811679	0.0498576	5.83898	up	Marmesin	异紫花前胡内酯
MEDN0560	k__Bacteria;p__Bacteroidota;c__Chitinophagia;o__Chitinophagales;f__Chitinophagaceae;g__Niabella;s__Niabella_yanshanensis	-0.880406	0.0205987	5.83898	up	Marmesin	异紫花前胡内酯
MEDN0560	k__Bacteria;p__Bacteroidota;c__Sphingobacteriia;o__Sphingobacteriales;f__Sphingobacteriaceae;g__Mucilaginibacter;s__Mucilaginibacter_pineti	-0.880406	0.0205987	5.83898	up	Marmesin	异紫花前胡内酯
MEDN0560	k__Bacteria;p__Proteobacteria;c__Gammaproteobacteria;o__Moraxellales;f__Moraxellaceae;g__Acinetobacter;s__Acinetobacter_pittii	0.941124	0.00509754	5.83898	up	Marmesin	异紫花前胡内酯
MEDN0560	k__Bacteria;p__Proteobacteria;c__Epsilonproteobacteria;o__Campylobacterales;f__Helicobacteraceae;g__Helicobacter;s__Helicobacter_sp_MIT_01_3238	-0.880406	0.0205987	5.83898	up	Marmesin	异紫花前胡内酯
MEDN0560	k__Bacteria;p__Firmicutes;c__Clostridia;o__Eubacteriales;f__Lachnospiraceae;g__Extibacter;s__Extibacter_sp_GGCC_0201	-0.880406	0.0205987	5.83898	up	Marmesin	异紫花前胡内酯
MW0142852	k__Bacteria;p__Bacteroidota;c__Bacteroidia;o__Bacteroidales;f__Muribaculaceae;g__Candidatus_Amulumruptor;s__Candidatus_Amulumruptor_caecigallinarius	-0.942857	0.00480466	4.56743	up	3beta-Hydroxy lanostane-7,11-dione acetate	-
MW0142852	k__Bacteria;p__Bacteroidota;c__Bacteroidia;o__Bacteroidales;f__Bacteroidaceae;g__Bacteroides;s__Bacteroides_sp_CAG_1060	0.885714	0.0188455	4.56743	up	3beta-Hydroxy lanostane-7,11-dione acetate	-
MW0142852	k__Viruses;p__Uroviricota;c__Caudoviricetes;o__unclassified_Caudoviricetes_order;f__Siphoviridae;g__unclassified_Siphoviridae_genus;s__Siphoviridae_sp_ctBLh2	0.828571	0.0415627	4.56743	up	3beta-Hydroxy lanostane-7,11-dione acetate	-
MW0142852	k__Bacteria;p__Bacteroidota;c__Bacteroidia;o__Bacteroidales;f__Odoribacteraceae;g__Odoribacter;s__Odoribacter_sp_43_10	0.942857	0.00480466	4.56743	up	3beta-Hydroxy lanostane-7,11-dione acetate	-
MW0142852	k__Bacteria;p__Bacteroidota;c__Flavobacteriia;o__Flavobacteriales;f__Flavobacteriaceae;g__Flavobacterium;s__Flavobacterium_dauae	0.828571	0.0415627	4.56743	up	3beta-Hydroxy lanostane-7,11-dione acetate	-
MW0142852	k__Bacteria;p__Firmicutes;c__Erysipelotrichia;o__Erysipelotrichales;f__Erysipelotrichaceae;g__Dubosiella;s__Dubosiella_newyorkensis	0.828571	0.0415627	4.56743	up	3beta-Hydroxy lanostane-7,11-dione acetate	-
MW0142852	k__Bacteria;p__Bacteroidota;c__Bacteroidia;o__Bacteroidales;f__Dysgonomonadaceae;g__Dysgonomonas;s__Dysgonomonas_sp_216	0.942857	0.00480466	4.56743	up	3beta-Hydroxy lanostane-7,11-dione acetate	-
MW0142852	k__Bacteria;p__unclassified_Bacteria_phylum;c__unclassified_Bacteria_class;o__unclassified_Bacteria_order;f__unclassified_Bacteria_family;g__unclassified_Bacteria_genus;s__candidate_division_TA06_bacterium_ADurb_Bin417	-0.828571	0.0415627	4.56743	up	3beta-Hydroxy lanostane-7,11-dione acetate	-
MW0142852	k__Bacteria;p__Bacteroidota;c__Bacteroidia;o__Bacteroidales;f__Bacteroidaceae;g__Bacteroides;s__Bacteroides_sp_HPS0048	0.942857	0.00480466	4.56743	up	3beta-Hydroxy lanostane-7,11-dione acetate	-
MW0142852	k__Bacteria;p__Bacteroidota;c__Bacteroidia;o__Bacteroidales;f__Rikenellaceae;g__Alistipes;s__Alistipes_sp_56_sp_Nov_56_25	0.885714	0.0188455	4.56743	up	3beta-Hydroxy lanostane-7,11-dione acetate	-
MW0142852	k__Bacteria;p__Bacteroidota;c__Flavobacteriia;o__Flavobacteriales;f__Weeksellaceae;g__Halpernia;s__Halpernia_frigidisoli	0.885714	0.0188455	4.56743	up	3beta-Hydroxy lanostane-7,11-dione acetate	-
MW0142852	k__Archaea;p__unclassified_Archaea_phylum;c__unclassified_Archaea_class;o__unclassified_Archaea_order;f__unclassified_Archaea_family;g__unclassified_Archaea_genus;s__uncultured_archaeon	-0.885714	0.0188455	4.56743	up	3beta-Hydroxy lanostane-7,11-dione acetate	-
MW0142852	k__Bacteria;p__Bacteroidota;c__Bacteroidia;o__Bacteroidales;f__Rikenellaceae;g__Alistipes;s__Alistipes_sp_An31A	0.828571	0.0415627	4.56743	up	3beta-Hydroxy lanostane-7,11-dione acetate	-
MW0142852	k__Bacteria;p__Firmicutes;c__Clostridia;o__Eubacteriales;f__Oscillospiraceae;g__unclassified_Oscillospiraceae_genus;s__Ruminococcaceae_bacterium_D5	-0.885714	0.0188455	4.56743	up	3beta-Hydroxy lanostane-7,11-dione acetate	-
MW0142852	k__Bacteria;p__Firmicutes;c__Bacilli;o__Lactobacillales;f__Streptococcaceae;g__Streptococcus;s__Streptococcus_vestibularis	0.828571	0.0415627	4.56743	up	3beta-Hydroxy lanostane-7,11-dione acetate	-
MW0142852	k__Bacteria;p__unclassified_Bacteria_phylum;c__unclassified_Bacteria_class;o__unclassified_Bacteria_order;f__unclassified_Bacteria_family;g__unclassified_Bacteria_genus;s__bacterium_HR23	-0.828571	0.0415627	4.56743	up	3beta-Hydroxy lanostane-7,11-dione acetate	-
MW0142852	k__Bacteria;p__Bacteroidota;c__Bacteroidia;o__Bacteroidales;f__Prevotellaceae;g__Prevotella;s__Prevotella_dentalis	-0.828571	0.0415627	4.56743	up	3beta-Hydroxy lanostane-7,11-dione acetate	-
MW0142852	k__Bacteria;p__Gemmatimonadetes;c__unclassified_Gemmatimonadetes_class;o__unclassified_Gemmatimonadetes_order;f__unclassified_Gemmatimonadetes_family;g__unclassified_Gemmatimonadetes_genus;s__Gemmatimonadetes_bacterium_13_1_40CM_66_11	0.885714	0.0188455	4.56743	up	3beta-Hydroxy lanostane-7,11-dione acetate	-
MW0142852	k__Bacteria;p__Firmicutes;c__Clostridia;o__Eubacteriales;f__Oscillospiraceae;g__Pseudoflavonifractor;s__Pseudoflavonifractor_sp_BIOML_A14	-0.885714	0.0188455	4.56743	up	3beta-Hydroxy lanostane-7,11-dione acetate	-
MW0142852	k__Bacteria;p__Actinobacteria;c__Actinomycetia;o__Bifidobacteriales;f__Bifidobacteriaceae;g__Bifidobacterium;s__Bifidobacterium_tsurumiense	0.885714	0.0188455	4.56743	up	3beta-Hydroxy lanostane-7,11-dione acetate	-
MW0142852	k__Bacteria;p__Firmicutes;c__Negativicutes;o__Veillonellales;f__Veillonellaceae;g__Dialister;s__Dialister_invisus_CAG_218	-0.942857	0.00480466	4.56743	up	3beta-Hydroxy lanostane-7,11-dione acetate	-
MW0142852	k__Bacteria;p__Nitrospirae;c__unclassified_Nitrospirae_class;o__unclassified_Nitrospirae_order;f__unclassified_Nitrospirae_family;g__unclassified_Nitrospirae_genus;s__Nitrospirae_bacterium	-0.885714	0.0188455	4.56743	up	3beta-Hydroxy lanostane-7,11-dione acetate	-
MW0142852	k__Bacteria;p__Actinobacteria;c__Actinomycetia;o__Pseudonocardiales;f__Pseudonocardiaceae;g__Pseudonocardia;s__Pseudonocardia_asaccharolytica	0.942857	0.00480466	4.56743	up	3beta-Hydroxy lanostane-7,11-dione acetate	-
MW0142852	k__Bacteria;p__Firmicutes;c__Bacilli;o__Lactobacillales;f__Streptococcaceae;g__Lactococcus;s__uncultured_Lactococcus_sp	0.828571	0.0415627	4.56743	up	3beta-Hydroxy lanostane-7,11-dione acetate	-
MW0142852	k__Bacteria;p__Firmicutes;c__unclassified_Firmicutes_class;o__unclassified_Firmicutes_order;f__unclassified_Firmicutes_family;g__unclassified_Firmicutes_genus;s__Firmicutes_bacterium_ADurb_Bin506	-0.828571	0.0415627	4.56743	up	3beta-Hydroxy lanostane-7,11-dione acetate	-
MW0142852	k__Bacteria;p__Proteobacteria;c__Gammaproteobacteria;o__Oceanospirillales;f__Oceanospirillaceae;g__Marinomonas;s__Marinomonas_ostreistagni	0.885714	0.0188455	4.56743	up	3beta-Hydroxy lanostane-7,11-dione acetate	-
MW0142852	k__Bacteria;p__Proteobacteria;c__Gammaproteobacteria;o__Cellvibrionales;f__Cellvibrionaceae;g__Teredinibacter;s__Teredinibacter_franksiae	0.828571	0.0415627	4.56743	up	3beta-Hydroxy lanostane-7,11-dione acetate	-
MW0142852	k__Bacteria;p__Thermotogae;c__Thermotogae;o__Kosmotogales;f__Kosmotogaceae;g__Kosmotoga;s__Kosmotoga_sp	0.828571	0.0415627	4.56743	up	3beta-Hydroxy lanostane-7,11-dione acetate	-
MW0142852	k__Bacteria;p__Proteobacteria;c__Deltaproteobacteria;o__Desulfobacterales;f__Desulfobulbaceae;g__Desulfobulbus;s__Desulfobulbus_sp_Tol_SR	-0.828571	0.0415627	4.56743	up	3beta-Hydroxy lanostane-7,11-dione acetate	-
MW0142852	k__Bacteria;p__Firmicutes;c__Bacilli;o__Lactobacillales;f__Streptococcaceae;g__Streptococcus;s__Streptococcus_thermophilus	-0.885714	0.0188455	4.56743	up	3beta-Hydroxy lanostane-7,11-dione acetate	-
MW0142852	k__Viruses;p__Uroviricota;c__Caudoviricetes;o__unclassified_Caudoviricetes_order;f__Siphoviridae;g__unclassified_Siphoviridae_genus;s__Siphoviridae_sp_ctdHi7	-0.985611	0.000309086	4.56743	up	3beta-Hydroxy lanostane-7,11-dione acetate	-
MW0142852	k__Bacteria;p__Firmicutes;c__Erysipelotrichia;o__Erysipelotrichales;f__Erysipelotrichaceae;g__Holdemanella;s__Holdemanella_porci	0.898645	0.0148886	4.56743	up	3beta-Hydroxy lanostane-7,11-dione acetate	-
MW0142852	k__Bacteria;p__Bacteroidota;c__Flavobacteriia;o__Flavobacteriales;f__Flavobacteriaceae;g__Polaribacter;s__Polaribacter_sp_KT_15	0.840668	0.0360576	4.56743	up	3beta-Hydroxy lanostane-7,11-dione acetate	-
MW0142852	k__Bacteria;p__Bacteroidota;c__Cytophagia;o__Cytophagales;f__Cyclobacteriaceae;g__Echinicola;s__Echinicola_sp_20G	0.898645	0.0148886	4.56743	up	3beta-Hydroxy lanostane-7,11-dione acetate	-
MW0142852	k__Bacteria;p__Firmicutes;c__Clostridia;o__Eubacteriales;f__Lachnospiraceae;g__Coprococcus;s__Coprococcus_sp_AF19_8AC	-0.811679	0.0498576	4.56743	up	3beta-Hydroxy lanostane-7,11-dione acetate	-
MW0142852	k__Bacteria;p__Bacteroidota;c__Chitinophagia;o__Chitinophagales;f__Chitinophagaceae;g__Niabella;s__Niabella_yanshanensis	-0.880406	0.0205987	4.56743	up	3beta-Hydroxy lanostane-7,11-dione acetate	-
MW0142852	k__Bacteria;p__Bacteroidota;c__Sphingobacteriia;o__Sphingobacteriales;f__Sphingobacteriaceae;g__Mucilaginibacter;s__Mucilaginibacter_pineti	-0.880406	0.0205987	4.56743	up	3beta-Hydroxy lanostane-7,11-dione acetate	-
MW0142852	k__Bacteria;p__Proteobacteria;c__Gammaproteobacteria;o__Moraxellales;f__Moraxellaceae;g__Acinetobacter;s__Acinetobacter_pittii	0.941124	0.00509754	4.56743	up	3beta-Hydroxy lanostane-7,11-dione acetate	-
MW0142852	k__Bacteria;p__Proteobacteria;c__Epsilonproteobacteria;o__Campylobacterales;f__Helicobacteraceae;g__Helicobacter;s__Helicobacter_sp_MIT_01_3238	-0.880406	0.0205987	4.56743	up	3beta-Hydroxy lanostane-7,11-dione acetate	-
MW0142852	k__Bacteria;p__Firmicutes;c__Clostridia;o__Eubacteriales;f__Lachnospiraceae;g__Extibacter;s__Extibacter_sp_GGCC_0201	-0.880406	0.0205987	4.56743	up	3beta-Hydroxy lanostane-7,11-dione acetate	-
MEDN1863	k__Bacteria;p__Bacteroidota;c__Bacteroidia;o__Bacteroidales;f__Muribaculaceae;g__unclassified_Muribaculaceae_genus;s__Muribaculaceae_bacterium_Isolate_080_Janvier	0.828571	0.0415627	0.909026	up	Carbocyclic thromboxane A2	碳环血氧烷A2
MEDN1863	k__Bacteria;p__Bacteroidota;c__Bacteroidia;o__Bacteroidales;f__Muribaculaceae;g__Duncaniella;s__Duncaniella_dubosii	0.828571	0.0415627	0.909026	up	Carbocyclic thromboxane A2	碳环血氧烷A2
MEDN1863	k__Bacteria;p__Bacteroidota;c__Bacteroidia;o__Bacteroidales;f__Tannerellaceae;g__Parabacteroides;s__Parabacteroides_sp_AF19_14	0.885714	0.0188455	0.909026	up	Carbocyclic thromboxane A2	碳环血氧烷A2
MEDN1863	k__Bacteria;p__Bacteroidota;c__Bacteroidia;o__Bacteroidales;f__Odoribacteraceae;g__Odoribacter;s__Odoribacter_sp_43_10	0.885714	0.0188455	0.909026	up	Carbocyclic thromboxane A2	碳环血氧烷A2
MEDN1863	k__Bacteria;p__Bacteroidota;c__Bacteroidia;o__Bacteroidales;f__Bacteroidaceae;g__Bacteroides;s__Bacteroides_sp_HPS0048	0.828571	0.0415627	0.909026	up	Carbocyclic thromboxane A2	碳环血氧烷A2
MEDN1863	k__Bacteria;p__Bacteroidota;c__Bacteroidia;o__Bacteroidales;f__Prevotellaceae;g__Prevotella;s__Prevotella_sp_P4_67	0.885714	0.0188455	0.909026	up	Carbocyclic thromboxane A2	碳环血氧烷A2
MEDN1863	k__Bacteria;p__Actinobacteria;c__Actinomycetia;o__Streptomycetales;f__Streptomycetaceae;g__Streptomyces;s__Streptomyces_sp_Tu6071	-1	0	0.909026	up	Carbocyclic thromboxane A2	碳环血氧烷A2
MEDN1863	k__Bacteria;p__Bacteroidota;c__Bacteroidia;o__Bacteroidales;f__Bacteroidaceae;g__Bacteroides;s__Bacteroides_ilei	0.828571	0.0415627	0.909026	up	Carbocyclic thromboxane A2	碳环血氧烷A2
MEDN1863	k__Bacteria;p__Bacteroidota;c__Bacteroidia;o__Bacteroidales;f__Prevotellaceae;g__Prevotella;s__Prevotella_sp_HUN102	0.828571	0.0415627	0.909026	up	Carbocyclic thromboxane A2	碳环血氧烷A2
MEDN1863	k__Bacteria;p__Bacteroidota;c__Bacteroidia;o__Bacteroidales;f__Dysgonomonadaceae;g__Proteiniphilum;s__Proteiniphilum_sp_X52	0.885714	0.0188455	0.909026	up	Carbocyclic thromboxane A2	碳环血氧烷A2
MEDN1863	k__Bacteria;p__Firmicutes;c__Negativicutes;o__Acidaminococcales;f__Acidaminococcaceae;g__Acidaminococcus;s__Acidaminococcus_sp_CAG_542	-0.828571	0.0415627	0.909026	up	Carbocyclic thromboxane A2	碳环血氧烷A2
MEDN1863	k__Bacteria;p__Firmicutes;c__Clostridia;o__Eubacteriales;f__Oscillospiraceae;g__unclassified_Oscillospiraceae_genus;s__Ruminococcaceae_bacterium_D16	-0.885714	0.0188455	0.909026	up	Carbocyclic thromboxane A2	碳环血氧烷A2
MEDN1863	k__Bacteria;p__Bacteroidota;c__Flavobacteriia;o__Flavobacteriales;f__Flavobacteriaceae;g__Capnocytophaga;s__Capnocytophaga_cynodegmi	0.942857	0.00480466	0.909026	up	Carbocyclic thromboxane A2	碳环血氧烷A2
MEDN1863	k__Bacteria;p__Verrucomicrobia;c__Opitutae;o__Opitutales;f__Opitutaceae;g__Opitutus;s__Opitutus_sp_ER46	0.942857	0.00480466	0.909026	up	Carbocyclic thromboxane A2	碳环血氧烷A2
MEDN1863	k__Bacteria;p__unclassified_Bacteria_phylum;c__unclassified_Bacteria_class;o__unclassified_Bacteria_order;f__unclassified_Bacteria_family;g__unclassified_Bacteria_genus;s__uncultured_bacterium_Csd4	0.885714	0.0188455	0.909026	up	Carbocyclic thromboxane A2	碳环血氧烷A2
MEDN1863	k__Bacteria;p__Bacteroidota;c__Bacteroidia;o__unclassified_Bacteroidia_order;f__unclassified_Bacteroidia_family;g__unclassified_Bacteroidia_genus;s__Bacteroidia_bacterium_44_10	0.885714	0.0188455	0.909026	up	Carbocyclic thromboxane A2	碳环血氧烷A2
MEDN1863	k__Bacteria;p__Firmicutes;c__Bacilli;o__Bacillales;f__Planococcaceae;g__Planococcus;s__Planococcus_sp_107_1	0.885714	0.0188455	0.909026	up	Carbocyclic thromboxane A2	碳环血氧烷A2
MEDN1863	k__Bacteria;p__Bacteroidota;c__Bacteroidia;o__Bacteroidales;f__Bacteroidaceae;g__Bacteroides;s__Bacteroides_sp_1_1_30	0.885714	0.0188455	0.909026	up	Carbocyclic thromboxane A2	碳环血氧烷A2
MEDN1863	k__Bacteria;p__Proteobacteria;c__Gammaproteobacteria;o__Vibrionales;f__Vibrionaceae;g__Photobacterium;s__Photobacterium_sp_J15	-0.828571	0.0415627	0.909026	up	Carbocyclic thromboxane A2	碳环血氧烷A2
MEDN1863	k__Bacteria;p__Nitrospirae;c__Nitrospira;o__Nitrospirales;f__Nitrospiraceae;g__Nitrospira;s__Candidatus_Nitrospira_nitrificans	0.828571	0.0415627	0.909026	up	Carbocyclic thromboxane A2	碳环血氧烷A2
MEDN1863	k__Bacteria;p__unclassified_Bacteria_phylum;c__unclassified_Bacteria_class;o__unclassified_Bacteria_order;f__unclassified_Bacteria_family;g__Candidatus_Moduliflexus;s__Candidatus_Moduliflexus_flocculans	-0.942857	0.00480466	0.909026	up	Carbocyclic thromboxane A2	碳环血氧烷A2
MEDN1863	k__Bacteria;p__unclassified_Bacteria_phylum;c__unclassified_Bacteria_class;o__unclassified_Bacteria_order;f__unclassified_Bacteria_family;g__unclassified_Bacteria_genus;s__uncultured_bacterium_LAB20	0.811679	0.0498576	0.909026	up	Carbocyclic thromboxane A2	碳环血氧烷A2
MEDN1863	k__Bacteria;p__Bacteroidota;c__Flavobacteriia;o__Flavobacteriales;f__Flavobacteriaceae;g__Polaribacter;s__Polaribacter_sp_KT_15	0.811679	0.0498576	0.909026	up	Carbocyclic thromboxane A2	碳环血氧烷A2
MEDN1863	k__Bacteria;p__Firmicutes;c__Clostridia;o__Eubacteriales;f__Lachnospiraceae;g__Coprococcus;s__Coprococcus_sp_AF19_8AC	-0.898645	0.0148886	0.909026	up	Carbocyclic thromboxane A2	碳环血氧烷A2
MEDN1863	k__Bacteria;p__Bacteroidota;c__Bacteroidia;o__Bacteroidales;f__Bacteroidaceae;g__Bacteroides;s__Bacteroides_sp_AF14_46	0.811679	0.0498576	0.909026	up	Carbocyclic thromboxane A2	碳环血氧烷A2
MEDN1863	k__Bacteria;p__Proteobacteria;c__Gammaproteobacteria;o__Moraxellales;f__Moraxellaceae;g__Acinetobacter;s__Acinetobacter_pittii	0.880406	0.0205987	0.909026	up	Carbocyclic thromboxane A2	碳环血氧烷A2
MEDN1863	k__Bacteria;p__Bacteroidota;c__Cytophagia;o__Cytophagales;f__Cyclobacteriaceae;g__Belliella;s__Belliella_pelovolcani	0.880406	0.0205987	0.909026	up	Carbocyclic thromboxane A2	碳环血氧烷A2
MEDN1863	k__Bacteria;p__Proteobacteria;c__Epsilonproteobacteria;o__Campylobacterales;f__Helicobacteraceae;g__Helicobacter;s__Helicobacter_sp_MIT_01_3238	-0.880406	0.0205987	0.909026	up	Carbocyclic thromboxane A2	碳环血氧烷A2
MEDN1863	k__Bacteria;p__Proteobacteria;c__Deltaproteobacteria;o__Myxococcales;f__Myxococcaceae;g__Myxococcus;s__Myxococcus_sp_RHSTA_1_4	-0.880406	0.0205987	0.909026	up	Carbocyclic thromboxane A2	碳环血氧烷A2
MW0169354	k__Bacteria;p__Bacteroidota;c__Bacteroidia;o__Bacteroidales;f__Muribaculaceae;g__unclassified_Muribaculaceae_genus;s__Muribaculaceae_bacterium_Isolate_102_HZI	-0.828571	0.0415627	-2.88661	down	Nicotiflorin	烟花苷
MW0169354	k__Bacteria;p__Bacteroidota;c__Bacteroidia;o__Bacteroidales;f__Muribaculaceae;g__unclassified_Muribaculaceae_genus;s__Muribaculaceae_bacterium_Isolate_080_Janvier	-0.885714	0.0188455	-2.88661	down	Nicotiflorin	烟花苷
MW0169354	k__Bacteria;p__Bacteroidota;c__Bacteroidia;o__Bacteroidales;f__Barnesiellaceae;g__Barnesiella;s__Barnesiella_sp_CU968	-0.885714	0.0188455	-2.88661	down	Nicotiflorin	烟花苷
MW0169354	k__Bacteria;p__Bacteroidota;c__Bacteroidia;o__Bacteroidales;f__Muribaculaceae;g__Duncaniella;s__Duncaniella_dubosii	-0.885714	0.0188455	-2.88661	down	Nicotiflorin	烟花苷
MW0169354	k__Bacteria;p__Bacteroidota;c__Bacteroidia;o__Bacteroidales;f__Bacteroidaceae;g__Bacteroides;s__Bacteroides_acidifaciens	-0.828571	0.0415627	-2.88661	down	Nicotiflorin	烟花苷
MW0169354	k__Bacteria;p__Bacteroidota;c__Bacteroidia;o__Bacteroidales;f__Muribaculaceae;g__Muribaculum;s__Muribaculum_sp_NM65_B17	-0.828571	0.0415627	-2.88661	down	Nicotiflorin	烟花苷
MW0169354	k__Bacteria;p__Bacteroidota;c__Bacteroidia;o__Bacteroidales;f__Tannerellaceae;g__Parabacteroides;s__Parabacteroides_sp_AF19_14	-1	0	-2.88661	down	Nicotiflorin	烟花苷
MW0169354	k__Bacteria;p__Firmicutes;c__Erysipelotrichia;o__Erysipelotrichales;f__Erysipelotrichaceae;g__unclassified_Erysipelotrichaceae_genus;s__Erysipelotrichaceae_bacterium	-0.885714	0.0188455	-2.88661	down	Nicotiflorin	烟花苷
MW0169354	k__Bacteria;p__Bacteroidota;c__Bacteroidia;o__Bacteroidales;f__Odoribacteraceae;g__Odoribacter;s__Odoribacter_sp_43_10	-0.828571	0.0415627	-2.88661	down	Nicotiflorin	烟花苷
MW0169354	k__Bacteria;p__Bacteroidota;c__Bacteroidia;o__Bacteroidales;f__Muribaculaceae;g__unclassified_Muribaculaceae_genus;s__Muribaculaceae_bacterium_Isolate_083_Janvier	-0.942857	0.00480466	-2.88661	down	Nicotiflorin	烟花苷
MW0169354	k__Bacteria;p__Bacteroidota;c__Bacteroidia;o__Bacteroidales;f__Bacteroidaceae;g__Bacteroides;s__Bacteroides_sp_HPS0048	-0.885714	0.0188455	-2.88661	down	Nicotiflorin	烟花苷
MW0169354	k__Bacteria;p__Bacteroidota;c__Bacteroidia;o__Bacteroidales;f__Prevotellaceae;g__Prevotella;s__Prevotella_sp_P4_67	-1	0	-2.88661	down	Nicotiflorin	烟花苷
MW0169354	k__Bacteria;p__Actinobacteria;c__Actinomycetia;o__Streptomycetales;f__Streptomycetaceae;g__Streptomyces;s__Streptomyces_sp_Tu6071	0.885714	0.0188455	-2.88661	down	Nicotiflorin	烟花苷
MW0169354	k__Bacteria;p__Firmicutes;c__Bacilli;o__Bacillales;f__Paenibacillaceae;g__Paenibacillus;s__Paenibacillus_macerans	-0.828571	0.0415627	-2.88661	down	Nicotiflorin	烟花苷
MW0169354	k__Bacteria;p__Bacteroidota;c__Bacteroidia;o__Bacteroidales;f__Prevotellaceae;g__Prevotella;s__Prevotella_sp_HUN102	-0.885714	0.0188455	-2.88661	down	Nicotiflorin	烟花苷
MW0169354	k__Bacteria;p__Proteobacteria;c__Deltaproteobacteria;o__Desulfuromonadales;f__Geobacteraceae;g__Geobacter;s__Geobacter_metallireducens	-0.828571	0.0415627	-2.88661	down	Nicotiflorin	烟花苷
MW0169354	k__Bacteria;p__Bacteroidota;c__Bacteroidia;o__Bacteroidales;f__Dysgonomonadaceae;g__Proteiniphilum;s__Proteiniphilum_sp_X52	-1	0	-2.88661	down	Nicotiflorin	烟花苷
MW0169354	k__Bacteria;p__Firmicutes;c__Negativicutes;o__Acidaminococcales;f__Acidaminococcaceae;g__Acidaminococcus;s__Acidaminococcus_sp_CAG_542	0.885714	0.0188455	-2.88661	down	Nicotiflorin	烟花苷
MW0169354	k__Bacteria;p__Firmicutes;c__Clostridia;o__Eubacteriales;f__Oscillospiraceae;g__unclassified_Oscillospiraceae_genus;s__Ruminococcaceae_bacterium_D16	0.828571	0.0415627	-2.88661	down	Nicotiflorin	烟花苷
MW0169354	k__Bacteria;p__Proteobacteria;c__Betaproteobacteria;o__Burkholderiales;f__Sutterellaceae;g__Turicimonas;s__Turicimonas_muris	-0.828571	0.0415627	-2.88661	down	Nicotiflorin	烟花苷
MW0169354	k__Bacteria;p__Bacteroidota;c__Bacteroidia;o__Bacteroidales;f__Prevotellaceae;g__Prevotella;s__Prevotella_sp_FD3004	-0.942857	0.00480466	-2.88661	down	Nicotiflorin	烟花苷
MW0169354	k__Bacteria;p__Bacteroidota;c__Bacteroidia;o__Marinilabiliales;f__unclassified_Marinilabiliales_family;g__unclassified_Marinilabiliales_genus;s__Marinilabiliales_bacterium	-0.942857	0.00480466	-2.88661	down	Nicotiflorin	烟花苷
MW0169354	k__Bacteria;p__Bacteroidota;c__Flavobacteriia;o__Flavobacteriales;f__Flavobacteriaceae;g__Capnocytophaga;s__Capnocytophaga_cynodegmi	-0.942857	0.00480466	-2.88661	down	Nicotiflorin	烟花苷
MW0169354	k__Bacteria;p__unclassified_Bacteria_phylum;c__unclassified_Bacteria_class;o__unclassified_Bacteria_order;f__unclassified_Bacteria_family;g__unclassified_Bacteria_genus;s__bacterium_HR23	0.942857	0.00480466	-2.88661	down	Nicotiflorin	烟花苷
MW0169354	k__Bacteria;p__Bacteroidota;c__Bacteroidia;o__Bacteroidales;f__Tannerellaceae;g__Tannerella;s__Tannerella_sp_oral_taxon_808	-0.942857	0.00480466	-2.88661	down	Nicotiflorin	烟花苷
MW0169354	k__Archaea;p__Euryarchaeota;c__unclassified_Euryarchaeota_class;o__unclassified_Euryarchaeota_order;f__unclassified_Euryarchaeota_family;g__unclassified_Euryarchaeota_genus;s__Euryarchaeota_archaeon_ADurb_Bin190	0.828571	0.0415627	-2.88661	down	Nicotiflorin	烟花苷
MW0169354	k__Bacteria;p__Bacteroidota;c__Bacteroidia;o__Bacteroidales;f__Tannerellaceae;g__Parabacteroides;s__Parabacteroides_sp_AF17_3	-0.942857	0.00480466	-2.88661	down	Nicotiflorin	烟花苷
MW0169354	k__Bacteria;p__Verrucomicrobia;c__Opitutae;o__Opitutales;f__Opitutaceae;g__Opitutus;s__Opitutus_sp_ER46	-0.942857	0.00480466	-2.88661	down	Nicotiflorin	烟花苷
MW0169354	k__Bacteria;p__Firmicutes;c__Clostridia;o__Eubacteriales;f__Lachnospiraceae;g__Bilifractor;s__Bilifractor_porci	0.828571	0.0415627	-2.88661	down	Nicotiflorin	烟花苷
MW0169354	k__Bacteria;p__Proteobacteria;c__Deltaproteobacteria;o__unclassified_Deltaproteobacteria_order;f__unclassified_Deltaproteobacteria_family;g__unclassified_Deltaproteobacteria_genus;s__Deltaproteobacteria_bacterium_ADurb_Bin058	-0.828571	0.0415627	-2.88661	down	Nicotiflorin	烟花苷
MW0169354	k__Bacteria;p__unclassified_Bacteria_phylum;c__unclassified_Bacteria_class;o__unclassified_Bacteria_order;f__unclassified_Bacteria_family;g__unclassified_Bacteria_genus;s__uncultured_bacterium_Csd4	-1	0	-2.88661	down	Nicotiflorin	烟花苷
MW0169354	k__Bacteria;p__Bacteroidota;c__Cytophagia;o__Cytophagales;f__Cyclobacteriaceae;g__Cyclobacterium;s__Cyclobacterium_qasimii	-0.828571	0.0415627	-2.88661	down	Nicotiflorin	烟花苷
MW0169354	k__Bacteria;p__Bacteroidota;c__Bacteroidia;o__unclassified_Bacteroidia_order;f__unclassified_Bacteroidia_family;g__unclassified_Bacteroidia_genus;s__Bacteroidia_bacterium_44_10	-1	0	-2.88661	down	Nicotiflorin	烟花苷
MW0169354	k__Bacteria;p__Firmicutes;c__Bacilli;o__Bacillales;f__Planococcaceae;g__Planococcus;s__Planococcus_sp_107_1	-1	0	-2.88661	down	Nicotiflorin	烟花苷
MW0169354	k__Bacteria;p__Proteobacteria;c__Gammaproteobacteria;o__Vibrionales;f__Vibrionaceae;g__Photobacterium;s__Photobacterium_sp_J15	0.885714	0.0188455	-2.88661	down	Nicotiflorin	烟花苷
MW0169354	k__Bacteria;p__Proteobacteria;c__Betaproteobacteria;o__Neisseriales;f__Neisseriaceae;g__Neisseria;s__Neisseria_sicca	-0.885714	0.0188455	-2.88661	down	Nicotiflorin	烟花苷
MW0169354	k__Bacteria;p__Proteobacteria;c__Gammaproteobacteria;o__Cellvibrionales;f__Cellvibrionaceae;g__Teredinibacter;s__Teredinibacter_franksiae	-0.942857	0.00480466	-2.88661	down	Nicotiflorin	烟花苷
MW0169354	k__Eukaryota;p__Ascomycota;c__Sordariomycetes;o__Diaporthales;f__Valsaceae;g__Valsa;s__Valsa_malicola	-0.828571	0.0415627	-2.88661	down	Nicotiflorin	烟花苷
MW0169354	k__Bacteria;p__Bacteroidota;c__unclassified_Bacteroidota_class;o__unclassified_Bacteroidota_order;f__unclassified_Bacteroidota_family;g__unclassified_Bacteroidota_genus;s__Bacteroidetes_bacterium_HGW_Bacteroidetes_12	-0.811679	0.0498576	-2.88661	down	Nicotiflorin	烟花苷
MW0169354	k__Bacteria;p__Bacteroidota;c__Bacteroidia;o__Bacteroidales;f__Bacteroidaceae;g__Bacteroides;s__Bacteroides_sp_AF14_46	-0.840668	0.0360576	-2.88661	down	Nicotiflorin	烟花苷
MW0169354	k__Bacteria;p__Actinobacteria;c__Actinomycetia;o__Corynebacteriales;f__Mycobacteriaceae;g__Mycobacterium;s__Mycobacterium_kansasii	0.898645	0.0148886	-2.88661	down	Nicotiflorin	烟花苷
MW0169354	k__Bacteria;p__Bacteroidota;c__Cytophagia;o__Cytophagales;f__Cyclobacteriaceae;g__Belliella;s__Belliella_pelovolcani	-0.941124	0.00509754	-2.88661	down	Nicotiflorin	烟花苷
MW0169354	k__Bacteria;p__Proteobacteria;c__Epsilonproteobacteria;o__Campylobacterales;f__Helicobacteraceae;g__Helicobacter;s__Helicobacter_sp_MIT_01_3238	0.941124	0.00509754	-2.88661	down	Nicotiflorin	烟花苷
MW0052945	k__Bacteria;p__Bacteroidota;c__Bacteroidia;o__Bacteroidales;f__Bacteroidaceae;g__Bacteroides;s__Bacteroides_sp_CAG_1060	0.885714	0.0188455	1.94537	up	Fumagillin	烟曲霉素
MW0052945	k__Bacteria;p__Bacteroidota;c__Bacteroidia;o__Bacteroidales;f__Odoribacteraceae;g__Odoribacter;s__Odoribacter_sp_43_10	0.942857	0.00480466	1.94537	up	Fumagillin	烟曲霉素
MW0052945	k__Bacteria;p__Proteobacteria;c__Betaproteobacteria;o__Burkholderiales;f__Burkholderiaceae;g__Burkholderia;s__Burkholderia_cepacia	0.828571	0.0415627	1.94537	up	Fumagillin	烟曲霉素
MW0052945	k__Bacteria;p__unclassified_Bacteria_phylum;c__unclassified_Bacteria_class;o__unclassified_Bacteria_order;f__unclassified_Bacteria_family;g__unclassified_Bacteria_genus;s__candidate_division_TA06_bacterium_ADurb_Bin417	-0.828571	0.0415627	1.94537	up	Fumagillin	烟曲霉素
MW0052945	k__Bacteria;p__Actinobacteria;c__Actinomycetia;o__Streptomycetales;f__Streptomycetaceae;g__Streptomyces;s__Streptomyces_sp_Tu6071	-0.942857	0.00480466	1.94537	up	Fumagillin	烟曲霉素
MW0052945	k__Bacteria;p__Bacteroidota;c__Bacteroidia;o__Bacteroidales;f__Bacteroidaceae;g__Bacteroides;s__Bacteroides_ilei	0.942857	0.00480466	1.94537	up	Fumagillin	烟曲霉素
MW0052945	k__Bacteria;p__Bacteroidota;c__Bacteroidia;o__Bacteroidales;f__Rikenellaceae;g__Alistipes;s__Alistipes_sp_56_sp_Nov_56_25	0.885714	0.0188455	1.94537	up	Fumagillin	烟曲霉素
MW0052945	k__Bacteria;p__Bacteroidota;c__Flavobacteriia;o__Flavobacteriales;f__Weeksellaceae;g__Halpernia;s__Halpernia_frigidisoli	0.885714	0.0188455	1.94537	up	Fumagillin	烟曲霉素
MW0052945	k__Bacteria;p__Bacteroidota;c__Bacteroidia;o__unclassified_Bacteroidia_order;f__unclassified_Bacteroidia_family;g__unclassified_Bacteroidia_genus;s__Bacteroidia_bacterium_43_41	0.885714	0.0188455	1.94537	up	Fumagillin	烟曲霉素
MW0052945	k__Bacteria;p__Bacteroidota;c__Bacteroidia;o__Bacteroidales;f__Rikenellaceae;g__Alistipes;s__Alistipes_sp_An31A	0.828571	0.0415627	1.94537	up	Fumagillin	烟曲霉素
MW0052945	k__Bacteria;p__Firmicutes;c__Clostridia;o__Eubacteriales;f__Oscillospiraceae;g__unclassified_Oscillospiraceae_genus;s__Ruminococcaceae_bacterium_D5	-0.885714	0.0188455	1.94537	up	Fumagillin	烟曲霉素
MW0052945	k__Bacteria;p__Bacteroidota;c__Flavobacteriia;o__Flavobacteriales;f__Flavobacteriaceae;g__Capnocytophaga;s__Capnocytophaga_cynodegmi	0.828571	0.0415627	1.94537	up	Fumagillin	烟曲霉素
MW0052945	k__Bacteria;p__Bacteroidota;c__Bacteroidia;o__Bacteroidales;f__Prevotellaceae;g__Prevotella;s__Prevotella_dentalis	-0.828571	0.0415627	1.94537	up	Fumagillin	烟曲霉素
MW0052945	k__Bacteria;p__Gemmatimonadetes;c__unclassified_Gemmatimonadetes_class;o__unclassified_Gemmatimonadetes_order;f__unclassified_Gemmatimonadetes_family;g__unclassified_Gemmatimonadetes_genus;s__Gemmatimonadetes_bacterium_13_1_40CM_66_11	0.885714	0.0188455	1.94537	up	Fumagillin	烟曲霉素
MW0052945	k__Bacteria;p__Firmicutes;c__Clostridia;o__Eubacteriales;f__Oscillospiraceae;g__Pseudoflavonifractor;s__Pseudoflavonifractor_sp_BIOML_A14	-0.885714	0.0188455	1.94537	up	Fumagillin	烟曲霉素
MW0052945	k__Bacteria;p__Verrucomicrobia;c__Opitutae;o__Opitutales;f__Opitutaceae;g__Opitutus;s__Opitutus_sp_ER46	0.828571	0.0415627	1.94537	up	Fumagillin	烟曲霉素
MW0052945	k__Bacteria;p__Planctomycetota;c__unclassified_Planctomycetota_class;o__unclassified_Planctomycetota_order;f__unclassified_Planctomycetota_family;g__unclassified_Planctomycetota_genus;s__Planctomycetes_bacterium_ADurb_Bin401	0.828571	0.0415627	1.94537	up	Fumagillin	烟曲霉素
MW0052945	k__Bacteria;p__Actinobacteria;c__Actinomycetia;o__Bifidobacteriales;f__Bifidobacteriaceae;g__Bifidobacterium;s__Bifidobacterium_tsurumiense	0.885714	0.0188455	1.94537	up	Fumagillin	烟曲霉素
MW0052945	k__Bacteria;p__Bacteroidota;c__Bacteroidia;o__Bacteroidales;f__Bacteroidaceae;g__Bacteroides;s__Bacteroides_sp_1_1_30	0.942857	0.00480466	1.94537	up	Fumagillin	烟曲霉素
MW0052945	k__Bacteria;p__Nitrospirae;c__unclassified_Nitrospirae_class;o__unclassified_Nitrospirae_order;f__unclassified_Nitrospirae_family;g__unclassified_Nitrospirae_genus;s__Nitrospirae_bacterium	-0.885714	0.0188455	1.94537	up	Fumagillin	烟曲霉素
MW0052945	k__Bacteria;p__Firmicutes;c__Tissierellia;o__unclassified_Tissierellia_order;f__unclassified_Tissierellia_family;g__Kallipyga;s__Kallipyga_massiliensis	-0.828571	0.0415627	1.94537	up	Fumagillin	烟曲霉素
MW0052945	k__Bacteria;p__unclassified_Bacteria_phylum;c__unclassified_Bacteria_class;o__unclassified_Bacteria_order;f__unclassified_Bacteria_family;g__Candidatus_Moduliflexus;s__Candidatus_Moduliflexus_flocculans	-0.885714	0.0188455	1.94537	up	Fumagillin	烟曲霉素
MW0052945	k__Bacteria;p__Proteobacteria;c__Deltaproteobacteria;o__Desulfobacterales;f__Desulfobulbaceae;g__Desulfobulbus;s__Desulfobulbus_sp_Tol_SR	-0.828571	0.0415627	1.94537	up	Fumagillin	烟曲霉素
MW0052945	k__Bacteria;p__Firmicutes;c__Bacilli;o__Lactobacillales;f__Streptococcaceae;g__Streptococcus;s__Streptococcus_thermophilus	-0.885714	0.0188455	1.94537	up	Fumagillin	烟曲霉素
MW0052945	k__Viruses;p__Uroviricota;c__Caudoviricetes;o__unclassified_Caudoviricetes_order;f__Siphoviridae;g__unclassified_Siphoviridae_genus;s__Siphoviridae_sp_ctdHi7	-0.811679	0.0498576	1.94537	up	Fumagillin	烟曲霉素
MW0052945	k__Bacteria;p__unclassified_Bacteria_phylum;c__unclassified_Bacteria_class;o__unclassified_Bacteria_order;f__unclassified_Bacteria_family;g__unclassified_Bacteria_genus;s__uncultured_bacterium_LAB20	0.927634	0.00766584	1.94537	up	Fumagillin	烟曲霉素
MW0052945	k__Bacteria;p__Firmicutes;c__Erysipelotrichia;o__Erysipelotrichales;f__Erysipelotrichaceae;g__Holdemanella;s__Holdemanella_porci	0.811679	0.0498576	1.94537	up	Fumagillin	烟曲霉素
MW0052945	k__Bacteria;p__Bacteroidota;c__Cytophagia;o__Cytophagales;f__Cyclobacteriaceae;g__Echinicola;s__Echinicola_sp_20G	0.811679	0.0498576	1.94537	up	Fumagillin	烟曲霉素
MW0052945	k__Bacteria;p__Firmicutes;c__Clostridia;o__Eubacteriales;f__Lachnospiraceae;g__Coprococcus;s__Coprococcus_sp_AF19_8AC	-0.985611	0.000309086	1.94537	up	Fumagillin	烟曲霉素
MW0052945	k__Bacteria;p__Proteobacteria;c__Gammaproteobacteria;o__Moraxellales;f__Moraxellaceae;g__Acinetobacter;s__Acinetobacter_pittii	0.941124	0.00509754	1.94537	up	Fumagillin	烟曲霉素
MW0052945	k__Bacteria;p__Proteobacteria;c__Epsilonproteobacteria;o__Campylobacterales;f__Helicobacteraceae;g__Helicobacter;s__Helicobacter_sp_MIT_01_3238	-0.880406	0.0205987	1.94537	up	Fumagillin	烟曲霉素
MW0052945	k__Bacteria;p__Proteobacteria;c__Deltaproteobacteria;o__Myxococcales;f__Myxococcaceae;g__Myxococcus;s__Myxococcus_sp_RHSTA_1_4	-0.880406	0.0205987	1.94537	up	Fumagillin	烟曲霉素
MW0052743	k__Bacteria;p__Bacteroidota;c__Bacteroidia;o__Bacteroidales;f__Muribaculaceae;g__unclassified_Muribaculaceae_genus;s__Muribaculaceae_bacterium_Isolate_102_HZI	0.885714	0.0188455	4.95696	up	Ethyl tricosanoate	癸酸乙酯
MW0052743	k__Bacteria;p__Bacteroidota;c__Bacteroidia;o__Bacteroidales;f__Muribaculaceae;g__unclassified_Muribaculaceae_genus;s__Muribaculaceae_bacterium_Isolate_080_Janvier	1	0	4.95696	up	Ethyl tricosanoate	癸酸乙酯
MW0052743	k__Bacteria;p__Bacteroidota;c__Bacteroidia;o__Bacteroidales;f__Barnesiellaceae;g__Barnesiella;s__Barnesiella_sp_CU968	0.828571	0.0415627	4.95696	up	Ethyl tricosanoate	癸酸乙酯
MW0052743	k__Bacteria;p__Bacteroidota;c__Bacteroidia;o__Bacteroidales;f__Muribaculaceae;g__Duncaniella;s__Duncaniella_dubosii	1	0	4.95696	up	Ethyl tricosanoate	癸酸乙酯
MW0052743	k__Bacteria;p__Bacteroidota;c__Bacteroidia;o__Bacteroidales;f__Bacteroidaceae;g__Bacteroides;s__Bacteroides_acidifaciens	0.885714	0.0188455	4.95696	up	Ethyl tricosanoate	癸酸乙酯
MW0052743	k__Bacteria;p__Bacteroidota;c__Bacteroidia;o__Bacteroidales;f__Muribaculaceae;g__Muribaculum;s__Muribaculum_sp_NM65_B17	0.885714	0.0188455	4.95696	up	Ethyl tricosanoate	癸酸乙酯
MW0052743	k__Bacteria;p__Bacteroidota;c__Bacteroidia;o__Bacteroidales;f__Tannerellaceae;g__Parabacteroides;s__Parabacteroides_sp_AF19_14	0.885714	0.0188455	4.95696	up	Ethyl tricosanoate	癸酸乙酯
MW0052743	k__Bacteria;p__Firmicutes;c__Erysipelotrichia;o__Erysipelotrichales;f__Erysipelotrichaceae;g__unclassified_Erysipelotrichaceae_genus;s__Erysipelotrichaceae_bacterium	0.828571	0.0415627	4.95696	up	Ethyl tricosanoate	癸酸乙酯
MW0052743	k__Bacteria;p__Bacteroidota;c__Bacteroidia;o__Bacteroidales;f__Bacteroidaceae;g__Bacteroides;s__Bacteroides_sp_9_1_42FAA	0.885714	0.0188455	4.95696	up	Ethyl tricosanoate	癸酸乙酯
MW0052743	k__Bacteria;p__Bacteroidota;c__Bacteroidia;o__Bacteroidales;f__Bacteroidaceae;g__Bacteroides;s__Bacteroides_sp_51	0.828571	0.0415627	4.95696	up	Ethyl tricosanoate	癸酸乙酯
MW0052743	k__Bacteria;p__Bacteroidota;c__Bacteroidia;o__Bacteroidales;f__Muribaculaceae;g__unclassified_Muribaculaceae_genus;s__Muribaculaceae_bacterium_Isolate_083_Janvier	0.942857	0.00480466	4.95696	up	Ethyl tricosanoate	癸酸乙酯
MW0052743	k__Bacteria;p__Proteobacteria;c__Betaproteobacteria;o__Burkholderiales;f__Burkholderiaceae;g__Burkholderia;s__Burkholderia_cepacia	0.942857	0.00480466	4.95696	up	Ethyl tricosanoate	癸酸乙酯
MW0052743	k__Bacteria;p__Bacteroidota;c__Bacteroidia;o__Bacteroidales;f__Prevotellaceae;g__Prevotella;s__Prevotella_sp_P4_67	0.885714	0.0188455	4.95696	up	Ethyl tricosanoate	癸酸乙酯
MW0052743	k__Bacteria;p__Actinobacteria;c__Actinomycetia;o__Streptomycetales;f__Streptomycetaceae;g__Streptomyces;s__Streptomyces_sp_Tu6071	-0.828571	0.0415627	4.95696	up	Ethyl tricosanoate	癸酸乙酯
MW0052743	k__Bacteria;p__Bacteroidota;c__Bacteroidia;o__Bacteroidales;f__Bacteroidaceae;g__Bacteroides;s__Bacteroides_ilei	0.828571	0.0415627	4.95696	up	Ethyl tricosanoate	癸酸乙酯
MW0052743	k__Bacteria;p__Bacteroidota;c__Bacteroidia;o__Bacteroidales;f__Prevotellaceae;g__Prevotella;s__Prevotella_sp_HUN102	1	0	4.95696	up	Ethyl tricosanoate	癸酸乙酯
MW0052743	k__Bacteria;p__Firmicutes;c__Clostridia;o__Thermoanaerobacterales;f__Thermoanaerobacteraceae;g__Moorella;s__Moorella_thermoacetica	-0.885714	0.0188455	4.95696	up	Ethyl tricosanoate	癸酸乙酯
MW0052743	k__Bacteria;p__Bacteroidota;c__Bacteroidia;o__Bacteroidales;f__Odoribacteraceae;g__Odoribacter;s__Odoribacter_sp_AF15_53	-0.828571	0.0415627	4.95696	up	Ethyl tricosanoate	癸酸乙酯
MW0052743	k__Bacteria;p__Proteobacteria;c__Deltaproteobacteria;o__Desulfuromonadales;f__Geobacteraceae;g__Geobacter;s__Geobacter_metallireducens	0.885714	0.0188455	4.95696	up	Ethyl tricosanoate	癸酸乙酯
MW0052743	k__Bacteria;p__Bacteroidota;c__Bacteroidia;o__Bacteroidales;f__Dysgonomonadaceae;g__Proteiniphilum;s__Proteiniphilum_sp_X52	0.885714	0.0188455	4.95696	up	Ethyl tricosanoate	癸酸乙酯
MW0052743	k__Bacteria;p__Firmicutes;c__Negativicutes;o__Acidaminococcales;f__Acidaminococcaceae;g__Acidaminococcus;s__Acidaminococcus_sp_CAG_542	-1	0	4.95696	up	Ethyl tricosanoate	癸酸乙酯
MW0052743	k__Bacteria;p__Firmicutes;c__Clostridia;o__Eubacteriales;f__Oscillospiraceae;g__unclassified_Oscillospiraceae_genus;s__Ruminococcaceae_bacterium_D16	-0.885714	0.0188455	4.95696	up	Ethyl tricosanoate	癸酸乙酯
MW0052743	k__Bacteria;p__Proteobacteria;c__Betaproteobacteria;o__Burkholderiales;f__Sutterellaceae;g__Turicimonas;s__Turicimonas_muris	0.885714	0.0188455	4.95696	up	Ethyl tricosanoate	癸酸乙酯
MW0052743	k__Bacteria;p__Bacteroidota;c__Bacteroidia;o__Bacteroidales;f__Prevotellaceae;g__Prevotella;s__Prevotella_sp_FD3004	0.942857	0.00480466	4.95696	up	Ethyl tricosanoate	癸酸乙酯
MW0052743	k__Bacteria;p__Bacteroidota;c__Bacteroidia;o__Marinilabiliales;f__unclassified_Marinilabiliales_family;g__unclassified_Marinilabiliales_genus;s__Marinilabiliales_bacterium	0.942857	0.00480466	4.95696	up	Ethyl tricosanoate	癸酸乙酯
MW0052743	k__Bacteria;p__Bacteroidota;c__Flavobacteriia;o__Flavobacteriales;f__Flavobacteriaceae;g__Capnocytophaga;s__Capnocytophaga_cynodegmi	0.942857	0.00480466	4.95696	up	Ethyl tricosanoate	癸酸乙酯
MW0052743	k__Bacteria;p__Bacteroidota;c__Bacteroidia;o__Bacteroidales;f__Tannerellaceae;g__Tannerella;s__Tannerella_sp_oral_taxon_808	0.942857	0.00480466	4.95696	up	Ethyl tricosanoate	癸酸乙酯
MW0052743	k__Archaea;p__Euryarchaeota;c__unclassified_Euryarchaeota_class;o__unclassified_Euryarchaeota_order;f__unclassified_Euryarchaeota_family;g__unclassified_Euryarchaeota_genus;s__Euryarchaeota_archaeon_ADurb_Bin190	-0.885714	0.0188455	4.95696	up	Ethyl tricosanoate	癸酸乙酯
MW0052743	k__Bacteria;p__Bacteroidota;c__Bacteroidia;o__Bacteroidales;f__Tannerellaceae;g__Parabacteroides;s__Parabacteroides_sp_AF17_3	0.942857	0.00480466	4.95696	up	Ethyl tricosanoate	癸酸乙酯
MW0052743	k__Bacteria;p__Verrucomicrobia;c__Opitutae;o__Opitutales;f__Opitutaceae;g__Opitutus;s__Opitutus_sp_ER46	0.942857	0.00480466	4.95696	up	Ethyl tricosanoate	癸酸乙酯
MW0052743	k__Bacteria;p__Planctomycetota;c__unclassified_Planctomycetota_class;o__unclassified_Planctomycetota_order;f__unclassified_Planctomycetota_family;g__unclassified_Planctomycetota_genus;s__Planctomycetes_bacterium_ADurb_Bin401	0.942857	0.00480466	4.95696	up	Ethyl tricosanoate	癸酸乙酯
MW0052743	k__Bacteria;p__Proteobacteria;c__Epsilonproteobacteria;o__Campylobacterales;f__Helicobacteraceae;g__Helicobacter;s__Helicobacter_aurati	-0.828571	0.0415627	4.95696	up	Ethyl tricosanoate	癸酸乙酯
MW0052743	k__Bacteria;p__Firmicutes;c__Clostridia;o__Eubacteriales;f__Lachnospiraceae;g__Bilifractor;s__Bilifractor_porci	-0.885714	0.0188455	4.95696	up	Ethyl tricosanoate	癸酸乙酯
MW0052743	k__Bacteria;p__unclassified_Bacteria_phylum;c__unclassified_Bacteria_class;o__unclassified_Bacteria_order;f__unclassified_Bacteria_family;g__unclassified_Bacteria_genus;s__uncultured_bacterium_Csd4	0.885714	0.0188455	4.95696	up	Ethyl tricosanoate	癸酸乙酯
MW0052743	k__Bacteria;p__Bacteroidota;c__Cytophagia;o__Cytophagales;f__Cyclobacteriaceae;g__Cyclobacterium;s__Cyclobacterium_qasimii	0.885714	0.0188455	4.95696	up	Ethyl tricosanoate	癸酸乙酯
MW0052743	k__Bacteria;p__Bacteroidota;c__Bacteroidia;o__unclassified_Bacteroidia_order;f__unclassified_Bacteroidia_family;g__unclassified_Bacteroidia_genus;s__Bacteroidia_bacterium_44_10	0.885714	0.0188455	4.95696	up	Ethyl tricosanoate	癸酸乙酯
MW0052743	k__Bacteria;p__Firmicutes;c__Bacilli;o__Bacillales;f__Planococcaceae;g__Planococcus;s__Planococcus_sp_107_1	0.885714	0.0188455	4.95696	up	Ethyl tricosanoate	癸酸乙酯
MW0052743	k__Bacteria;p__Proteobacteria;c__Gammaproteobacteria;o__Vibrionales;f__Vibrionaceae;g__Photobacterium;s__Photobacterium_sp_J15	-1	0	4.95696	up	Ethyl tricosanoate	癸酸乙酯
MW0052743	k__Bacteria;p__Proteobacteria;c__Betaproteobacteria;o__Neisseriales;f__Neisseriaceae;g__Neisseria;s__Neisseria_sicca	0.828571	0.0415627	4.95696	up	Ethyl tricosanoate	癸酸乙酯
MW0052743	k__Bacteria;p__Firmicutes;c__Tissierellia;o__unclassified_Tissierellia_order;f__unclassified_Tissierellia_family;g__Kallipyga;s__Kallipyga_massiliensis	-0.942857	0.00480466	4.95696	up	Ethyl tricosanoate	癸酸乙酯
MW0052743	k__Bacteria;p__Actinobacteria;c__Coriobacteriia;o__Coriobacteriales;f__Coriobacteriaceae;g__Enorma;s__Enorma_massiliensis	-0.942857	0.00480466	4.95696	up	Ethyl tricosanoate	癸酸乙酯
MW0052743	k__Bacteria;p__unclassified_Bacteria_phylum;c__unclassified_Bacteria_class;o__unclassified_Bacteria_order;f__unclassified_Bacteria_family;g__unclassified_Bacteria_genus;s__uncultured_bacterium_LAB20	0.811679	0.0498576	4.95696	up	Ethyl tricosanoate	癸酸乙酯
MW0052743	k__Bacteria;p__Firmicutes;c__Clostridia;o__Eubacteriales;f__Lachnospiraceae;g__Coprococcus;s__Coprococcus_sp_AF19_8AC	-0.811679	0.0498576	4.95696	up	Ethyl tricosanoate	癸酸乙酯
MW0052743	k__Bacteria;p__Bacteroidota;c__Bacteroidia;o__Bacteroidales;f__Bacteroidaceae;g__Bacteroides;s__Bacteroides_sp_AF14_46	0.985611	0.000309086	4.95696	up	Ethyl tricosanoate	癸酸乙酯
MW0052743	k__Bacteria;p__Actinobacteria;c__Actinomycetia;o__Corynebacteriales;f__Mycobacteriaceae;g__Mycobacterium;s__Mycobacterium_kansasii	-0.927634	0.00766584	4.95696	up	Ethyl tricosanoate	癸酸乙酯
MW0052743	k__Bacteria;p__Bacteroidota;c__Cytophagia;o__Cytophagales;f__Cyclobacteriaceae;g__Belliella;s__Belliella_pelovolcani	0.880406	0.0205987	4.95696	up	Ethyl tricosanoate	癸酸乙酯
MW0052743	k__Bacteria;p__Proteobacteria;c__Epsilonproteobacteria;o__Campylobacterales;f__Helicobacteraceae;g__Helicobacter;s__Helicobacter_sp_MIT_01_3238	-0.880406	0.0205987	4.95696	up	Ethyl tricosanoate	癸酸乙酯
MW0052743	k__Bacteria;p__Proteobacteria;c__Deltaproteobacteria;o__Myxococcales;f__Myxococcaceae;g__Myxococcus;s__Myxococcus_sp_RHSTA_1_4	-0.880406	0.0205987	4.95696	up	Ethyl tricosanoate	癸酸乙酯
MW0015170	k__Bacteria;p__Bacteroidota;c__Bacteroidia;o__Bacteroidales;f__Muribaculaceae;g__unclassified_Muribaculaceae_genus;s__Muribaculaceae_bacterium_Isolate_102_HZI	0.828571	0.0415627	1.94832	up	7alpha-Hydroxy-4-cholesten-3-one	7alpha-Hydroxy-4-cholesten-3-one
MW0015170	k__Bacteria;p__Bacteroidota;c__Bacteroidia;o__Bacteroidales;f__Bacteroidaceae;g__Bacteroides;s__Bacteroides_acidifaciens	0.828571	0.0415627	1.94832	up	7alpha-Hydroxy-4-cholesten-3-one	7alpha-Hydroxy-4-cholesten-3-one
MW0015170	k__Bacteria;p__Bacteroidota;c__Bacteroidia;o__Bacteroidales;f__Muribaculaceae;g__Candidatus_Amulumruptor;s__Candidatus_Amulumruptor_caecigallinarius	-0.828571	0.0415627	1.94832	up	7alpha-Hydroxy-4-cholesten-3-one	7alpha-Hydroxy-4-cholesten-3-one
MW0015170	k__Bacteria;p__Bacteroidota;c__Bacteroidia;o__Bacteroidales;f__Muribaculaceae;g__Muribaculum;s__Muribaculum_sp_NM65_B17	0.828571	0.0415627	1.94832	up	7alpha-Hydroxy-4-cholesten-3-one	7alpha-Hydroxy-4-cholesten-3-one
MW0015170	k__Bacteria;p__Bacteroidota;c__Bacteroidia;o__Bacteroidales;f__Bacteroidaceae;g__Bacteroides;s__Bacteroides_sp_CAG_1060	0.942857	0.00480466	1.94832	up	7alpha-Hydroxy-4-cholesten-3-one	7alpha-Hydroxy-4-cholesten-3-one
MW0015170	k__Bacteria;p__Bacteroidota;c__Bacteroidia;o__Bacteroidales;f__Tannerellaceae;g__Parabacteroides;s__Parabacteroides_sp_AF19_14	0.828571	0.0415627	1.94832	up	7alpha-Hydroxy-4-cholesten-3-one	7alpha-Hydroxy-4-cholesten-3-one
MW0015170	k__Bacteria;p__Bacteroidota;c__Bacteroidia;o__Bacteroidales;f__Odoribacteraceae;g__Odoribacter;s__Odoribacter_sp_43_10	1	0	1.94832	up	7alpha-Hydroxy-4-cholesten-3-one	7alpha-Hydroxy-4-cholesten-3-one
MW0015170	k__Bacteria;p__Bacteroidota;c__Bacteroidia;o__Bacteroidales;f__Dysgonomonadaceae;g__Dysgonomonas;s__Dysgonomonas_sp_216	0.885714	0.0188455	1.94832	up	7alpha-Hydroxy-4-cholesten-3-one	7alpha-Hydroxy-4-cholesten-3-one
MW0015170	k__Bacteria;p__Bacteroidota;c__Bacteroidia;o__Bacteroidales;f__Bacteroidaceae;g__Bacteroides;s__Bacteroides_sp_HPS0048	0.885714	0.0188455	1.94832	up	7alpha-Hydroxy-4-cholesten-3-one	7alpha-Hydroxy-4-cholesten-3-one
MW0015170	k__Bacteria;p__Bacteroidota;c__Bacteroidia;o__Bacteroidales;f__Prevotellaceae;g__Prevotella;s__Prevotella_sp_P4_67	0.828571	0.0415627	1.94832	up	7alpha-Hydroxy-4-cholesten-3-one	7alpha-Hydroxy-4-cholesten-3-one
MW0015170	k__Bacteria;p__Actinobacteria;c__Actinomycetia;o__Streptomycetales;f__Streptomycetaceae;g__Streptomyces;s__Streptomyces_sp_Tu6071	-0.885714	0.0188455	1.94832	up	7alpha-Hydroxy-4-cholesten-3-one	7alpha-Hydroxy-4-cholesten-3-one
MW0015170	k__Bacteria;p__Bacteroidota;c__Bacteroidia;o__Bacteroidales;f__Bacteroidaceae;g__Bacteroides;s__Bacteroides_ilei	0.885714	0.0188455	1.94832	up	7alpha-Hydroxy-4-cholesten-3-one	7alpha-Hydroxy-4-cholesten-3-one
MW0015170	k__Bacteria;p__Bacteroidota;c__Bacteroidia;o__Bacteroidales;f__Rikenellaceae;g__Alistipes;s__Alistipes_sp_56_sp_Nov_56_25	0.942857	0.00480466	1.94832	up	7alpha-Hydroxy-4-cholesten-3-one	7alpha-Hydroxy-4-cholesten-3-one
MW0015170	k__Bacteria;p__Bacteroidota;c__Flavobacteriia;o__Flavobacteriales;f__Weeksellaceae;g__Halpernia;s__Halpernia_frigidisoli	0.942857	0.00480466	1.94832	up	7alpha-Hydroxy-4-cholesten-3-one	7alpha-Hydroxy-4-cholesten-3-one
MW0015170	k__Bacteria;p__Proteobacteria;c__Deltaproteobacteria;o__Desulfuromonadales;f__Geobacteraceae;g__Geobacter;s__Geobacter_metallireducens	0.828571	0.0415627	1.94832	up	7alpha-Hydroxy-4-cholesten-3-one	7alpha-Hydroxy-4-cholesten-3-one
MW0015170	k__Bacteria;p__Bacteroidota;c__Bacteroidia;o__Bacteroidales;f__Dysgonomonadaceae;g__Proteiniphilum;s__Proteiniphilum_sp_X52	0.828571	0.0415627	1.94832	up	7alpha-Hydroxy-4-cholesten-3-one	7alpha-Hydroxy-4-cholesten-3-one
MW0015170	k__Bacteria;p__Firmicutes;c__Clostridia;o__Eubacteriales;f__Oscillospiraceae;g__unclassified_Oscillospiraceae_genus;s__Ruminococcaceae_bacterium_D5	-0.942857	0.00480466	1.94832	up	7alpha-Hydroxy-4-cholesten-3-one	7alpha-Hydroxy-4-cholesten-3-one
MW0015170	k__Bacteria;p__Proteobacteria;c__Betaproteobacteria;o__Burkholderiales;f__Sutterellaceae;g__Turicimonas;s__Turicimonas_muris	0.828571	0.0415627	1.94832	up	7alpha-Hydroxy-4-cholesten-3-one	7alpha-Hydroxy-4-cholesten-3-one
MW0015170	k__Archaea;p__Euryarchaeota;c__unclassified_Euryarchaeota_class;o__unclassified_Euryarchaeota_order;f__unclassified_Euryarchaeota_family;g__unclassified_Euryarchaeota_genus;s__Euryarchaeota_archaeon_ADurb_Bin190	-0.828571	0.0415627	1.94832	up	7alpha-Hydroxy-4-cholesten-3-one	7alpha-Hydroxy-4-cholesten-3-one
MW0015170	k__Bacteria;p__Gemmatimonadetes;c__unclassified_Gemmatimonadetes_class;o__unclassified_Gemmatimonadetes_order;f__unclassified_Gemmatimonadetes_family;g__unclassified_Gemmatimonadetes_genus;s__Gemmatimonadetes_bacterium_13_1_40CM_66_11	0.942857	0.00480466	1.94832	up	7alpha-Hydroxy-4-cholesten-3-one	7alpha-Hydroxy-4-cholesten-3-one
MW0015170	k__Bacteria;p__Firmicutes;c__Clostridia;o__Eubacteriales;f__Oscillospiraceae;g__Pseudoflavonifractor;s__Pseudoflavonifractor_sp_BIOML_A14	-0.942857	0.00480466	1.94832	up	7alpha-Hydroxy-4-cholesten-3-one	7alpha-Hydroxy-4-cholesten-3-one
MW0015170	k__Bacteria;p__Firmicutes;c__Clostridia;o__Eubacteriales;f__Lachnospiraceae;g__Bilifractor;s__Bilifractor_porci	-0.828571	0.0415627	1.94832	up	7alpha-Hydroxy-4-cholesten-3-one	7alpha-Hydroxy-4-cholesten-3-one
MW0015170	k__Bacteria;p__unclassified_Bacteria_phylum;c__unclassified_Bacteria_class;o__unclassified_Bacteria_order;f__unclassified_Bacteria_family;g__unclassified_Bacteria_genus;s__uncultured_bacterium_Csd4	0.828571	0.0415627	1.94832	up	7alpha-Hydroxy-4-cholesten-3-one	7alpha-Hydroxy-4-cholesten-3-one
MW0015170	k__Bacteria;p__Bacteroidota;c__Cytophagia;o__Cytophagales;f__Cyclobacteriaceae;g__Cyclobacterium;s__Cyclobacterium_qasimii	0.828571	0.0415627	1.94832	up	7alpha-Hydroxy-4-cholesten-3-one	7alpha-Hydroxy-4-cholesten-3-one
MW0015170	k__Bacteria;p__Bacteroidota;c__Bacteroidia;o__unclassified_Bacteroidia_order;f__unclassified_Bacteroidia_family;g__unclassified_Bacteroidia_genus;s__Bacteroidia_bacterium_44_10	0.828571	0.0415627	1.94832	up	7alpha-Hydroxy-4-cholesten-3-one	7alpha-Hydroxy-4-cholesten-3-one
MW0015170	k__Bacteria;p__Actinobacteria;c__Actinomycetia;o__Bifidobacteriales;f__Bifidobacteriaceae;g__Bifidobacterium;s__Bifidobacterium_tsurumiense	0.942857	0.00480466	1.94832	up	7alpha-Hydroxy-4-cholesten-3-one	7alpha-Hydroxy-4-cholesten-3-one
MW0015170	k__Bacteria;p__Firmicutes;c__Bacilli;o__Bacillales;f__Planococcaceae;g__Planococcus;s__Planococcus_sp_107_1	0.828571	0.0415627	1.94832	up	7alpha-Hydroxy-4-cholesten-3-one	7alpha-Hydroxy-4-cholesten-3-one
MW0015170	k__Bacteria;p__Firmicutes;c__Negativicutes;o__Veillonellales;f__Veillonellaceae;g__Dialister;s__Dialister_invisus_CAG_218	-0.828571	0.0415627	1.94832	up	7alpha-Hydroxy-4-cholesten-3-one	7alpha-Hydroxy-4-cholesten-3-one
MW0015170	k__Bacteria;p__Bacteroidota;c__Bacteroidia;o__Bacteroidales;f__Bacteroidaceae;g__Bacteroides;s__Bacteroides_sp_1_1_30	0.828571	0.0415627	1.94832	up	7alpha-Hydroxy-4-cholesten-3-one	7alpha-Hydroxy-4-cholesten-3-one
MW0015170	k__Bacteria;p__Nitrospirae;c__unclassified_Nitrospirae_class;o__unclassified_Nitrospirae_order;f__unclassified_Nitrospirae_family;g__unclassified_Nitrospirae_genus;s__Nitrospirae_bacterium	-0.942857	0.00480466	1.94832	up	7alpha-Hydroxy-4-cholesten-3-one	7alpha-Hydroxy-4-cholesten-3-one
MW0015170	k__Bacteria;p__Actinobacteria;c__Actinomycetia;o__Pseudonocardiales;f__Pseudonocardiaceae;g__Pseudonocardia;s__Pseudonocardia_asaccharolytica	0.828571	0.0415627	1.94832	up	7alpha-Hydroxy-4-cholesten-3-one	7alpha-Hydroxy-4-cholesten-3-one
MW0015170	k__Bacteria;p__Firmicutes;c__Bacilli;o__Lactobacillales;f__Streptococcaceae;g__Streptococcus;s__Streptococcus_thermophilus	-0.942857	0.00480466	1.94832	up	7alpha-Hydroxy-4-cholesten-3-one	7alpha-Hydroxy-4-cholesten-3-one
MW0015170	k__Viruses;p__Uroviricota;c__Caudoviricetes;o__unclassified_Caudoviricetes_order;f__Siphoviridae;g__unclassified_Siphoviridae_genus;s__Siphoviridae_sp_ctdHi7	-0.927634	0.00766584	1.94832	up	7alpha-Hydroxy-4-cholesten-3-one	7alpha-Hydroxy-4-cholesten-3-one
MW0015170	k__Bacteria;p__unclassified_Bacteria_phylum;c__unclassified_Bacteria_class;o__unclassified_Bacteria_order;f__unclassified_Bacteria_family;g__unclassified_Bacteria_genus;s__uncultured_bacterium_LAB20	0.840668	0.0360576	1.94832	up	7alpha-Hydroxy-4-cholesten-3-one	7alpha-Hydroxy-4-cholesten-3-one
MW0015170	k__Bacteria;p__Firmicutes;c__Erysipelotrichia;o__Erysipelotrichales;f__Erysipelotrichaceae;g__Holdemanella;s__Holdemanella_porci	0.811679	0.0498576	1.94832	up	7alpha-Hydroxy-4-cholesten-3-one	7alpha-Hydroxy-4-cholesten-3-one
MW0015170	k__Bacteria;p__Bacteroidota;c__Cytophagia;o__Cytophagales;f__Cyclobacteriaceae;g__Echinicola;s__Echinicola_sp_20G	0.811679	0.0498576	1.94832	up	7alpha-Hydroxy-4-cholesten-3-one	7alpha-Hydroxy-4-cholesten-3-one
MW0015170	k__Bacteria;p__Firmicutes;c__Clostridia;o__Eubacteriales;f__Lachnospiraceae;g__Coprococcus;s__Coprococcus_sp_AF19_8AC	-0.927634	0.00766584	1.94832	up	7alpha-Hydroxy-4-cholesten-3-one	7alpha-Hydroxy-4-cholesten-3-one
MW0015170	k__Bacteria;p__Actinobacteria;c__Actinomycetia;o__Corynebacteriales;f__Mycobacteriaceae;g__Mycobacterium;s__Mycobacterium_kansasii	-0.811679	0.0498576	1.94832	up	7alpha-Hydroxy-4-cholesten-3-one	7alpha-Hydroxy-4-cholesten-3-one
MW0015170	k__Bacteria;p__Proteobacteria;c__Gammaproteobacteria;o__Moraxellales;f__Moraxellaceae;g__Acinetobacter;s__Acinetobacter_pittii	0.941124	0.00509754	1.94832	up	7alpha-Hydroxy-4-cholesten-3-one	7alpha-Hydroxy-4-cholesten-3-one
MW0015170	k__Bacteria;p__Proteobacteria;c__Epsilonproteobacteria;o__Campylobacterales;f__Helicobacteraceae;g__Helicobacter;s__Helicobacter_sp_MIT_01_3238	-0.941124	0.00509754	1.94832	up	7alpha-Hydroxy-4-cholesten-3-one	7alpha-Hydroxy-4-cholesten-3-one
MW0109008	k__Bacteria;p__Bacteroidota;c__Bacteroidia;o__Bacteroidales;f__Muribaculaceae;g__unclassified_Muribaculaceae_genus;s__Muribaculaceae_bacterium_Isolate_102_HZI	-0.828571	0.0415627	-2.9588	down	Oseltamivir	奥司他韦
MW0109008	k__Bacteria;p__Bacteroidota;c__Bacteroidia;o__Bacteroidales;f__Muribaculaceae;g__unclassified_Muribaculaceae_genus;s__Muribaculaceae_bacterium_Isolate_080_Janvier	-0.885714	0.0188455	-2.9588	down	Oseltamivir	奥司他韦
MW0109008	k__Bacteria;p__Bacteroidota;c__Bacteroidia;o__Bacteroidales;f__Muribaculaceae;g__Duncaniella;s__Duncaniella_dubosii	-0.885714	0.0188455	-2.9588	down	Oseltamivir	奥司他韦
MW0109008	k__Bacteria;p__Bacteroidota;c__Bacteroidia;o__Bacteroidales;f__Bacteroidaceae;g__Bacteroides;s__Bacteroides_acidifaciens	-0.828571	0.0415627	-2.9588	down	Oseltamivir	奥司他韦
MW0109008	k__Bacteria;p__Bacteroidota;c__Bacteroidia;o__Bacteroidales;f__Muribaculaceae;g__Muribaculum;s__Muribaculum_sp_NM65_B17	-0.828571	0.0415627	-2.9588	down	Oseltamivir	奥司他韦
MW0109008	k__Bacteria;p__Bacteroidota;c__Bacteroidia;o__Bacteroidales;f__Bacteroidaceae;g__Bacteroides;s__Bacteroides_sp_9_1_42FAA	-1	0	-2.9588	down	Oseltamivir	奥司他韦
MW0109008	k__Bacteria;p__Bacteroidota;c__Bacteroidia;o__Bacteroidales;f__Bacteroidaceae;g__Bacteroides;s__Bacteroides_sp_51	-0.885714	0.0188455	-2.9588	down	Oseltamivir	奥司他韦
MW0109008	k__Bacteria;p__Proteobacteria;c__Betaproteobacteria;o__Burkholderiales;f__Burkholderiaceae;g__Burkholderia;s__Burkholderia_cepacia	-0.942857	0.00480466	-2.9588	down	Oseltamivir	奥司他韦
MW0109008	k__Bacteria;p__Firmicutes;c__unclassified_Firmicutes_class;o__unclassified_Firmicutes_order;f__unclassified_Firmicutes_family;g__unclassified_Firmicutes_genus;s__Firmicutes_bacterium_CAG_103	0.828571	0.0415627	-2.9588	down	Oseltamivir	奥司他韦
MW0109008	k__Bacteria;p__Bacteroidota;c__Bacteroidia;o__Bacteroidales;f__Bacteroidaceae;g__Bacteroides;s__Bacteroides_ilei	-0.885714	0.0188455	-2.9588	down	Oseltamivir	奥司他韦
MW0109008	k__Bacteria;p__Bacteroidota;c__Bacteroidia;o__Bacteroidales;f__Prevotellaceae;g__Prevotella;s__Prevotella_sp_HUN102	-0.885714	0.0188455	-2.9588	down	Oseltamivir	奥司他韦
MW0109008	k__Bacteria;p__Firmicutes;c__Clostridia;o__Thermoanaerobacterales;f__Thermoanaerobacteraceae;g__Moorella;s__Moorella_thermoacetica	1	0	-2.9588	down	Oseltamivir	奥司他韦
MW0109008	k__Bacteria;p__Bacteroidota;c__Bacteroidia;o__Bacteroidales;f__Prevotellaceae;g__Prevotella;s__Prevotella_sp_P6B4	-0.828571	0.0415627	-2.9588	down	Oseltamivir	奥司他韦
MW0109008	k__Bacteria;p__Bacteroidota;c__Bacteroidia;o__Bacteroidales;f__Odoribacteraceae;g__Odoribacter;s__Odoribacter_sp_AF15_53	0.885714	0.0188455	-2.9588	down	Oseltamivir	奥司他韦
MW0109008	k__Bacteria;p__Proteobacteria;c__Deltaproteobacteria;o__Desulfuromonadales;f__Geobacteraceae;g__Geobacter;s__Geobacter_metallireducens	-0.828571	0.0415627	-2.9588	down	Oseltamivir	奥司他韦
MW0109008	k__Bacteria;p__Bacteroidota;c__Bacteroidia;o__unclassified_Bacteroidia_order;f__unclassified_Bacteroidia_family;g__unclassified_Bacteroidia_genus;s__Bacteroidia_bacterium_43_41	-0.942857	0.00480466	-2.9588	down	Oseltamivir	奥司他韦
MW0109008	k__Bacteria;p__Firmicutes;c__Negativicutes;o__Acidaminococcales;f__Acidaminococcaceae;g__Acidaminococcus;s__Acidaminococcus_sp_CAG_542	0.885714	0.0188455	-2.9588	down	Oseltamivir	奥司他韦
MW0109008	k__Bacteria;p__Firmicutes;c__Clostridia;o__Eubacteriales;f__Oscillospiraceae;g__unclassified_Oscillospiraceae_genus;s__Ruminococcaceae_bacterium_D16	0.828571	0.0415627	-2.9588	down	Oseltamivir	奥司他韦
MW0109008	k__Bacteria;p__Bacteroidota;c__Bacteroidia;o__Bacteroidales;f__Bacteroidaceae;g__Mediterranea;s__Mediterranea_massiliensis	-0.885714	0.0188455	-2.9588	down	Oseltamivir	奥司他韦
MW0109008	k__Bacteria;p__Proteobacteria;c__Betaproteobacteria;o__Burkholderiales;f__Sutterellaceae;g__Turicimonas;s__Turicimonas_muris	-0.828571	0.0415627	-2.9588	down	Oseltamivir	奥司他韦
MW0109008	k__Archaea;p__Euryarchaeota;c__unclassified_Euryarchaeota_class;o__unclassified_Euryarchaeota_order;f__unclassified_Euryarchaeota_family;g__unclassified_Euryarchaeota_genus;s__Euryarchaeota_archaeon_ADurb_Bin190	0.828571	0.0415627	-2.9588	down	Oseltamivir	奥司他韦
MW0109008	k__Bacteria;p__Planctomycetota;c__unclassified_Planctomycetota_class;o__unclassified_Planctomycetota_order;f__unclassified_Planctomycetota_family;g__unclassified_Planctomycetota_genus;s__Planctomycetes_bacterium_ADurb_Bin401	-0.942857	0.00480466	-2.9588	down	Oseltamivir	奥司他韦
MW0109008	k__Bacteria;p__Proteobacteria;c__Epsilonproteobacteria;o__Campylobacterales;f__Helicobacteraceae;g__Helicobacter;s__Helicobacter_aurati	0.885714	0.0188455	-2.9588	down	Oseltamivir	奥司他韦
MW0109008	k__Bacteria;p__Firmicutes;c__Clostridia;o__Eubacteriales;f__Lachnospiraceae;g__Bilifractor;s__Bilifractor_porci	0.828571	0.0415627	-2.9588	down	Oseltamivir	奥司他韦
MW0109008	k__Bacteria;p__Proteobacteria;c__Betaproteobacteria;o__Burkholderiales;f__Burkholderiaceae;g__Burkholderia;s__Burkholderia_mallei	-0.885714	0.0188455	-2.9588	down	Oseltamivir	奥司他韦
MW0109008	k__Bacteria;p__Bacteroidota;c__Cytophagia;o__Cytophagales;f__Cyclobacteriaceae;g__Cyclobacterium;s__Cyclobacterium_qasimii	-0.828571	0.0415627	-2.9588	down	Oseltamivir	奥司他韦
MW0109008	k__Bacteria;p__Chloroflexi;c__unclassified_Chloroflexi_class;o__unclassified_Chloroflexi_order;f__unclassified_Chloroflexi_family;g__unclassified_Chloroflexi_genus;s__Chloroflexi_bacterium_HGW_Chloroflexi_5	0.942857	0.00480466	-2.9588	down	Oseltamivir	奥司他韦
MW0109008	k__Bacteria;p__Bacteroidota;c__Bacteroidia;o__Bacteroidales;f__Bacteroidaceae;g__Bacteroides;s__Bacteroides_sp_1_1_30	-0.828571	0.0415627	-2.9588	down	Oseltamivir	奥司他韦
MW0109008	k__Bacteria;p__Proteobacteria;c__Gammaproteobacteria;o__Vibrionales;f__Vibrionaceae;g__Photobacterium;s__Photobacterium_sp_J15	0.885714	0.0188455	-2.9588	down	Oseltamivir	奥司他韦
MW0109008	k__Bacteria;p__Firmicutes;c__Tissierellia;o__unclassified_Tissierellia_order;f__unclassified_Tissierellia_family;g__Kallipyga;s__Kallipyga_massiliensis	0.942857	0.00480466	-2.9588	down	Oseltamivir	奥司他韦
MW0109008	k__Bacteria;p__Actinobacteria;c__Coriobacteriia;o__Coriobacteriales;f__Coriobacteriaceae;g__Enorma;s__Enorma_massiliensis	0.942857	0.00480466	-2.9588	down	Oseltamivir	奥司他韦
MW0109008	k__Bacteria;p__unclassified_Bacteria_phylum;c__unclassified_Bacteria_class;o__unclassified_Bacteria_order;f__unclassified_Bacteria_family;g__unclassified_Bacteria_genus;s__uncultured_bacterium_LAB20	-0.927634	0.00766584	-2.9588	down	Oseltamivir	奥司他韦
MW0109008	k__Bacteria;p__Firmicutes;c__Clostridia;o__Eubacteriales;f__Lachnospiraceae;g__Coprococcus;s__Coprococcus_sp_AF19_8AC	0.840668	0.0360576	-2.9588	down	Oseltamivir	奥司他韦
MW0109008	k__Bacteria;p__Bacteroidota;c__Bacteroidia;o__Bacteroidales;f__Bacteroidaceae;g__Bacteroides;s__Bacteroides_sp_AF14_46	-0.927634	0.00766584	-2.9588	down	Oseltamivir	奥司他韦
MW0109008	k__Bacteria;p__Actinobacteria;c__Actinomycetia;o__Corynebacteriales;f__Mycobacteriaceae;g__Mycobacterium;s__Mycobacterium_kansasii	0.811679	0.0498576	-2.9588	down	Oseltamivir	奥司他韦
MW0109008	k__Bacteria;p__Lentisphaerae;c__Lentisphaeria;o__Victivallales;f__Victivallaceae;g__Victivallis;s__Victivallis_vadensis	0.880406	0.0205987	-2.9588	down	Oseltamivir	奥司他韦
MW0109008	k__Bacteria;p__Fibrobacteres;c__Fibrobacteria;o__Fibrobacterales;f__Fibrobacteraceae;g__Fibrobacter;s__Fibrobacter_intestinalis	0.880406	0.0205987	-2.9588	down	Oseltamivir	奥司他韦
MW0109008	k__Bacteria;p__Bacteroidota;c__Bacteroidia;o__Bacteroidales;f__Porphyromonadaceae;g__Porphyromonas;s__Porphyromonas_pasteri	0.880406	0.0205987	-2.9588	down	Oseltamivir	奥司他韦
MW0109008	k__Bacteria;p__Proteobacteria;c__Gammaproteobacteria;o__Pseudomonadales;f__Pseudomonadaceae;g__Pseudomonas;s__Pseudomonas_syringae_pv_coryli	0.880406	0.0205987	-2.9588	down	Oseltamivir	奥司他韦
MW0109008	k__Bacteria;p__Proteobacteria;c__Deltaproteobacteria;o__Myxococcales;f__Myxococcaceae;g__Myxococcus;s__Myxococcus_sp_RHSTA_1_4	0.941124	0.00509754	-2.9588	down	Oseltamivir	奥司他韦
MW0142253	k__Bacteria;p__Bacteroidota;c__Bacteroidia;o__Bacteroidales;f__Muribaculaceae;g__unclassified_Muribaculaceae_genus;s__Muribaculaceae_bacterium_Isolate_080_Janvier	0.942857	0.00480466	4.99492	up	2-Arachidonoylglycerol-d8	2-花生四烯酸甘油-d8
MW0142253	k__Bacteria;p__Bacteroidota;c__Bacteroidia;o__Bacteroidales;f__Muribaculaceae;g__Duncaniella;s__Duncaniella_dubosii	0.942857	0.00480466	4.99492	up	2-Arachidonoylglycerol-d8	2-花生四烯酸甘油-d8
MW0142253	k__Bacteria;p__Bacteroidota;c__Bacteroidia;o__Bacteroidales;f__Bacteroidaceae;g__Bacteroides;s__Bacteroides_sp_9_1_42FAA	0.942857	0.00480466	4.99492	up	2-Arachidonoylglycerol-d8	2-花生四烯酸甘油-d8
MW0142253	k__Bacteria;p__Bacteroidota;c__Bacteroidia;o__Bacteroidales;f__Bacteroidaceae;g__Bacteroides;s__Bacteroides_sp_51	0.942857	0.00480466	4.99492	up	2-Arachidonoylglycerol-d8	2-花生四烯酸甘油-d8
MW0142253	k__Bacteria;p__Bacteroidota;c__Bacteroidia;o__Bacteroidales;f__Muribaculaceae;g__unclassified_Muribaculaceae_genus;s__Muribaculaceae_bacterium_Isolate_083_Janvier	0.828571	0.0415627	4.99492	up	2-Arachidonoylglycerol-d8	2-花生四烯酸甘油-d8
MW0142253	k__Bacteria;p__Proteobacteria;c__Betaproteobacteria;o__Burkholderiales;f__Burkholderiaceae;g__Burkholderia;s__Burkholderia_cepacia	0.885714	0.0188455	4.99492	up	2-Arachidonoylglycerol-d8	2-花生四烯酸甘油-d8
MW0142253	k__Bacteria;p__Bacteroidota;c__Bacteroidia;o__Bacteroidales;f__Prevotellaceae;g__Prevotella;s__Prevotella_sp_HUN102	0.942857	0.00480466	4.99492	up	2-Arachidonoylglycerol-d8	2-花生四烯酸甘油-d8
MW0142253	k__Bacteria;p__Firmicutes;c__Clostridia;o__Thermoanaerobacterales;f__Thermoanaerobacteraceae;g__Moorella;s__Moorella_thermoacetica	-0.942857	0.00480466	4.99492	up	2-Arachidonoylglycerol-d8	2-花生四烯酸甘油-d8
MW0142253	k__Bacteria;p__Bacteroidota;c__Bacteroidia;o__Bacteroidales;f__Odoribacteraceae;g__Odoribacter;s__Odoribacter_sp_AF15_53	-0.942857	0.00480466	4.99492	up	2-Arachidonoylglycerol-d8	2-花生四烯酸甘油-d8
MW0142253	k__Bacteria;p__Bacteroidota;c__Bacteroidia;o__unclassified_Bacteroidia_order;f__unclassified_Bacteroidia_family;g__unclassified_Bacteroidia_genus;s__Bacteroidia_bacterium_43_41	0.828571	0.0415627	4.99492	up	2-Arachidonoylglycerol-d8	2-花生四烯酸甘油-d8
MW0142253	k__Bacteria;p__Firmicutes;c__Negativicutes;o__Acidaminococcales;f__Acidaminococcaceae;g__Acidaminococcus;s__Acidaminococcus_sp_CAG_542	-0.942857	0.00480466	4.99492	up	2-Arachidonoylglycerol-d8	2-花生四烯酸甘油-d8
MW0142253	k__Bacteria;p__Firmicutes;c__Clostridia;o__Eubacteriales;f__Oscillospiraceae;g__unclassified_Oscillospiraceae_genus;s__Ruminococcaceae_bacterium_D16	-0.942857	0.00480466	4.99492	up	2-Arachidonoylglycerol-d8	2-花生四烯酸甘油-d8
MW0142253	k__Bacteria;p__Bacteroidota;c__Bacteroidia;o__Bacteroidales;f__Prevotellaceae;g__Prevotella;s__Prevotella_sp_FD3004	0.828571	0.0415627	4.99492	up	2-Arachidonoylglycerol-d8	2-花生四烯酸甘油-d8
MW0142253	k__Bacteria;p__Bacteroidota;c__Bacteroidia;o__Marinilabiliales;f__unclassified_Marinilabiliales_family;g__unclassified_Marinilabiliales_genus;s__Marinilabiliales_bacterium	0.828571	0.0415627	4.99492	up	2-Arachidonoylglycerol-d8	2-花生四烯酸甘油-d8
MW0142253	k__Bacteria;p__Bacteroidota;c__Flavobacteriia;o__Flavobacteriales;f__Flavobacteriaceae;g__Capnocytophaga;s__Capnocytophaga_cynodegmi	0.885714	0.0188455	4.99492	up	2-Arachidonoylglycerol-d8	2-花生四烯酸甘油-d8
MW0142253	k__Bacteria;p__Bacteroidota;c__Bacteroidia;o__Bacteroidales;f__Tannerellaceae;g__Tannerella;s__Tannerella_sp_oral_taxon_808	0.828571	0.0415627	4.99492	up	2-Arachidonoylglycerol-d8	2-花生四烯酸甘油-d8
MW0142253	k__Bacteria;p__Bacteroidota;c__Bacteroidia;o__Bacteroidales;f__Tannerellaceae;g__Parabacteroides;s__Parabacteroides_sp_AF17_3	0.828571	0.0415627	4.99492	up	2-Arachidonoylglycerol-d8	2-花生四烯酸甘油-d8
MW0142253	k__Bacteria;p__Verrucomicrobia;c__Opitutae;o__Opitutales;f__Opitutaceae;g__Opitutus;s__Opitutus_sp_ER46	0.885714	0.0188455	4.99492	up	2-Arachidonoylglycerol-d8	2-花生四烯酸甘油-d8
MW0142253	k__Bacteria;p__Planctomycetota;c__unclassified_Planctomycetota_class;o__unclassified_Planctomycetota_order;f__unclassified_Planctomycetota_family;g__unclassified_Planctomycetota_genus;s__Planctomycetes_bacterium_ADurb_Bin401	0.885714	0.0188455	4.99492	up	2-Arachidonoylglycerol-d8	2-花生四烯酸甘油-d8
MW0142253	k__Bacteria;p__Proteobacteria;c__Epsilonproteobacteria;o__Campylobacterales;f__Helicobacteraceae;g__Helicobacter;s__Helicobacter_aurati	-0.942857	0.00480466	4.99492	up	2-Arachidonoylglycerol-d8	2-花生四烯酸甘油-d8
MW0142253	k__Bacteria;p__Chloroflexi;c__unclassified_Chloroflexi_class;o__unclassified_Chloroflexi_order;f__unclassified_Chloroflexi_family;g__unclassified_Chloroflexi_genus;s__Chloroflexi_bacterium_HGW_Chloroflexi_5	-0.885714	0.0188455	4.99492	up	2-Arachidonoylglycerol-d8	2-花生四烯酸甘油-d8
MW0142253	k__Bacteria;p__Proteobacteria;c__Gammaproteobacteria;o__Vibrionales;f__Vibrionaceae;g__Photobacterium;s__Photobacterium_sp_J15	-0.942857	0.00480466	4.99492	up	2-Arachidonoylglycerol-d8	2-花生四烯酸甘油-d8
MW0142253	k__Bacteria;p__Firmicutes;c__Tissierellia;o__unclassified_Tissierellia_order;f__unclassified_Tissierellia_family;g__Kallipyga;s__Kallipyga_massiliensis	-0.885714	0.0188455	4.99492	up	2-Arachidonoylglycerol-d8	2-花生四烯酸甘油-d8
MW0142253	k__Bacteria;p__unclassified_Bacteria_phylum;c__unclassified_Bacteria_class;o__unclassified_Bacteria_order;f__unclassified_Bacteria_family;g__Candidatus_Moduliflexus;s__Candidatus_Moduliflexus_flocculans	-0.828571	0.0415627	4.99492	up	2-Arachidonoylglycerol-d8	2-花生四烯酸甘油-d8
MW0142253	k__Bacteria;p__Actinobacteria;c__Coriobacteriia;o__Coriobacteriales;f__Coriobacteriaceae;g__Enorma;s__Enorma_massiliensis	-1	0	4.99492	up	2-Arachidonoylglycerol-d8	2-花生四烯酸甘油-d8
MW0142253	k__Bacteria;p__unclassified_Bacteria_phylum;c__unclassified_Bacteria_class;o__unclassified_Bacteria_order;f__unclassified_Bacteria_family;g__unclassified_Bacteria_genus;s__uncultured_bacterium_LAB20	0.811679	0.0498576	4.99492	up	2-Arachidonoylglycerol-d8	2-花生四烯酸甘油-d8
MW0142253	k__Bacteria;p__Bacteroidota;c__unclassified_Bacteroidota_class;o__unclassified_Bacteroidota_order;f__unclassified_Bacteroidota_family;g__unclassified_Bacteroidota_genus;s__Bacteroidetes_bacterium_HGW_Bacteroidetes_12	0.840668	0.0360576	4.99492	up	2-Arachidonoylglycerol-d8	2-花生四烯酸甘油-d8
MW0142253	k__Bacteria;p__Bacteroidota;c__Bacteroidia;o__Bacteroidales;f__Bacteroidaceae;g__Bacteroides;s__Bacteroides_sp_AF14_46	0.985611	0.000309086	4.99492	up	2-Arachidonoylglycerol-d8	2-花生四烯酸甘油-d8
MW0142253	k__Bacteria;p__Actinobacteria;c__Actinomycetia;o__Corynebacteriales;f__Mycobacteriaceae;g__Mycobacterium;s__Mycobacterium_kansasii	-0.811679	0.0498576	4.99492	up	2-Arachidonoylglycerol-d8	2-花生四烯酸甘油-d8
MW0142253	k__Bacteria;p__Lentisphaerae;c__Lentisphaeria;o__Victivallales;f__Victivallaceae;g__Victivallis;s__Victivallis_vadensis	-0.880406	0.0205987	4.99492	up	2-Arachidonoylglycerol-d8	2-花生四烯酸甘油-d8
MW0142253	k__Bacteria;p__Fibrobacteres;c__Fibrobacteria;o__Fibrobacterales;f__Fibrobacteraceae;g__Fibrobacter;s__Fibrobacter_intestinalis	-0.880406	0.0205987	4.99492	up	2-Arachidonoylglycerol-d8	2-花生四烯酸甘油-d8
MW0142253	k__Bacteria;p__Bacteroidota;c__Bacteroidia;o__Bacteroidales;f__Porphyromonadaceae;g__Porphyromonas;s__Porphyromonas_pasteri	-0.880406	0.0205987	4.99492	up	2-Arachidonoylglycerol-d8	2-花生四烯酸甘油-d8
MW0142253	k__Bacteria;p__Bacteroidota;c__Cytophagia;o__Cytophagales;f__Cyclobacteriaceae;g__Belliella;s__Belliella_pelovolcani	0.880406	0.0205987	4.99492	up	2-Arachidonoylglycerol-d8	2-花生四烯酸甘油-d8
MW0142253	k__Bacteria;p__Proteobacteria;c__Gammaproteobacteria;o__Pseudomonadales;f__Pseudomonadaceae;g__Pseudomonas;s__Pseudomonas_syringae_pv_coryli	-0.880406	0.0205987	4.99492	up	2-Arachidonoylglycerol-d8	2-花生四烯酸甘油-d8
MW0142253	k__Bacteria;p__Proteobacteria;c__Deltaproteobacteria;o__Myxococcales;f__Myxococcaceae;g__Myxococcus;s__Myxococcus_sp_RHSTA_1_4	-0.941124	0.00509754	4.99492	up	2-Arachidonoylglycerol-d8	2-花生四烯酸甘油-d8
MW0138147	k__Bacteria;p__Bacteroidota;c__Bacteroidia;o__Bacteroidales;f__Muribaculaceae;g__unclassified_Muribaculaceae_genus;s__Muribaculaceae_bacterium_Isolate_102_HZI	0.885714	0.0188455	0.916107	up	(S)-2,3-Dihydro-5,7-dihydroxy-2-(4-hydroxyphenyl)-6,8-dimethyl-4-benzopyrone	(S)-2,3-Dihydro-5,7-dihydroxy-2-(4-hydroxyphenyl)-6,8-dimethyl-4-benzopyrone
MW0138147	k__Bacteria;p__Bacteroidota;c__Bacteroidia;o__Bacteroidales;f__Muribaculaceae;g__unclassified_Muribaculaceae_genus;s__Muribaculaceae_bacterium_Isolate_080_Janvier	0.828571	0.0415627	0.916107	up	(S)-2,3-Dihydro-5,7-dihydroxy-2-(4-hydroxyphenyl)-6,8-dimethyl-4-benzopyrone	(S)-2,3-Dihydro-5,7-dihydroxy-2-(4-hydroxyphenyl)-6,8-dimethyl-4-benzopyrone
MW0138147	k__Bacteria;p__Bacteroidota;c__Bacteroidia;o__Bacteroidales;f__Barnesiellaceae;g__Barnesiella;s__Barnesiella_sp_CU968	1	0	0.916107	up	(S)-2,3-Dihydro-5,7-dihydroxy-2-(4-hydroxyphenyl)-6,8-dimethyl-4-benzopyrone	(S)-2,3-Dihydro-5,7-dihydroxy-2-(4-hydroxyphenyl)-6,8-dimethyl-4-benzopyrone
MW0138147	k__Bacteria;p__Bacteroidota;c__Bacteroidia;o__Bacteroidales;f__Muribaculaceae;g__Duncaniella;s__Duncaniella_dubosii	0.828571	0.0415627	0.916107	up	(S)-2,3-Dihydro-5,7-dihydroxy-2-(4-hydroxyphenyl)-6,8-dimethyl-4-benzopyrone	(S)-2,3-Dihydro-5,7-dihydroxy-2-(4-hydroxyphenyl)-6,8-dimethyl-4-benzopyrone
MW0138147	k__Bacteria;p__Bacteroidota;c__Bacteroidia;o__Bacteroidales;f__Bacteroidaceae;g__Bacteroides;s__Bacteroides_acidifaciens	0.885714	0.0188455	0.916107	up	(S)-2,3-Dihydro-5,7-dihydroxy-2-(4-hydroxyphenyl)-6,8-dimethyl-4-benzopyrone	(S)-2,3-Dihydro-5,7-dihydroxy-2-(4-hydroxyphenyl)-6,8-dimethyl-4-benzopyrone
MW0138147	k__Bacteria;p__Bacteroidota;c__Bacteroidia;o__Bacteroidales;f__Muribaculaceae;g__Muribaculum;s__Muribaculum_sp_NM65_B17	0.885714	0.0188455	0.916107	up	(S)-2,3-Dihydro-5,7-dihydroxy-2-(4-hydroxyphenyl)-6,8-dimethyl-4-benzopyrone	(S)-2,3-Dihydro-5,7-dihydroxy-2-(4-hydroxyphenyl)-6,8-dimethyl-4-benzopyrone
MW0138147	k__Viruses;p__Uroviricota;c__Caudoviricetes;o__unclassified_Caudoviricetes_order;f__Siphoviridae;g__unclassified_Siphoviridae_genus;s__Siphoviridae_sp_ctBLh2	0.942857	0.00480466	0.916107	up	(S)-2,3-Dihydro-5,7-dihydroxy-2-(4-hydroxyphenyl)-6,8-dimethyl-4-benzopyrone	(S)-2,3-Dihydro-5,7-dihydroxy-2-(4-hydroxyphenyl)-6,8-dimethyl-4-benzopyrone
MW0138147	k__Bacteria;p__Bacteroidota;c__Bacteroidia;o__Bacteroidales;f__Tannerellaceae;g__Parabacteroides;s__Parabacteroides_sp_AF19_14	0.885714	0.0188455	0.916107	up	(S)-2,3-Dihydro-5,7-dihydroxy-2-(4-hydroxyphenyl)-6,8-dimethyl-4-benzopyrone	(S)-2,3-Dihydro-5,7-dihydroxy-2-(4-hydroxyphenyl)-6,8-dimethyl-4-benzopyrone
MW0138147	k__Bacteria;p__Firmicutes;c__Erysipelotrichia;o__Erysipelotrichales;f__Erysipelotrichaceae;g__unclassified_Erysipelotrichaceae_genus;s__Erysipelotrichaceae_bacterium	1	0	0.916107	up	(S)-2,3-Dihydro-5,7-dihydroxy-2-(4-hydroxyphenyl)-6,8-dimethyl-4-benzopyrone	(S)-2,3-Dihydro-5,7-dihydroxy-2-(4-hydroxyphenyl)-6,8-dimethyl-4-benzopyrone
MW0138147	k__Bacteria;p__Bacteroidota;c__Bacteroidia;o__Bacteroidales;f__Bacteroidaceae;g__Bacteroides;s__Bacteroides_sp_51	0.828571	0.0415627	0.916107	up	(S)-2,3-Dihydro-5,7-dihydroxy-2-(4-hydroxyphenyl)-6,8-dimethyl-4-benzopyrone	(S)-2,3-Dihydro-5,7-dihydroxy-2-(4-hydroxyphenyl)-6,8-dimethyl-4-benzopyrone
MW0138147	k__Bacteria;p__Bacteroidota;c__Bacteroidia;o__Bacteroidales;f__Muribaculaceae;g__unclassified_Muribaculaceae_genus;s__Muribaculaceae_bacterium_Isolate_083_Janvier	0.942857	0.00480466	0.916107	up	(S)-2,3-Dihydro-5,7-dihydroxy-2-(4-hydroxyphenyl)-6,8-dimethyl-4-benzopyrone	(S)-2,3-Dihydro-5,7-dihydroxy-2-(4-hydroxyphenyl)-6,8-dimethyl-4-benzopyrone
MW0138147	k__Bacteria;p__Bacteroidota;c__Flavobacteriia;o__Flavobacteriales;f__Flavobacteriaceae;g__Flavobacterium;s__Flavobacterium_dauae	0.942857	0.00480466	0.916107	up	(S)-2,3-Dihydro-5,7-dihydroxy-2-(4-hydroxyphenyl)-6,8-dimethyl-4-benzopyrone	(S)-2,3-Dihydro-5,7-dihydroxy-2-(4-hydroxyphenyl)-6,8-dimethyl-4-benzopyrone
MW0138147	k__Bacteria;p__Firmicutes;c__Erysipelotrichia;o__Erysipelotrichales;f__Erysipelotrichaceae;g__Dubosiella;s__Dubosiella_newyorkensis	0.942857	0.00480466	0.916107	up	(S)-2,3-Dihydro-5,7-dihydroxy-2-(4-hydroxyphenyl)-6,8-dimethyl-4-benzopyrone	(S)-2,3-Dihydro-5,7-dihydroxy-2-(4-hydroxyphenyl)-6,8-dimethyl-4-benzopyrone
MW0138147	k__Bacteria;p__Bacteroidota;c__Bacteroidia;o__Bacteroidales;f__Dysgonomonadaceae;g__Dysgonomonas;s__Dysgonomonas_sp_216	0.828571	0.0415627	0.916107	up	(S)-2,3-Dihydro-5,7-dihydroxy-2-(4-hydroxyphenyl)-6,8-dimethyl-4-benzopyrone	(S)-2,3-Dihydro-5,7-dihydroxy-2-(4-hydroxyphenyl)-6,8-dimethyl-4-benzopyrone
MW0138147	k__Bacteria;p__Firmicutes;c__unclassified_Firmicutes_class;o__unclassified_Firmicutes_order;f__unclassified_Firmicutes_family;g__unclassified_Firmicutes_genus;s__Firmicutes_bacterium_CAG_103	-0.885714	0.0188455	0.916107	up	(S)-2,3-Dihydro-5,7-dihydroxy-2-(4-hydroxyphenyl)-6,8-dimethyl-4-benzopyrone	(S)-2,3-Dihydro-5,7-dihydroxy-2-(4-hydroxyphenyl)-6,8-dimethyl-4-benzopyrone
MW0138147	k__Bacteria;p__Bacteroidota;c__Bacteroidia;o__Bacteroidales;f__Bacteroidaceae;g__Bacteroides;s__Bacteroides_sp_HPS0048	0.828571	0.0415627	0.916107	up	(S)-2,3-Dihydro-5,7-dihydroxy-2-(4-hydroxyphenyl)-6,8-dimethyl-4-benzopyrone	(S)-2,3-Dihydro-5,7-dihydroxy-2-(4-hydroxyphenyl)-6,8-dimethyl-4-benzopyrone
MW0138147	k__Bacteria;p__Bacteroidota;c__Bacteroidia;o__Bacteroidales;f__Prevotellaceae;g__Prevotella;s__Prevotella_sp_P4_67	0.885714	0.0188455	0.916107	up	(S)-2,3-Dihydro-5,7-dihydroxy-2-(4-hydroxyphenyl)-6,8-dimethyl-4-benzopyrone	(S)-2,3-Dihydro-5,7-dihydroxy-2-(4-hydroxyphenyl)-6,8-dimethyl-4-benzopyrone
MW0138147	k__Bacteria;p__Firmicutes;c__Bacilli;o__Bacillales;f__Paenibacillaceae;g__Paenibacillus;s__Paenibacillus_macerans	0.885714	0.0188455	0.916107	up	(S)-2,3-Dihydro-5,7-dihydroxy-2-(4-hydroxyphenyl)-6,8-dimethyl-4-benzopyrone	(S)-2,3-Dihydro-5,7-dihydroxy-2-(4-hydroxyphenyl)-6,8-dimethyl-4-benzopyrone
MW0138147	k__Bacteria;p__Bacteroidota;c__Bacteroidia;o__Bacteroidales;f__Prevotellaceae;g__Prevotella;s__Prevotella_sp_HUN102	0.828571	0.0415627	0.916107	up	(S)-2,3-Dihydro-5,7-dihydroxy-2-(4-hydroxyphenyl)-6,8-dimethyl-4-benzopyrone	(S)-2,3-Dihydro-5,7-dihydroxy-2-(4-hydroxyphenyl)-6,8-dimethyl-4-benzopyrone
MW0138147	k__Bacteria;p__Bacteroidota;c__Bacteroidia;o__Bacteroidales;f__Prevotellaceae;g__Prevotella;s__Prevotella_sp_P6B4	0.885714	0.0188455	0.916107	up	(S)-2,3-Dihydro-5,7-dihydroxy-2-(4-hydroxyphenyl)-6,8-dimethyl-4-benzopyrone	(S)-2,3-Dihydro-5,7-dihydroxy-2-(4-hydroxyphenyl)-6,8-dimethyl-4-benzopyrone
MW0138147	k__Bacteria;p__Bacteroidota;c__Bacteroidia;o__Bacteroidales;f__Odoribacteraceae;g__Odoribacter;s__Odoribacter_sp_AF15_53	-0.828571	0.0415627	0.916107	up	(S)-2,3-Dihydro-5,7-dihydroxy-2-(4-hydroxyphenyl)-6,8-dimethyl-4-benzopyrone	(S)-2,3-Dihydro-5,7-dihydroxy-2-(4-hydroxyphenyl)-6,8-dimethyl-4-benzopyrone
MW0138147	k__Bacteria;p__Proteobacteria;c__Deltaproteobacteria;o__Desulfuromonadales;f__Geobacteraceae;g__Geobacter;s__Geobacter_metallireducens	0.885714	0.0188455	0.916107	up	(S)-2,3-Dihydro-5,7-dihydroxy-2-(4-hydroxyphenyl)-6,8-dimethyl-4-benzopyrone	(S)-2,3-Dihydro-5,7-dihydroxy-2-(4-hydroxyphenyl)-6,8-dimethyl-4-benzopyrone
MW0138147	k__Bacteria;p__Bacteroidota;c__Bacteroidia;o__Bacteroidales;f__Dysgonomonadaceae;g__Proteiniphilum;s__Proteiniphilum_sp_X52	0.885714	0.0188455	0.916107	up	(S)-2,3-Dihydro-5,7-dihydroxy-2-(4-hydroxyphenyl)-6,8-dimethyl-4-benzopyrone	(S)-2,3-Dihydro-5,7-dihydroxy-2-(4-hydroxyphenyl)-6,8-dimethyl-4-benzopyrone
MW0138147	k__Bacteria;p__Firmicutes;c__Negativicutes;o__Acidaminococcales;f__Acidaminococcaceae;g__Acidaminococcus;s__Acidaminococcus_sp_CAG_542	-0.828571	0.0415627	0.916107	up	(S)-2,3-Dihydro-5,7-dihydroxy-2-(4-hydroxyphenyl)-6,8-dimethyl-4-benzopyrone	(S)-2,3-Dihydro-5,7-dihydroxy-2-(4-hydroxyphenyl)-6,8-dimethyl-4-benzopyrone
MW0138147	k__Bacteria;p__Proteobacteria;c__Betaproteobacteria;o__Burkholderiales;f__Sutterellaceae;g__Turicimonas;s__Turicimonas_muris	0.885714	0.0188455	0.916107	up	(S)-2,3-Dihydro-5,7-dihydroxy-2-(4-hydroxyphenyl)-6,8-dimethyl-4-benzopyrone	(S)-2,3-Dihydro-5,7-dihydroxy-2-(4-hydroxyphenyl)-6,8-dimethyl-4-benzopyrone
MW0138147	k__Bacteria;p__Bacteroidota;c__Bacteroidia;o__Bacteroidales;f__Prevotellaceae;g__Prevotella;s__Prevotella_sp_FD3004	0.942857	0.00480466	0.916107	up	(S)-2,3-Dihydro-5,7-dihydroxy-2-(4-hydroxyphenyl)-6,8-dimethyl-4-benzopyrone	(S)-2,3-Dihydro-5,7-dihydroxy-2-(4-hydroxyphenyl)-6,8-dimethyl-4-benzopyrone
MW0138147	k__Bacteria;p__Bacteroidota;c__Bacteroidia;o__Marinilabiliales;f__unclassified_Marinilabiliales_family;g__unclassified_Marinilabiliales_genus;s__Marinilabiliales_bacterium	0.942857	0.00480466	0.916107	up	(S)-2,3-Dihydro-5,7-dihydroxy-2-(4-hydroxyphenyl)-6,8-dimethyl-4-benzopyrone	(S)-2,3-Dihydro-5,7-dihydroxy-2-(4-hydroxyphenyl)-6,8-dimethyl-4-benzopyrone
MW0138147	k__Bacteria;p__Firmicutes;c__Bacilli;o__Lactobacillales;f__Streptococcaceae;g__Streptococcus;s__Streptococcus_vestibularis	0.942857	0.00480466	0.916107	up	(S)-2,3-Dihydro-5,7-dihydroxy-2-(4-hydroxyphenyl)-6,8-dimethyl-4-benzopyrone	(S)-2,3-Dihydro-5,7-dihydroxy-2-(4-hydroxyphenyl)-6,8-dimethyl-4-benzopyrone
MW0138147	k__Bacteria;p__unclassified_Bacteria_phylum;c__unclassified_Bacteria_class;o__unclassified_Bacteria_order;f__unclassified_Bacteria_family;g__unclassified_Bacteria_genus;s__bacterium_HR23	-0.942857	0.00480466	0.916107	up	(S)-2,3-Dihydro-5,7-dihydroxy-2-(4-hydroxyphenyl)-6,8-dimethyl-4-benzopyrone	(S)-2,3-Dihydro-5,7-dihydroxy-2-(4-hydroxyphenyl)-6,8-dimethyl-4-benzopyrone
MW0138147	k__Bacteria;p__Bacteroidota;c__Bacteroidia;o__Bacteroidales;f__Tannerellaceae;g__Tannerella;s__Tannerella_sp_oral_taxon_808	0.942857	0.00480466	0.916107	up	(S)-2,3-Dihydro-5,7-dihydroxy-2-(4-hydroxyphenyl)-6,8-dimethyl-4-benzopyrone	(S)-2,3-Dihydro-5,7-dihydroxy-2-(4-hydroxyphenyl)-6,8-dimethyl-4-benzopyrone
MW0138147	k__Archaea;p__Euryarchaeota;c__unclassified_Euryarchaeota_class;o__unclassified_Euryarchaeota_order;f__unclassified_Euryarchaeota_family;g__unclassified_Euryarchaeota_genus;s__Euryarchaeota_archaeon_ADurb_Bin190	-0.885714	0.0188455	0.916107	up	(S)-2,3-Dihydro-5,7-dihydroxy-2-(4-hydroxyphenyl)-6,8-dimethyl-4-benzopyrone	(S)-2,3-Dihydro-5,7-dihydroxy-2-(4-hydroxyphenyl)-6,8-dimethyl-4-benzopyrone
MW0138147	k__Bacteria;p__Bacteroidota;c__Bacteroidia;o__Bacteroidales;f__Tannerellaceae;g__Parabacteroides;s__Parabacteroides_sp_AF17_3	0.942857	0.00480466	0.916107	up	(S)-2,3-Dihydro-5,7-dihydroxy-2-(4-hydroxyphenyl)-6,8-dimethyl-4-benzopyrone	(S)-2,3-Dihydro-5,7-dihydroxy-2-(4-hydroxyphenyl)-6,8-dimethyl-4-benzopyrone
MW0138147	k__Bacteria;p__Proteobacteria;c__Epsilonproteobacteria;o__Campylobacterales;f__Helicobacteraceae;g__Helicobacter;s__Helicobacter_aurati	-0.828571	0.0415627	0.916107	up	(S)-2,3-Dihydro-5,7-dihydroxy-2-(4-hydroxyphenyl)-6,8-dimethyl-4-benzopyrone	(S)-2,3-Dihydro-5,7-dihydroxy-2-(4-hydroxyphenyl)-6,8-dimethyl-4-benzopyrone
MW0138147	k__Bacteria;p__Firmicutes;c__Clostridia;o__Eubacteriales;f__Lachnospiraceae;g__Bilifractor;s__Bilifractor_porci	-0.885714	0.0188455	0.916107	up	(S)-2,3-Dihydro-5,7-dihydroxy-2-(4-hydroxyphenyl)-6,8-dimethyl-4-benzopyrone	(S)-2,3-Dihydro-5,7-dihydroxy-2-(4-hydroxyphenyl)-6,8-dimethyl-4-benzopyrone
MW0138147	k__Bacteria;p__Proteobacteria;c__Deltaproteobacteria;o__unclassified_Deltaproteobacteria_order;f__unclassified_Deltaproteobacteria_family;g__unclassified_Deltaproteobacteria_genus;s__Deltaproteobacteria_bacterium_ADurb_Bin058	0.885714	0.0188455	0.916107	up	(S)-2,3-Dihydro-5,7-dihydroxy-2-(4-hydroxyphenyl)-6,8-dimethyl-4-benzopyrone	(S)-2,3-Dihydro-5,7-dihydroxy-2-(4-hydroxyphenyl)-6,8-dimethyl-4-benzopyrone
MW0138147	k__Bacteria;p__unclassified_Bacteria_phylum;c__unclassified_Bacteria_class;o__unclassified_Bacteria_order;f__unclassified_Bacteria_family;g__unclassified_Bacteria_genus;s__uncultured_bacterium_Csd4	0.885714	0.0188455	0.916107	up	(S)-2,3-Dihydro-5,7-dihydroxy-2-(4-hydroxyphenyl)-6,8-dimethyl-4-benzopyrone	(S)-2,3-Dihydro-5,7-dihydroxy-2-(4-hydroxyphenyl)-6,8-dimethyl-4-benzopyrone
MW0138147	k__Bacteria;p__Bacteroidota;c__Cytophagia;o__Cytophagales;f__Cyclobacteriaceae;g__Cyclobacterium;s__Cyclobacterium_qasimii	0.885714	0.0188455	0.916107	up	(S)-2,3-Dihydro-5,7-dihydroxy-2-(4-hydroxyphenyl)-6,8-dimethyl-4-benzopyrone	(S)-2,3-Dihydro-5,7-dihydroxy-2-(4-hydroxyphenyl)-6,8-dimethyl-4-benzopyrone
MW0138147	k__Bacteria;p__Bacteroidota;c__Bacteroidia;o__unclassified_Bacteroidia_order;f__unclassified_Bacteroidia_family;g__unclassified_Bacteroidia_genus;s__Bacteroidia_bacterium_44_10	0.885714	0.0188455	0.916107	up	(S)-2,3-Dihydro-5,7-dihydroxy-2-(4-hydroxyphenyl)-6,8-dimethyl-4-benzopyrone	(S)-2,3-Dihydro-5,7-dihydroxy-2-(4-hydroxyphenyl)-6,8-dimethyl-4-benzopyrone
MW0138147	k__Bacteria;p__Firmicutes;c__Bacilli;o__Bacillales;f__Planococcaceae;g__Planococcus;s__Planococcus_sp_107_1	0.885714	0.0188455	0.916107	up	(S)-2,3-Dihydro-5,7-dihydroxy-2-(4-hydroxyphenyl)-6,8-dimethyl-4-benzopyrone	(S)-2,3-Dihydro-5,7-dihydroxy-2-(4-hydroxyphenyl)-6,8-dimethyl-4-benzopyrone
MW0138147	k__Bacteria;p__Proteobacteria;c__Gammaproteobacteria;o__Vibrionales;f__Vibrionaceae;g__Photobacterium;s__Photobacterium_sp_J15	-0.828571	0.0415627	0.916107	up	(S)-2,3-Dihydro-5,7-dihydroxy-2-(4-hydroxyphenyl)-6,8-dimethyl-4-benzopyrone	(S)-2,3-Dihydro-5,7-dihydroxy-2-(4-hydroxyphenyl)-6,8-dimethyl-4-benzopyrone
MW0138147	k__Bacteria;p__Firmicutes;c__Bacilli;o__Lactobacillales;f__Streptococcaceae;g__Lactococcus;s__uncultured_Lactococcus_sp	0.942857	0.00480466	0.916107	up	(S)-2,3-Dihydro-5,7-dihydroxy-2-(4-hydroxyphenyl)-6,8-dimethyl-4-benzopyrone	(S)-2,3-Dihydro-5,7-dihydroxy-2-(4-hydroxyphenyl)-6,8-dimethyl-4-benzopyrone
MW0138147	k__Bacteria;p__Firmicutes;c__unclassified_Firmicutes_class;o__unclassified_Firmicutes_order;f__unclassified_Firmicutes_family;g__unclassified_Firmicutes_genus;s__Firmicutes_bacterium_ADurb_Bin506	-0.942857	0.00480466	0.916107	up	(S)-2,3-Dihydro-5,7-dihydroxy-2-(4-hydroxyphenyl)-6,8-dimethyl-4-benzopyrone	(S)-2,3-Dihydro-5,7-dihydroxy-2-(4-hydroxyphenyl)-6,8-dimethyl-4-benzopyrone
MW0138147	k__Bacteria;p__Proteobacteria;c__Betaproteobacteria;o__Neisseriales;f__Neisseriaceae;g__Neisseria;s__Neisseria_sicca	1	0	0.916107	up	(S)-2,3-Dihydro-5,7-dihydroxy-2-(4-hydroxyphenyl)-6,8-dimethyl-4-benzopyrone	(S)-2,3-Dihydro-5,7-dihydroxy-2-(4-hydroxyphenyl)-6,8-dimethyl-4-benzopyrone
MW0138147	k__Bacteria;p__Proteobacteria;c__Gammaproteobacteria;o__Cellvibrionales;f__Cellvibrionaceae;g__Teredinibacter;s__Teredinibacter_franksiae	0.942857	0.00480466	0.916107	up	(S)-2,3-Dihydro-5,7-dihydroxy-2-(4-hydroxyphenyl)-6,8-dimethyl-4-benzopyrone	(S)-2,3-Dihydro-5,7-dihydroxy-2-(4-hydroxyphenyl)-6,8-dimethyl-4-benzopyrone
MW0138147	k__Eukaryota;p__Ascomycota;c__Sordariomycetes;o__Diaporthales;f__Valsaceae;g__Valsa;s__Valsa_malicola	0.885714	0.0188455	0.916107	up	(S)-2,3-Dihydro-5,7-dihydroxy-2-(4-hydroxyphenyl)-6,8-dimethyl-4-benzopyrone	(S)-2,3-Dihydro-5,7-dihydroxy-2-(4-hydroxyphenyl)-6,8-dimethyl-4-benzopyrone
MW0138147	k__Bacteria;p__Thermotogae;c__Thermotogae;o__Kosmotogales;f__Kosmotogaceae;g__Kosmotoga;s__Kosmotoga_sp	0.942857	0.00480466	0.916107	up	(S)-2,3-Dihydro-5,7-dihydroxy-2-(4-hydroxyphenyl)-6,8-dimethyl-4-benzopyrone	(S)-2,3-Dihydro-5,7-dihydroxy-2-(4-hydroxyphenyl)-6,8-dimethyl-4-benzopyrone
MW0138147	k__Viruses;p__Uroviricota;c__Caudoviricetes;o__unclassified_Caudoviricetes_order;f__Siphoviridae;g__unclassified_Siphoviridae_genus;s__Siphoviridae_sp_ctdHi7	-0.811679	0.0498576	0.916107	up	(S)-2,3-Dihydro-5,7-dihydroxy-2-(4-hydroxyphenyl)-6,8-dimethyl-4-benzopyrone	(S)-2,3-Dihydro-5,7-dihydroxy-2-(4-hydroxyphenyl)-6,8-dimethyl-4-benzopyrone
MW0138147	k__Bacteria;p__Bacteroidota;c__unclassified_Bacteroidota_class;o__unclassified_Bacteroidota_order;f__unclassified_Bacteroidota_family;g__unclassified_Bacteroidota_genus;s__Bacteroidetes_bacterium_HGW_Bacteroidetes_12	0.840668	0.0360576	0.916107	up	(S)-2,3-Dihydro-5,7-dihydroxy-2-(4-hydroxyphenyl)-6,8-dimethyl-4-benzopyrone	(S)-2,3-Dihydro-5,7-dihydroxy-2-(4-hydroxyphenyl)-6,8-dimethyl-4-benzopyrone
MW0138147	k__Bacteria;p__Bacteroidota;c__Bacteroidia;o__Bacteroidales;f__Bacteroidaceae;g__Bacteroides;s__Bacteroides_sp_AF14_46	0.811679	0.0498576	0.916107	up	(S)-2,3-Dihydro-5,7-dihydroxy-2-(4-hydroxyphenyl)-6,8-dimethyl-4-benzopyrone	(S)-2,3-Dihydro-5,7-dihydroxy-2-(4-hydroxyphenyl)-6,8-dimethyl-4-benzopyrone
MW0138147	k__Bacteria;p__Actinobacteria;c__Actinomycetia;o__Corynebacteriales;f__Mycobacteriaceae;g__Mycobacterium;s__Mycobacterium_kansasii	-0.927634	0.00766584	0.916107	up	(S)-2,3-Dihydro-5,7-dihydroxy-2-(4-hydroxyphenyl)-6,8-dimethyl-4-benzopyrone	(S)-2,3-Dihydro-5,7-dihydroxy-2-(4-hydroxyphenyl)-6,8-dimethyl-4-benzopyrone
MW0138147	k__Bacteria;p__Bacteroidota;c__Chitinophagia;o__Chitinophagales;f__Chitinophagaceae;g__Niabella;s__Niabella_yanshanensis	-0.880406	0.0205987	0.916107	up	(S)-2,3-Dihydro-5,7-dihydroxy-2-(4-hydroxyphenyl)-6,8-dimethyl-4-benzopyrone	(S)-2,3-Dihydro-5,7-dihydroxy-2-(4-hydroxyphenyl)-6,8-dimethyl-4-benzopyrone
MW0138147	k__Bacteria;p__Bacteroidota;c__Sphingobacteriia;o__Sphingobacteriales;f__Sphingobacteriaceae;g__Mucilaginibacter;s__Mucilaginibacter_pineti	-0.880406	0.0205987	0.916107	up	(S)-2,3-Dihydro-5,7-dihydroxy-2-(4-hydroxyphenyl)-6,8-dimethyl-4-benzopyrone	(S)-2,3-Dihydro-5,7-dihydroxy-2-(4-hydroxyphenyl)-6,8-dimethyl-4-benzopyrone
MW0138147	k__Bacteria;p__Bacteroidota;c__Cytophagia;o__Cytophagales;f__Cyclobacteriaceae;g__Belliella;s__Belliella_pelovolcani	0.880406	0.0205987	0.916107	up	(S)-2,3-Dihydro-5,7-dihydroxy-2-(4-hydroxyphenyl)-6,8-dimethyl-4-benzopyrone	(S)-2,3-Dihydro-5,7-dihydroxy-2-(4-hydroxyphenyl)-6,8-dimethyl-4-benzopyrone
MW0138147	k__Bacteria;p__Proteobacteria;c__Epsilonproteobacteria;o__Campylobacterales;f__Helicobacteraceae;g__Helicobacter;s__Helicobacter_sp_MIT_01_3238	-0.880406	0.0205987	0.916107	up	(S)-2,3-Dihydro-5,7-dihydroxy-2-(4-hydroxyphenyl)-6,8-dimethyl-4-benzopyrone	(S)-2,3-Dihydro-5,7-dihydroxy-2-(4-hydroxyphenyl)-6,8-dimethyl-4-benzopyrone
MW0138147	k__Bacteria;p__Firmicutes;c__Clostridia;o__Eubacteriales;f__Lachnospiraceae;g__Extibacter;s__Extibacter_sp_GGCC_0201	-0.880406	0.0205987	0.916107	up	(S)-2,3-Dihydro-5,7-dihydroxy-2-(4-hydroxyphenyl)-6,8-dimethyl-4-benzopyrone	(S)-2,3-Dihydro-5,7-dihydroxy-2-(4-hydroxyphenyl)-6,8-dimethyl-4-benzopyrone
MW0144690	k__Bacteria;p__Bacteroidota;c__Bacteroidia;o__Bacteroidales;f__Barnesiellaceae;g__Barnesiella;s__Barnesiella_sp_CU968	0.885714	0.0188455	0.866153	up	Ala-Phe-His	L-丙氨酰-L-苯丙氨酰-L-组氨酸
MW0144690	k__Bacteria;p__Bacteroidota;c__Bacteroidia;o__Bacteroidales;f__Muribaculaceae;g__Candidatus_Amulumruptor;s__Candidatus_Amulumruptor_caecigallinarius	-0.828571	0.0415627	0.866153	up	Ala-Phe-His	L-丙氨酰-L-苯丙氨酰-L-组氨酸
MW0144690	k__Bacteria;p__Bacteroidota;c__Bacteroidia;o__Bacteroidales;f__Tannerellaceae;g__Parabacteroides;s__Parabacteroides_sp_AF19_14	0.828571	0.0415627	0.866153	up	Ala-Phe-His	L-丙氨酰-L-苯丙氨酰-L-组氨酸
MW0144690	k__Bacteria;p__Firmicutes;c__Erysipelotrichia;o__Erysipelotrichales;f__Erysipelotrichaceae;g__unclassified_Erysipelotrichaceae_genus;s__Erysipelotrichaceae_bacterium	0.885714	0.0188455	0.866153	up	Ala-Phe-His	L-丙氨酰-L-苯丙氨酰-L-组氨酸
MW0144690	k__Bacteria;p__Bacteroidota;c__Bacteroidia;o__Bacteroidales;f__Bacteroidaceae;g__Bacteroides;s__Bacteroides_sp_51	0.885714	0.0188455	0.866153	up	Ala-Phe-His	L-丙氨酰-L-苯丙氨酰-L-组氨酸
MW0144690	k__Bacteria;p__Firmicutes;c__unclassified_Firmicutes_class;o__unclassified_Firmicutes_order;f__unclassified_Firmicutes_family;g__unclassified_Firmicutes_genus;s__Firmicutes_bacterium_CAG_103	-0.828571	0.0415627	0.866153	up	Ala-Phe-His	L-丙氨酰-L-苯丙氨酰-L-组氨酸
MW0144690	k__Bacteria;p__Bacteroidota;c__Bacteroidia;o__Bacteroidales;f__Bacteroidaceae;g__Bacteroides;s__Bacteroides_sp_HPS0048	0.885714	0.0188455	0.866153	up	Ala-Phe-His	L-丙氨酰-L-苯丙氨酰-L-组氨酸
MW0144690	k__Bacteria;p__Bacteroidota;c__Bacteroidia;o__Bacteroidales;f__Prevotellaceae;g__Prevotella;s__Prevotella_sp_P4_67	0.828571	0.0415627	0.866153	up	Ala-Phe-His	L-丙氨酰-L-苯丙氨酰-L-组氨酸
MW0144690	k__Bacteria;p__Firmicutes;c__Bacilli;o__Bacillales;f__Paenibacillaceae;g__Paenibacillus;s__Paenibacillus_macerans	1	0	0.866153	up	Ala-Phe-His	L-丙氨酰-L-苯丙氨酰-L-组氨酸
MW0144690	k__Bacteria;p__Bacteroidota;c__Bacteroidia;o__Bacteroidales;f__Prevotellaceae;g__Prevotella;s__Prevotella_sp_P6B4	0.828571	0.0415627	0.866153	up	Ala-Phe-His	L-丙氨酰-L-苯丙氨酰-L-组氨酸
MW0144690	k__Bacteria;p__Bacteroidota;c__Bacteroidia;o__Bacteroidales;f__Odoribacteraceae;g__Odoribacter;s__Odoribacter_sp_AF15_53	-0.885714	0.0188455	0.866153	up	Ala-Phe-His	L-丙氨酰-L-苯丙氨酰-L-组氨酸
MW0144690	k__Bacteria;p__Bacteroidota;c__Bacteroidia;o__Bacteroidales;f__Dysgonomonadaceae;g__Proteiniphilum;s__Proteiniphilum_sp_X52	0.828571	0.0415627	0.866153	up	Ala-Phe-His	L-丙氨酰-L-苯丙氨酰-L-组氨酸
MW0144690	k__Bacteria;p__Firmicutes;c__Clostridia;o__Eubacteriales;f__Oscillospiraceae;g__unclassified_Oscillospiraceae_genus;s__Ruminococcaceae_bacterium_D16	-0.828571	0.0415627	0.866153	up	Ala-Phe-His	L-丙氨酰-L-苯丙氨酰-L-组氨酸
MW0144690	k__Bacteria;p__unclassified_Bacteria_phylum;c__unclassified_Bacteria_class;o__unclassified_Bacteria_order;f__unclassified_Bacteria_family;g__unclassified_Bacteria_genus;s__bacterium_HR23	-0.942857	0.00480466	0.866153	up	Ala-Phe-His	L-丙氨酰-L-苯丙氨酰-L-组氨酸
MW0144690	k__Bacteria;p__Proteobacteria;c__Epsilonproteobacteria;o__Campylobacterales;f__Helicobacteraceae;g__Helicobacter;s__Helicobacter_aurati	-0.885714	0.0188455	0.866153	up	Ala-Phe-His	L-丙氨酰-L-苯丙氨酰-L-组氨酸
MW0144690	k__Bacteria;p__Proteobacteria;c__Deltaproteobacteria;o__unclassified_Deltaproteobacteria_order;f__unclassified_Deltaproteobacteria_family;g__unclassified_Deltaproteobacteria_genus;s__Deltaproteobacteria_bacterium_ADurb_Bin058	1	0	0.866153	up	Ala-Phe-His	L-丙氨酰-L-苯丙氨酰-L-组氨酸
MW0144690	k__Bacteria;p__unclassified_Bacteria_phylum;c__unclassified_Bacteria_class;o__unclassified_Bacteria_order;f__unclassified_Bacteria_family;g__unclassified_Bacteria_genus;s__uncultured_bacterium_Csd4	0.828571	0.0415627	0.866153	up	Ala-Phe-His	L-丙氨酰-L-苯丙氨酰-L-组氨酸
MW0144690	k__Bacteria;p__Bacteroidota;c__Bacteroidia;o__unclassified_Bacteroidia_order;f__unclassified_Bacteroidia_family;g__unclassified_Bacteroidia_genus;s__Bacteroidia_bacterium_44_10	0.828571	0.0415627	0.866153	up	Ala-Phe-His	L-丙氨酰-L-苯丙氨酰-L-组氨酸
MW0144690	k__Bacteria;p__Firmicutes;c__Bacilli;o__Bacillales;f__Planococcaceae;g__Planococcus;s__Planococcus_sp_107_1	0.828571	0.0415627	0.866153	up	Ala-Phe-His	L-丙氨酰-L-苯丙氨酰-L-组氨酸
MW0144690	k__Bacteria;p__Firmicutes;c__Negativicutes;o__Veillonellales;f__Veillonellaceae;g__Dialister;s__Dialister_invisus_CAG_218	-0.828571	0.0415627	0.866153	up	Ala-Phe-His	L-丙氨酰-L-苯丙氨酰-L-组氨酸
MW0144690	k__Bacteria;p__Actinobacteria;c__Actinomycetia;o__Pseudonocardiales;f__Pseudonocardiaceae;g__Pseudonocardia;s__Pseudonocardia_asaccharolytica	0.828571	0.0415627	0.866153	up	Ala-Phe-His	L-丙氨酰-L-苯丙氨酰-L-组氨酸
MW0144690	k__Bacteria;p__Proteobacteria;c__Betaproteobacteria;o__Neisseriales;f__Neisseriaceae;g__Neisseria;s__Neisseria_sicca	0.885714	0.0188455	0.866153	up	Ala-Phe-His	L-丙氨酰-L-苯丙氨酰-L-组氨酸
MW0144690	k__Bacteria;p__Nitrospirae;c__Nitrospira;o__Nitrospirales;f__Nitrospiraceae;g__Nitrospira;s__Candidatus_Nitrospira_nitrificans	0.885714	0.0188455	0.866153	up	Ala-Phe-His	L-丙氨酰-L-苯丙氨酰-L-组氨酸
MW0144690	k__Bacteria;p__Proteobacteria;c__Gammaproteobacteria;o__Cellvibrionales;f__Cellvibrionaceae;g__Teredinibacter;s__Teredinibacter_franksiae	0.942857	0.00480466	0.866153	up	Ala-Phe-His	L-丙氨酰-L-苯丙氨酰-L-组氨酸
MW0144690	k__Eukaryota;p__Ascomycota;c__Sordariomycetes;o__Diaporthales;f__Valsaceae;g__Valsa;s__Valsa_malicola	1	0	0.866153	up	Ala-Phe-His	L-丙氨酰-L-苯丙氨酰-L-组氨酸
MW0144690	k__Bacteria;p__Firmicutes;c__Erysipelotrichia;o__Erysipelotrichales;f__Erysipelotrichaceae;g__Holdemanella;s__Holdemanella_porci	0.811679	0.0498576	0.866153	up	Ala-Phe-His	L-丙氨酰-L-苯丙氨酰-L-组氨酸
MW0144690	k__Bacteria;p__Bacteroidota;c__Flavobacteriia;o__Flavobacteriales;f__Flavobacteriaceae;g__Polaribacter;s__Polaribacter_sp_KT_15	0.927634	0.00766584	0.866153	up	Ala-Phe-His	L-丙氨酰-L-苯丙氨酰-L-组氨酸
MW0144690	k__Bacteria;p__Bacteroidota;c__unclassified_Bacteroidota_class;o__unclassified_Bacteroidota_order;f__unclassified_Bacteroidota_family;g__unclassified_Bacteroidota_genus;s__Bacteroidetes_bacterium_HGW_Bacteroidetes_12	0.985611	0.000309086	0.866153	up	Ala-Phe-His	L-丙氨酰-L-苯丙氨酰-L-组氨酸
MW0144690	k__Bacteria;p__Bacteroidota;c__Cytophagia;o__Cytophagales;f__Cyclobacteriaceae;g__Echinicola;s__Echinicola_sp_20G	0.811679	0.0498576	0.866153	up	Ala-Phe-His	L-丙氨酰-L-苯丙氨酰-L-组氨酸
MW0144690	k__Bacteria;p__Lentisphaerae;c__Lentisphaeria;o__Victivallales;f__Victivallaceae;g__Victivallis;s__Victivallis_vadensis	-0.880406	0.0205987	0.866153	up	Ala-Phe-His	L-丙氨酰-L-苯丙氨酰-L-组氨酸
MW0144690	k__Bacteria;p__Fibrobacteres;c__Fibrobacteria;o__Fibrobacterales;f__Fibrobacteraceae;g__Fibrobacter;s__Fibrobacter_intestinalis	-0.880406	0.0205987	0.866153	up	Ala-Phe-His	L-丙氨酰-L-苯丙氨酰-L-组氨酸
MW0144690	k__Bacteria;p__Bacteroidota;c__Bacteroidia;o__Bacteroidales;f__Porphyromonadaceae;g__Porphyromonas;s__Porphyromonas_pasteri	-0.880406	0.0205987	0.866153	up	Ala-Phe-His	L-丙氨酰-L-苯丙氨酰-L-组氨酸
MW0144690	k__Bacteria;p__Bacteroidota;c__Chitinophagia;o__Chitinophagales;f__Chitinophagaceae;g__Niabella;s__Niabella_yanshanensis	-0.941124	0.00509754	0.866153	up	Ala-Phe-His	L-丙氨酰-L-苯丙氨酰-L-组氨酸
MW0144690	k__Bacteria;p__Bacteroidota;c__Sphingobacteriia;o__Sphingobacteriales;f__Sphingobacteriaceae;g__Mucilaginibacter;s__Mucilaginibacter_pineti	-0.941124	0.00509754	0.866153	up	Ala-Phe-His	L-丙氨酰-L-苯丙氨酰-L-组氨酸
MW0144690	k__Bacteria;p__Bacteroidota;c__Cytophagia;o__Cytophagales;f__Cyclobacteriaceae;g__Belliella;s__Belliella_pelovolcani	0.941124	0.00509754	0.866153	up	Ala-Phe-His	L-丙氨酰-L-苯丙氨酰-L-组氨酸
MW0144690	k__Bacteria;p__Proteobacteria;c__Gammaproteobacteria;o__Pseudomonadales;f__Pseudomonadaceae;g__Pseudomonas;s__Pseudomonas_syringae_pv_coryli	-0.880406	0.0205987	0.866153	up	Ala-Phe-His	L-丙氨酰-L-苯丙氨酰-L-组氨酸
MW0144690	k__Bacteria;p__Firmicutes;c__Clostridia;o__Eubacteriales;f__Lachnospiraceae;g__Extibacter;s__Extibacter_sp_GGCC_0201	-0.941124	0.00509754	0.866153	up	Ala-Phe-His	L-丙氨酰-L-苯丙氨酰-L-组氨酸
MW0151597	k__Bacteria;p__Bacteroidota;c__Bacteroidia;o__Bacteroidales;f__Muribaculaceae;g__unclassified_Muribaculaceae_genus;s__Muribaculaceae_bacterium_Isolate_080_Janvier	0.885714	0.0188455	1.07416	up	Ile-Thr-His-Asp	-
MW0151597	k__Bacteria;p__Bacteroidota;c__Bacteroidia;o__Bacteroidales;f__Muribaculaceae;g__Duncaniella;s__Duncaniella_dubosii	0.885714	0.0188455	1.07416	up	Ile-Thr-His-Asp	-
MW0151597	k__Bacteria;p__Bacteroidota;c__Bacteroidia;o__Bacteroidales;f__Tannerellaceae;g__Parabacteroides;s__Parabacteroides_sp_AF19_14	0.828571	0.0415627	1.07416	up	Ile-Thr-His-Asp	-
MW0151597	k__Bacteria;p__Bacteroidota;c__Bacteroidia;o__Bacteroidales;f__Bacteroidaceae;g__Bacteroides;s__Bacteroides_sp_9_1_42FAA	0.828571	0.0415627	1.07416	up	Ile-Thr-His-Asp	-
MW0151597	k__Bacteria;p__Bacteroidota;c__Bacteroidia;o__Bacteroidales;f__Bacteroidaceae;g__Bacteroides;s__Bacteroides_sp_51	0.885714	0.0188455	1.07416	up	Ile-Thr-His-Asp	-
MW0151597	k__Bacteria;p__Bacteroidota;c__Bacteroidia;o__Bacteroidales;f__Prevotellaceae;g__Prevotella;s__Prevotella_sp_P4_67	0.828571	0.0415627	1.07416	up	Ile-Thr-His-Asp	-
MW0151597	k__Bacteria;p__Actinobacteria;c__Actinomycetia;o__Streptomycetales;f__Streptomycetaceae;g__Streptomyces;s__Streptomyces_sp_Tu6071	-0.885714	0.0188455	1.07416	up	Ile-Thr-His-Asp	-
MW0151597	k__Bacteria;p__Firmicutes;c__Bacilli;o__Bacillales;f__Paenibacillaceae;g__Paenibacillus;s__Paenibacillus_macerans	0.828571	0.0415627	1.07416	up	Ile-Thr-His-Asp	-
MW0151597	k__Bacteria;p__Bacteroidota;c__Bacteroidia;o__Bacteroidales;f__Prevotellaceae;g__Prevotella;s__Prevotella_sp_HUN102	0.885714	0.0188455	1.07416	up	Ile-Thr-His-Asp	-
MW0151597	k__Bacteria;p__Firmicutes;c__Clostridia;o__Thermoanaerobacterales;f__Thermoanaerobacteraceae;g__Moorella;s__Moorella_thermoacetica	-0.828571	0.0415627	1.07416	up	Ile-Thr-His-Asp	-
MW0151597	k__Bacteria;p__Bacteroidota;c__Bacteroidia;o__Bacteroidales;f__Odoribacteraceae;g__Odoribacter;s__Odoribacter_sp_AF15_53	-0.885714	0.0188455	1.07416	up	Ile-Thr-His-Asp	-
MW0151597	k__Bacteria;p__Bacteroidota;c__Bacteroidia;o__Bacteroidales;f__Dysgonomonadaceae;g__Proteiniphilum;s__Proteiniphilum_sp_X52	0.828571	0.0415627	1.07416	up	Ile-Thr-His-Asp	-
MW0151597	k__Bacteria;p__Firmicutes;c__Negativicutes;o__Acidaminococcales;f__Acidaminococcaceae;g__Acidaminococcus;s__Acidaminococcus_sp_CAG_542	-0.885714	0.0188455	1.07416	up	Ile-Thr-His-Asp	-
MW0151597	k__Bacteria;p__Firmicutes;c__Clostridia;o__Eubacteriales;f__Oscillospiraceae;g__unclassified_Oscillospiraceae_genus;s__Ruminococcaceae_bacterium_D16	-1	0	1.07416	up	Ile-Thr-His-Asp	-
MW0151597	k__Bacteria;p__Bacteroidota;c__Flavobacteriia;o__Flavobacteriales;f__Flavobacteriaceae;g__Capnocytophaga;s__Capnocytophaga_cynodegmi	0.942857	0.00480466	1.07416	up	Ile-Thr-His-Asp	-
MW0151597	k__Bacteria;p__Verrucomicrobia;c__Opitutae;o__Opitutales;f__Opitutaceae;g__Opitutus;s__Opitutus_sp_ER46	0.942857	0.00480466	1.07416	up	Ile-Thr-His-Asp	-
MW0151597	k__Bacteria;p__Proteobacteria;c__Epsilonproteobacteria;o__Campylobacterales;f__Helicobacteraceae;g__Helicobacter;s__Helicobacter_aurati	-0.885714	0.0188455	1.07416	up	Ile-Thr-His-Asp	-
MW0151597	k__Bacteria;p__Proteobacteria;c__Deltaproteobacteria;o__unclassified_Deltaproteobacteria_order;f__unclassified_Deltaproteobacteria_family;g__unclassified_Deltaproteobacteria_genus;s__Deltaproteobacteria_bacterium_ADurb_Bin058	0.828571	0.0415627	1.07416	up	Ile-Thr-His-Asp	-
MW0151597	k__Bacteria;p__unclassified_Bacteria_phylum;c__unclassified_Bacteria_class;o__unclassified_Bacteria_order;f__unclassified_Bacteria_family;g__unclassified_Bacteria_genus;s__uncultured_bacterium_Csd4	0.828571	0.0415627	1.07416	up	Ile-Thr-His-Asp	-
MW0151597	k__Bacteria;p__Bacteroidota;c__Bacteroidia;o__unclassified_Bacteroidia_order;f__unclassified_Bacteroidia_family;g__unclassified_Bacteroidia_genus;s__Bacteroidia_bacterium_44_10	0.828571	0.0415627	1.07416	up	Ile-Thr-His-Asp	-
MW0151597	k__Bacteria;p__Firmicutes;c__Bacilli;o__Bacillales;f__Planococcaceae;g__Planococcus;s__Planococcus_sp_107_1	0.828571	0.0415627	1.07416	up	Ile-Thr-His-Asp	-
MW0151597	k__Bacteria;p__Bacteroidota;c__Bacteroidia;o__Bacteroidales;f__Bacteroidaceae;g__Bacteroides;s__Bacteroides_sp_1_1_30	0.828571	0.0415627	1.07416	up	Ile-Thr-His-Asp	-
MW0151597	k__Bacteria;p__Proteobacteria;c__Gammaproteobacteria;o__Vibrionales;f__Vibrionaceae;g__Photobacterium;s__Photobacterium_sp_J15	-0.885714	0.0188455	1.07416	up	Ile-Thr-His-Asp	-
MW0151597	k__Bacteria;p__Nitrospirae;c__Nitrospira;o__Nitrospirales;f__Nitrospiraceae;g__Nitrospira;s__Candidatus_Nitrospira_nitrificans	0.885714	0.0188455	1.07416	up	Ile-Thr-His-Asp	-
MW0151597	k__Eukaryota;p__Ascomycota;c__Sordariomycetes;o__Diaporthales;f__Valsaceae;g__Valsa;s__Valsa_malicola	0.828571	0.0415627	1.07416	up	Ile-Thr-His-Asp	-
MW0151597	k__Bacteria;p__unclassified_Bacteria_phylum;c__unclassified_Bacteria_class;o__unclassified_Bacteria_order;f__unclassified_Bacteria_family;g__Candidatus_Moduliflexus;s__Candidatus_Moduliflexus_flocculans	-0.942857	0.00480466	1.07416	up	Ile-Thr-His-Asp	-
MW0151597	k__Bacteria;p__Actinobacteria;c__Coriobacteriia;o__Coriobacteriales;f__Coriobacteriaceae;g__Enorma;s__Enorma_massiliensis	-0.942857	0.00480466	1.07416	up	Ile-Thr-His-Asp	-
MW0151597	k__Bacteria;p__Bacteroidota;c__Flavobacteriia;o__Flavobacteriales;f__Flavobacteriaceae;g__Polaribacter;s__Polaribacter_sp_KT_15	0.840668	0.0360576	1.07416	up	Ile-Thr-His-Asp	-
MW0151597	k__Bacteria;p__Bacteroidota;c__unclassified_Bacteroidota_class;o__unclassified_Bacteroidota_order;f__unclassified_Bacteroidota_family;g__unclassified_Bacteroidota_genus;s__Bacteroidetes_bacterium_HGW_Bacteroidetes_12	0.898645	0.0148886	1.07416	up	Ile-Thr-His-Asp	-
MW0151597	k__Bacteria;p__Bacteroidota;c__Bacteroidia;o__Bacteroidales;f__Bacteroidaceae;g__Bacteroides;s__Bacteroides_sp_AF14_46	0.927634	0.00766584	1.07416	up	Ile-Thr-His-Asp	-
MW0151597	k__Bacteria;p__Lentisphaerae;c__Lentisphaeria;o__Victivallales;f__Victivallaceae;g__Victivallis;s__Victivallis_vadensis	-0.880406	0.0205987	1.07416	up	Ile-Thr-His-Asp	-
MW0151597	k__Bacteria;p__Fibrobacteres;c__Fibrobacteria;o__Fibrobacterales;f__Fibrobacteraceae;g__Fibrobacter;s__Fibrobacter_intestinalis	-0.880406	0.0205987	1.07416	up	Ile-Thr-His-Asp	-
MW0151597	k__Bacteria;p__Bacteroidota;c__Bacteroidia;o__Bacteroidales;f__Porphyromonadaceae;g__Porphyromonas;s__Porphyromonas_pasteri	-0.880406	0.0205987	1.07416	up	Ile-Thr-His-Asp	-
MW0151597	k__Bacteria;p__Bacteroidota;c__Cytophagia;o__Cytophagales;f__Cyclobacteriaceae;g__Belliella;s__Belliella_pelovolcani	0.941124	0.00509754	1.07416	up	Ile-Thr-His-Asp	-
MW0151597	k__Bacteria;p__Proteobacteria;c__Gammaproteobacteria;o__Pseudomonadales;f__Pseudomonadaceae;g__Pseudomonas;s__Pseudomonas_syringae_pv_coryli	-0.880406	0.0205987	1.07416	up	Ile-Thr-His-Asp	-
MW0151597	k__Bacteria;p__Proteobacteria;c__Deltaproteobacteria;o__Myxococcales;f__Myxococcaceae;g__Myxococcus;s__Myxococcus_sp_RHSTA_1_4	-0.941124	0.00509754	1.07416	up	Ile-Thr-His-Asp	-
MW0049113	k__Bacteria;p__Bacteroidota;c__Bacteroidia;o__Bacteroidales;f__Muribaculaceae;g__unclassified_Muribaculaceae_genus;s__Muribaculaceae_bacterium_Isolate_102_HZI	0.942857	0.00480466	3.70613	up	Cyclopassifloside II	环西番莲苷Ⅱ
MW0049113	k__Bacteria;p__Bacteroidota;c__Bacteroidia;o__Bacteroidales;f__Muribaculaceae;g__unclassified_Muribaculaceae_genus;s__Muribaculaceae_bacterium_Isolate_080_Janvier	0.942857	0.00480466	3.70613	up	Cyclopassifloside II	环西番莲苷Ⅱ
MW0049113	k__Bacteria;p__Bacteroidota;c__Bacteroidia;o__Bacteroidales;f__Muribaculaceae;g__Duncaniella;s__Duncaniella_dubosii	0.942857	0.00480466	3.70613	up	Cyclopassifloside II	环西番莲苷Ⅱ
MW0049113	k__Bacteria;p__Bacteroidota;c__Bacteroidia;o__Bacteroidales;f__Bacteroidaceae;g__Bacteroides;s__Bacteroides_acidifaciens	0.942857	0.00480466	3.70613	up	Cyclopassifloside II	环西番莲苷Ⅱ
MW0049113	k__Bacteria;p__Bacteroidota;c__Bacteroidia;o__Bacteroidales;f__Muribaculaceae;g__Muribaculum;s__Muribaculum_sp_NM65_B17	0.942857	0.00480466	3.70613	up	Cyclopassifloside II	环西番莲苷Ⅱ
MW0049113	k__Bacteria;p__Bacteroidota;c__Bacteroidia;o__Bacteroidales;f__Bacteroidaceae;g__Bacteroides;s__Bacteroides_sp_CAG_1060	0.885714	0.0188455	3.70613	up	Cyclopassifloside II	环西番莲苷Ⅱ
MW0049113	k__Viruses;p__Uroviricota;c__Caudoviricetes;o__unclassified_Caudoviricetes_order;f__Siphoviridae;g__unclassified_Siphoviridae_genus;s__Siphoviridae_sp_ctBLh2	0.828571	0.0415627	3.70613	up	Cyclopassifloside II	环西番莲苷Ⅱ
MW0049113	k__Bacteria;p__Bacteroidota;c__Bacteroidia;o__Bacteroidales;f__Bacteroidaceae;g__Bacteroides;s__Bacteroides_sp_9_1_42FAA	0.942857	0.00480466	3.70613	up	Cyclopassifloside II	环西番莲苷Ⅱ
MW0049113	k__Bacteria;p__Bacteroidota;c__Bacteroidia;o__Bacteroidales;f__Muribaculaceae;g__unclassified_Muribaculaceae_genus;s__Muribaculaceae_bacterium_Isolate_083_Janvier	0.885714	0.0188455	3.70613	up	Cyclopassifloside II	环西番莲苷Ⅱ
MW0049113	k__Bacteria;p__Proteobacteria;c__Betaproteobacteria;o__Burkholderiales;f__Burkholderiaceae;g__Burkholderia;s__Burkholderia_cepacia	1	0	3.70613	up	Cyclopassifloside II	环西番莲苷Ⅱ
MW0049113	k__Bacteria;p__Bacteroidota;c__Flavobacteriia;o__Flavobacteriales;f__Flavobacteriaceae;g__Flavobacterium;s__Flavobacterium_dauae	0.828571	0.0415627	3.70613	up	Cyclopassifloside II	环西番莲苷Ⅱ
MW0049113	k__Bacteria;p__Firmicutes;c__Erysipelotrichia;o__Erysipelotrichales;f__Erysipelotrichaceae;g__Dubosiella;s__Dubosiella_newyorkensis	0.828571	0.0415627	3.70613	up	Cyclopassifloside II	环西番莲苷Ⅱ
MW0049113	k__Bacteria;p__Bacteroidota;c__Bacteroidia;o__Bacteroidales;f__Bacteroidaceae;g__Bacteroides;s__Bacteroides_ilei	0.942857	0.00480466	3.70613	up	Cyclopassifloside II	环西番莲苷Ⅱ
MW0049113	k__Bacteria;p__Bacteroidota;c__Bacteroidia;o__Bacteroidales;f__Prevotellaceae;g__Prevotella;s__Prevotella_sp_HUN102	0.942857	0.00480466	3.70613	up	Cyclopassifloside II	环西番莲苷Ⅱ
MW0049113	k__Bacteria;p__Bacteroidota;c__Bacteroidia;o__Bacteroidales;f__Rikenellaceae;g__Alistipes;s__Alistipes_sp_56_sp_Nov_56_25	0.885714	0.0188455	3.70613	up	Cyclopassifloside II	环西番莲苷Ⅱ
MW0049113	k__Bacteria;p__Bacteroidota;c__Flavobacteriia;o__Flavobacteriales;f__Weeksellaceae;g__Halpernia;s__Halpernia_frigidisoli	0.885714	0.0188455	3.70613	up	Cyclopassifloside II	环西番莲苷Ⅱ
MW0049113	k__Bacteria;p__Firmicutes;c__Clostridia;o__Thermoanaerobacterales;f__Thermoanaerobacteraceae;g__Moorella;s__Moorella_thermoacetica	-0.942857	0.00480466	3.70613	up	Cyclopassifloside II	环西番莲苷Ⅱ
MW0049113	k__Bacteria;p__Proteobacteria;c__Deltaproteobacteria;o__Desulfuromonadales;f__Geobacteraceae;g__Geobacter;s__Geobacter_metallireducens	0.942857	0.00480466	3.70613	up	Cyclopassifloside II	环西番莲苷Ⅱ
MW0049113	k__Bacteria;p__Bacteroidota;c__Bacteroidia;o__unclassified_Bacteroidia_order;f__unclassified_Bacteroidia_family;g__unclassified_Bacteroidia_genus;s__Bacteroidia_bacterium_43_41	0.885714	0.0188455	3.70613	up	Cyclopassifloside II	环西番莲苷Ⅱ
MW0049113	k__Bacteria;p__Firmicutes;c__Negativicutes;o__Acidaminococcales;f__Acidaminococcaceae;g__Acidaminococcus;s__Acidaminococcus_sp_CAG_542	-0.942857	0.00480466	3.70613	up	Cyclopassifloside II	环西番莲苷Ⅱ
MW0049113	k__Bacteria;p__Firmicutes;c__Clostridia;o__Eubacteriales;f__Oscillospiraceae;g__unclassified_Oscillospiraceae_genus;s__Ruminococcaceae_bacterium_D5	-0.885714	0.0188455	3.70613	up	Cyclopassifloside II	环西番莲苷Ⅱ
MW0049113	k__Bacteria;p__Proteobacteria;c__Betaproteobacteria;o__Burkholderiales;f__Sutterellaceae;g__Turicimonas;s__Turicimonas_muris	0.942857	0.00480466	3.70613	up	Cyclopassifloside II	环西番莲苷Ⅱ
MW0049113	k__Bacteria;p__Bacteroidota;c__Bacteroidia;o__Bacteroidales;f__Prevotellaceae;g__Prevotella;s__Prevotella_sp_FD3004	0.885714	0.0188455	3.70613	up	Cyclopassifloside II	环西番莲苷Ⅱ
MW0049113	k__Bacteria;p__Bacteroidota;c__Bacteroidia;o__Marinilabiliales;f__unclassified_Marinilabiliales_family;g__unclassified_Marinilabiliales_genus;s__Marinilabiliales_bacterium	0.885714	0.0188455	3.70613	up	Cyclopassifloside II	环西番莲苷Ⅱ
MW0049113	k__Bacteria;p__Bacteroidota;c__Flavobacteriia;o__Flavobacteriales;f__Flavobacteriaceae;g__Capnocytophaga;s__Capnocytophaga_cynodegmi	0.828571	0.0415627	3.70613	up	Cyclopassifloside II	环西番莲苷Ⅱ
MW0049113	k__Bacteria;p__Firmicutes;c__Bacilli;o__Lactobacillales;f__Streptococcaceae;g__Streptococcus;s__Streptococcus_vestibularis	0.828571	0.0415627	3.70613	up	Cyclopassifloside II	环西番莲苷Ⅱ
MW0049113	k__Bacteria;p__Bacteroidota;c__Bacteroidia;o__Bacteroidales;f__Tannerellaceae;g__Tannerella;s__Tannerella_sp_oral_taxon_808	0.885714	0.0188455	3.70613	up	Cyclopassifloside II	环西番莲苷Ⅱ
MW0049113	k__Archaea;p__Euryarchaeota;c__unclassified_Euryarchaeota_class;o__unclassified_Euryarchaeota_order;f__unclassified_Euryarchaeota_family;g__unclassified_Euryarchaeota_genus;s__Euryarchaeota_archaeon_ADurb_Bin190	-0.942857	0.00480466	3.70613	up	Cyclopassifloside II	环西番莲苷Ⅱ
MW0049113	k__Bacteria;p__Bacteroidota;c__Bacteroidia;o__Bacteroidales;f__Tannerellaceae;g__Parabacteroides;s__Parabacteroides_sp_AF17_3	0.885714	0.0188455	3.70613	up	Cyclopassifloside II	环西番莲苷Ⅱ
MW0049113	k__Bacteria;p__Gemmatimonadetes;c__unclassified_Gemmatimonadetes_class;o__unclassified_Gemmatimonadetes_order;f__unclassified_Gemmatimonadetes_family;g__unclassified_Gemmatimonadetes_genus;s__Gemmatimonadetes_bacterium_13_1_40CM_66_11	0.885714	0.0188455	3.70613	up	Cyclopassifloside II	环西番莲苷Ⅱ
MW0049113	k__Bacteria;p__Firmicutes;c__Clostridia;o__Eubacteriales;f__Oscillospiraceae;g__Pseudoflavonifractor;s__Pseudoflavonifractor_sp_BIOML_A14	-0.885714	0.0188455	3.70613	up	Cyclopassifloside II	环西番莲苷Ⅱ
MW0049113	k__Bacteria;p__Verrucomicrobia;c__Opitutae;o__Opitutales;f__Opitutaceae;g__Opitutus;s__Opitutus_sp_ER46	0.828571	0.0415627	3.70613	up	Cyclopassifloside II	环西番莲苷Ⅱ
MW0049113	k__Bacteria;p__Planctomycetota;c__unclassified_Planctomycetota_class;o__unclassified_Planctomycetota_order;f__unclassified_Planctomycetota_family;g__unclassified_Planctomycetota_genus;s__Planctomycetes_bacterium_ADurb_Bin401	1	0	3.70613	up	Cyclopassifloside II	环西番莲苷Ⅱ
MW0049113	k__Bacteria;p__Firmicutes;c__Clostridia;o__Eubacteriales;f__Lachnospiraceae;g__Bilifractor;s__Bilifractor_porci	-0.942857	0.00480466	3.70613	up	Cyclopassifloside II	环西番莲苷Ⅱ
MW0049113	k__Bacteria;p__Bacteroidota;c__Cytophagia;o__Cytophagales;f__Cyclobacteriaceae;g__Cyclobacterium;s__Cyclobacterium_qasimii	0.942857	0.00480466	3.70613	up	Cyclopassifloside II	环西番莲苷Ⅱ
MW0049113	k__Bacteria;p__Actinobacteria;c__Actinomycetia;o__Bifidobacteriales;f__Bifidobacteriaceae;g__Bifidobacterium;s__Bifidobacterium_tsurumiense	0.885714	0.0188455	3.70613	up	Cyclopassifloside II	环西番莲苷Ⅱ
MW0049113	k__Bacteria;p__Chloroflexi;c__unclassified_Chloroflexi_class;o__unclassified_Chloroflexi_order;f__unclassified_Chloroflexi_family;g__unclassified_Chloroflexi_genus;s__Chloroflexi_bacterium_HGW_Chloroflexi_5	-0.828571	0.0415627	3.70613	up	Cyclopassifloside II	环西番莲苷Ⅱ
MW0049113	k__Bacteria;p__Nitrospirae;c__unclassified_Nitrospirae_class;o__unclassified_Nitrospirae_order;f__unclassified_Nitrospirae_family;g__unclassified_Nitrospirae_genus;s__Nitrospirae_bacterium	-0.885714	0.0188455	3.70613	up	Cyclopassifloside II	环西番莲苷Ⅱ
MW0049113	k__Bacteria;p__Proteobacteria;c__Gammaproteobacteria;o__Vibrionales;f__Vibrionaceae;g__Photobacterium;s__Photobacterium_sp_J15	-0.942857	0.00480466	3.70613	up	Cyclopassifloside II	环西番莲苷Ⅱ
MW0049113	k__Bacteria;p__Firmicutes;c__Bacilli;o__Lactobacillales;f__Streptococcaceae;g__Lactococcus;s__uncultured_Lactococcus_sp	0.828571	0.0415627	3.70613	up	Cyclopassifloside II	环西番莲苷Ⅱ
MW0049113	k__Bacteria;p__Firmicutes;c__unclassified_Firmicutes_class;o__unclassified_Firmicutes_order;f__unclassified_Firmicutes_family;g__unclassified_Firmicutes_genus;s__Firmicutes_bacterium_ADurb_Bin506	-0.828571	0.0415627	3.70613	up	Cyclopassifloside II	环西番莲苷Ⅱ
MW0049113	k__Bacteria;p__Firmicutes;c__Tissierellia;o__unclassified_Tissierellia_order;f__unclassified_Tissierellia_family;g__Kallipyga;s__Kallipyga_massiliensis	-1	0	3.70613	up	Cyclopassifloside II	环西番莲苷Ⅱ
MW0049113	k__Bacteria;p__Actinobacteria;c__Coriobacteriia;o__Coriobacteriales;f__Coriobacteriaceae;g__Enorma;s__Enorma_massiliensis	-0.885714	0.0188455	3.70613	up	Cyclopassifloside II	环西番莲苷Ⅱ
MW0049113	k__Bacteria;p__Thermotogae;c__Thermotogae;o__Kosmotogales;f__Kosmotogaceae;g__Kosmotoga;s__Kosmotoga_sp	0.828571	0.0415627	3.70613	up	Cyclopassifloside II	环西番莲苷Ⅱ
MW0049113	k__Bacteria;p__Firmicutes;c__Bacilli;o__Lactobacillales;f__Streptococcaceae;g__Streptococcus;s__Streptococcus_thermophilus	-0.885714	0.0188455	3.70613	up	Cyclopassifloside II	环西番莲苷Ⅱ
MW0049113	k__Bacteria;p__unclassified_Bacteria_phylum;c__unclassified_Bacteria_class;o__unclassified_Bacteria_order;f__unclassified_Bacteria_family;g__unclassified_Bacteria_genus;s__uncultured_bacterium_LAB20	0.927634	0.00766584	3.70613	up	Cyclopassifloside II	环西番莲苷Ⅱ
MW0049113	k__Bacteria;p__Firmicutes;c__Clostridia;o__Eubacteriales;f__Lachnospiraceae;g__Coprococcus;s__Coprococcus_sp_AF19_8AC	-0.898645	0.0148886	3.70613	up	Cyclopassifloside II	环西番莲苷Ⅱ
MW0049113	k__Bacteria;p__Bacteroidota;c__Bacteroidia;o__Bacteroidales;f__Bacteroidaceae;g__Bacteroides;s__Bacteroides_sp_AF14_46	0.927634	0.00766584	3.70613	up	Cyclopassifloside II	环西番莲苷Ⅱ
MW0049113	k__Bacteria;p__Actinobacteria;c__Actinomycetia;o__Corynebacteriales;f__Mycobacteriaceae;g__Mycobacterium;s__Mycobacterium_kansasii	-0.927634	0.00766584	3.70613	up	Cyclopassifloside II	环西番莲苷Ⅱ
MW0049113	k__Bacteria;p__Proteobacteria;c__Epsilonproteobacteria;o__Campylobacterales;f__Helicobacteraceae;g__Helicobacter;s__Helicobacter_sp_MIT_01_3238	-0.880406	0.0205987	3.70613	up	Cyclopassifloside II	环西番莲苷Ⅱ
MW0049113	k__Bacteria;p__Proteobacteria;c__Deltaproteobacteria;o__Myxococcales;f__Myxococcaceae;g__Myxococcus;s__Myxococcus_sp_RHSTA_1_4	-0.880406	0.0205987	3.70613	up	Cyclopassifloside II	环西番莲苷Ⅱ
MW0169721	k__Bacteria;p__Bacteroidota;c__Bacteroidia;o__Bacteroidales;f__Muribaculaceae;g__Candidatus_Amulumruptor;s__Candidatus_Amulumruptor_caecigallinarius	-0.828571	0.0415627	1.507	up	Puromycin	嘌呤霉素
MW0169721	k__Bacteria;p__Bacteroidota;c__Bacteroidia;o__Bacteroidales;f__Odoribacteraceae;g__Odoribacter;s__Odoribacter_sp_43_10	0.828571	0.0415627	1.507	up	Puromycin	嘌呤霉素
MW0169721	k__Bacteria;p__Bacteroidota;c__Bacteroidia;o__Bacteroidales;f__Bacteroidaceae;g__Bacteroides;s__Bacteroides_sp_9_1_42FAA	0.828571	0.0415627	1.507	up	Puromycin	嘌呤霉素
MW0169721	k__Bacteria;p__unclassified_Bacteria_phylum;c__unclassified_Bacteria_class;o__unclassified_Bacteria_order;f__unclassified_Bacteria_family;g__unclassified_Bacteria_genus;s__candidate_division_TA06_bacterium_ADurb_Bin417	-0.942857	0.00480466	1.507	up	Puromycin	嘌呤霉素
MW0169721	k__Bacteria;p__Actinobacteria;c__Actinomycetia;o__Streptomycetales;f__Streptomycetaceae;g__Streptomyces;s__Streptomyces_sp_Tu6071	-0.885714	0.0188455	1.507	up	Puromycin	嘌呤霉素
MW0169721	k__Bacteria;p__Bacteroidota;c__Bacteroidia;o__Bacteroidales;f__Bacteroidaceae;g__Bacteroides;s__Bacteroides_ilei	0.885714	0.0188455	1.507	up	Puromycin	嘌呤霉素
MW0169721	k__Bacteria;p__Firmicutes;c__Clostridia;o__Thermoanaerobacterales;f__Thermoanaerobacteraceae;g__Moorella;s__Moorella_thermoacetica	-0.828571	0.0415627	1.507	up	Puromycin	嘌呤霉素
MW0169721	k__Bacteria;p__Bacteroidota;c__Bacteroidia;o__unclassified_Bacteroidia_order;f__unclassified_Bacteroidia_family;g__unclassified_Bacteroidia_genus;s__Bacteroidia_bacterium_43_41	0.942857	0.00480466	1.507	up	Puromycin	嘌呤霉素
MW0169721	k__Bacteria;p__Firmicutes;c__Clostridia;o__Eubacteriales;f__Oscillospiraceae;g__unclassified_Oscillospiraceae_genus;s__Ruminococcaceae_bacterium_D16	-0.828571	0.0415627	1.507	up	Puromycin	嘌呤霉素
MW0169721	k__Bacteria;p__Bacteroidota;c__Bacteroidia;o__Bacteroidales;f__Rikenellaceae;g__Alistipes;s__Alistipes_sp_An31A	0.942857	0.00480466	1.507	up	Puromycin	嘌呤霉素
MW0169721	k__Bacteria;p__Bacteroidota;c__Bacteroidia;o__Bacteroidales;f__Bacteroidaceae;g__Mediterranea;s__Mediterranea_massiliensis	0.885714	0.0188455	1.507	up	Puromycin	嘌呤霉素
MW0169721	k__Bacteria;p__Bacteroidota;c__Bacteroidia;o__Bacteroidales;f__Prevotellaceae;g__Prevotella;s__Prevotella_dentalis	-0.942857	0.00480466	1.507	up	Puromycin	嘌呤霉素
MW0169721	k__Bacteria;p__Proteobacteria;c__Betaproteobacteria;o__Burkholderiales;f__Burkholderiaceae;g__Burkholderia;s__Burkholderia_mallei	0.885714	0.0188455	1.507	up	Puromycin	嘌呤霉素
MW0169721	k__Bacteria;p__Firmicutes;c__Negativicutes;o__Veillonellales;f__Veillonellaceae;g__Dialister;s__Dialister_invisus_CAG_218	-0.828571	0.0415627	1.507	up	Puromycin	嘌呤霉素
MW0169721	k__Bacteria;p__Bacteroidota;c__Bacteroidia;o__Bacteroidales;f__Bacteroidaceae;g__Bacteroides;s__Bacteroides_sp_1_1_30	1	0	1.507	up	Puromycin	嘌呤霉素
MW0169721	k__Bacteria;p__Actinobacteria;c__Actinomycetia;o__Pseudonocardiales;f__Pseudonocardiaceae;g__Pseudonocardia;s__Pseudonocardia_asaccharolytica	0.828571	0.0415627	1.507	up	Puromycin	嘌呤霉素
MW0169721	k__Bacteria;p__Nitrospirae;c__Nitrospira;o__Nitrospirales;f__Nitrospiraceae;g__Nitrospira;s__Candidatus_Nitrospira_nitrificans	0.885714	0.0188455	1.507	up	Puromycin	嘌呤霉素
MW0169721	k__Bacteria;p__unclassified_Bacteria_phylum;c__unclassified_Bacteria_class;o__unclassified_Bacteria_order;f__unclassified_Bacteria_family;g__Candidatus_Moduliflexus;s__Candidatus_Moduliflexus_flocculans	-0.942857	0.00480466	1.507	up	Puromycin	嘌呤霉素
MW0169721	k__Bacteria;p__Proteobacteria;c__Deltaproteobacteria;o__Desulfobacterales;f__Desulfobulbaceae;g__Desulfobulbus;s__Desulfobulbus_sp_Tol_SR	-0.942857	0.00480466	1.507	up	Puromycin	嘌呤霉素
MW0169721	k__Bacteria;p__unclassified_Bacteria_phylum;c__unclassified_Bacteria_class;o__unclassified_Bacteria_order;f__unclassified_Bacteria_family;g__unclassified_Bacteria_genus;s__uncultured_bacterium_LAB20	0.927634	0.00766584	1.507	up	Puromycin	嘌呤霉素
MW0169721	k__Bacteria;p__Firmicutes;c__Erysipelotrichia;o__Erysipelotrichales;f__Erysipelotrichaceae;g__Holdemanella;s__Holdemanella_porci	0.898645	0.0148886	1.507	up	Puromycin	嘌呤霉素
MW0169721	k__Bacteria;p__Bacteroidota;c__Flavobacteriia;o__Flavobacteriales;f__Flavobacteriaceae;g__Polaribacter;s__Polaribacter_sp_KT_15	0.840668	0.0360576	1.507	up	Puromycin	嘌呤霉素
MW0169721	k__Bacteria;p__Bacteroidota;c__Cytophagia;o__Cytophagales;f__Cyclobacteriaceae;g__Echinicola;s__Echinicola_sp_20G	0.898645	0.0148886	1.507	up	Puromycin	嘌呤霉素
MW0169721	k__Bacteria;p__Firmicutes;c__Clostridia;o__Eubacteriales;f__Lachnospiraceae;g__Coprococcus;s__Coprococcus_sp_AF19_8AC	-0.927634	0.00766584	1.507	up	Puromycin	嘌呤霉素
MW0169721	k__Bacteria;p__Lentisphaerae;c__Lentisphaeria;o__Victivallales;f__Victivallaceae;g__Victivallis;s__Victivallis_vadensis	-0.880406	0.0205987	1.507	up	Puromycin	嘌呤霉素
MW0169721	k__Bacteria;p__Fibrobacteres;c__Fibrobacteria;o__Fibrobacterales;f__Fibrobacteraceae;g__Fibrobacter;s__Fibrobacter_intestinalis	-0.880406	0.0205987	1.507	up	Puromycin	嘌呤霉素
MW0169721	k__Bacteria;p__Bacteroidota;c__Bacteroidia;o__Bacteroidales;f__Porphyromonadaceae;g__Porphyromonas;s__Porphyromonas_pasteri	-0.880406	0.0205987	1.507	up	Puromycin	嘌呤霉素
MW0169721	k__Bacteria;p__Proteobacteria;c__Gammaproteobacteria;o__Moraxellales;f__Moraxellaceae;g__Acinetobacter;s__Acinetobacter_pittii	0.941124	0.00509754	1.507	up	Puromycin	嘌呤霉素
MW0169721	k__Bacteria;p__Proteobacteria;c__Gammaproteobacteria;o__Pseudomonadales;f__Pseudomonadaceae;g__Pseudomonas;s__Pseudomonas_syringae_pv_coryli	-0.880406	0.0205987	1.507	up	Puromycin	嘌呤霉素
MW0169721	k__Bacteria;p__Proteobacteria;c__Deltaproteobacteria;o__Myxococcales;f__Myxococcaceae;g__Myxococcus;s__Myxococcus_sp_RHSTA_1_4	-0.941124	0.00509754	1.507	up	Puromycin	嘌呤霉素
MW0009488	k__Bacteria;p__Bacteroidota;c__Bacteroidia;o__Bacteroidales;f__Muribaculaceae;g__unclassified_Muribaculaceae_genus;s__Muribaculaceae_bacterium_Isolate_080_Janvier	0.885714	0.0188455	5.12326	up	Plerixafor	普乐沙福
MW0009488	k__Bacteria;p__Bacteroidota;c__Bacteroidia;o__Bacteroidales;f__Muribaculaceae;g__Duncaniella;s__Duncaniella_dubosii	0.885714	0.0188455	5.12326	up	Plerixafor	普乐沙福
MW0009488	k__Bacteria;p__Bacteroidota;c__Bacteroidia;o__Bacteroidales;f__Tannerellaceae;g__Parabacteroides;s__Parabacteroides_sp_AF19_14	0.828571	0.0415627	5.12326	up	Plerixafor	普乐沙福
MW0009488	k__Bacteria;p__Bacteroidota;c__Bacteroidia;o__Bacteroidales;f__Bacteroidaceae;g__Bacteroides;s__Bacteroides_sp_9_1_42FAA	0.828571	0.0415627	5.12326	up	Plerixafor	普乐沙福
MW0009488	k__Bacteria;p__Bacteroidota;c__Bacteroidia;o__Bacteroidales;f__Bacteroidaceae;g__Bacteroides;s__Bacteroides_sp_51	0.885714	0.0188455	5.12326	up	Plerixafor	普乐沙福
MW0009488	k__Bacteria;p__Bacteroidota;c__Bacteroidia;o__Bacteroidales;f__Prevotellaceae;g__Prevotella;s__Prevotella_sp_P4_67	0.828571	0.0415627	5.12326	up	Plerixafor	普乐沙福
MW0009488	k__Bacteria;p__Actinobacteria;c__Actinomycetia;o__Streptomycetales;f__Streptomycetaceae;g__Streptomyces;s__Streptomyces_sp_Tu6071	-0.885714	0.0188455	5.12326	up	Plerixafor	普乐沙福
MW0009488	k__Bacteria;p__Firmicutes;c__Bacilli;o__Bacillales;f__Paenibacillaceae;g__Paenibacillus;s__Paenibacillus_macerans	0.828571	0.0415627	5.12326	up	Plerixafor	普乐沙福
MW0009488	k__Bacteria;p__Bacteroidota;c__Bacteroidia;o__Bacteroidales;f__Prevotellaceae;g__Prevotella;s__Prevotella_sp_HUN102	0.885714	0.0188455	5.12326	up	Plerixafor	普乐沙福
MW0009488	k__Bacteria;p__Firmicutes;c__Clostridia;o__Thermoanaerobacterales;f__Thermoanaerobacteraceae;g__Moorella;s__Moorella_thermoacetica	-0.828571	0.0415627	5.12326	up	Plerixafor	普乐沙福
MW0009488	k__Bacteria;p__Bacteroidota;c__Bacteroidia;o__Bacteroidales;f__Odoribacteraceae;g__Odoribacter;s__Odoribacter_sp_AF15_53	-0.885714	0.0188455	5.12326	up	Plerixafor	普乐沙福
MW0009488	k__Bacteria;p__Bacteroidota;c__Bacteroidia;o__Bacteroidales;f__Dysgonomonadaceae;g__Proteiniphilum;s__Proteiniphilum_sp_X52	0.828571	0.0415627	5.12326	up	Plerixafor	普乐沙福
MW0009488	k__Bacteria;p__Firmicutes;c__Negativicutes;o__Acidaminococcales;f__Acidaminococcaceae;g__Acidaminococcus;s__Acidaminococcus_sp_CAG_542	-0.885714	0.0188455	5.12326	up	Plerixafor	普乐沙福
MW0009488	k__Bacteria;p__Firmicutes;c__Clostridia;o__Eubacteriales;f__Oscillospiraceae;g__unclassified_Oscillospiraceae_genus;s__Ruminococcaceae_bacterium_D16	-1	0	5.12326	up	Plerixafor	普乐沙福
MW0009488	k__Bacteria;p__Bacteroidota;c__Flavobacteriia;o__Flavobacteriales;f__Flavobacteriaceae;g__Capnocytophaga;s__Capnocytophaga_cynodegmi	0.942857	0.00480466	5.12326	up	Plerixafor	普乐沙福
MW0009488	k__Bacteria;p__Verrucomicrobia;c__Opitutae;o__Opitutales;f__Opitutaceae;g__Opitutus;s__Opitutus_sp_ER46	0.942857	0.00480466	5.12326	up	Plerixafor	普乐沙福
MW0009488	k__Bacteria;p__Proteobacteria;c__Epsilonproteobacteria;o__Campylobacterales;f__Helicobacteraceae;g__Helicobacter;s__Helicobacter_aurati	-0.885714	0.0188455	5.12326	up	Plerixafor	普乐沙福
MW0009488	k__Bacteria;p__Proteobacteria;c__Deltaproteobacteria;o__unclassified_Deltaproteobacteria_order;f__unclassified_Deltaproteobacteria_family;g__unclassified_Deltaproteobacteria_genus;s__Deltaproteobacteria_bacterium_ADurb_Bin058	0.828571	0.0415627	5.12326	up	Plerixafor	普乐沙福
MW0009488	k__Bacteria;p__unclassified_Bacteria_phylum;c__unclassified_Bacteria_class;o__unclassified_Bacteria_order;f__unclassified_Bacteria_family;g__unclassified_Bacteria_genus;s__uncultured_bacterium_Csd4	0.828571	0.0415627	5.12326	up	Plerixafor	普乐沙福
MW0009488	k__Bacteria;p__Bacteroidota;c__Bacteroidia;o__unclassified_Bacteroidia_order;f__unclassified_Bacteroidia_family;g__unclassified_Bacteroidia_genus;s__Bacteroidia_bacterium_44_10	0.828571	0.0415627	5.12326	up	Plerixafor	普乐沙福
MW0009488	k__Bacteria;p__Firmicutes;c__Bacilli;o__Bacillales;f__Planococcaceae;g__Planococcus;s__Planococcus_sp_107_1	0.828571	0.0415627	5.12326	up	Plerixafor	普乐沙福
MW0009488	k__Bacteria;p__Bacteroidota;c__Bacteroidia;o__Bacteroidales;f__Bacteroidaceae;g__Bacteroides;s__Bacteroides_sp_1_1_30	0.828571	0.0415627	5.12326	up	Plerixafor	普乐沙福
MW0009488	k__Bacteria;p__Proteobacteria;c__Gammaproteobacteria;o__Vibrionales;f__Vibrionaceae;g__Photobacterium;s__Photobacterium_sp_J15	-0.885714	0.0188455	5.12326	up	Plerixafor	普乐沙福
MW0009488	k__Bacteria;p__Nitrospirae;c__Nitrospira;o__Nitrospirales;f__Nitrospiraceae;g__Nitrospira;s__Candidatus_Nitrospira_nitrificans	0.885714	0.0188455	5.12326	up	Plerixafor	普乐沙福
MW0009488	k__Eukaryota;p__Ascomycota;c__Sordariomycetes;o__Diaporthales;f__Valsaceae;g__Valsa;s__Valsa_malicola	0.828571	0.0415627	5.12326	up	Plerixafor	普乐沙福
MW0009488	k__Bacteria;p__unclassified_Bacteria_phylum;c__unclassified_Bacteria_class;o__unclassified_Bacteria_order;f__unclassified_Bacteria_family;g__Candidatus_Moduliflexus;s__Candidatus_Moduliflexus_flocculans	-0.942857	0.00480466	5.12326	up	Plerixafor	普乐沙福
MW0009488	k__Bacteria;p__Actinobacteria;c__Coriobacteriia;o__Coriobacteriales;f__Coriobacteriaceae;g__Enorma;s__Enorma_massiliensis	-0.942857	0.00480466	5.12326	up	Plerixafor	普乐沙福
MW0009488	k__Bacteria;p__Bacteroidota;c__Flavobacteriia;o__Flavobacteriales;f__Flavobacteriaceae;g__Polaribacter;s__Polaribacter_sp_KT_15	0.840668	0.0360576	5.12326	up	Plerixafor	普乐沙福
MW0009488	k__Bacteria;p__Bacteroidota;c__unclassified_Bacteroidota_class;o__unclassified_Bacteroidota_order;f__unclassified_Bacteroidota_family;g__unclassified_Bacteroidota_genus;s__Bacteroidetes_bacterium_HGW_Bacteroidetes_12	0.898645	0.0148886	5.12326	up	Plerixafor	普乐沙福
MW0009488	k__Bacteria;p__Bacteroidota;c__Bacteroidia;o__Bacteroidales;f__Bacteroidaceae;g__Bacteroides;s__Bacteroides_sp_AF14_46	0.927634	0.00766584	5.12326	up	Plerixafor	普乐沙福
MW0009488	k__Bacteria;p__Lentisphaerae;c__Lentisphaeria;o__Victivallales;f__Victivallaceae;g__Victivallis;s__Victivallis_vadensis	-0.880406	0.0205987	5.12326	up	Plerixafor	普乐沙福
MW0009488	k__Bacteria;p__Fibrobacteres;c__Fibrobacteria;o__Fibrobacterales;f__Fibrobacteraceae;g__Fibrobacter;s__Fibrobacter_intestinalis	-0.880406	0.0205987	5.12326	up	Plerixafor	普乐沙福
MW0009488	k__Bacteria;p__Bacteroidota;c__Bacteroidia;o__Bacteroidales;f__Porphyromonadaceae;g__Porphyromonas;s__Porphyromonas_pasteri	-0.880406	0.0205987	5.12326	up	Plerixafor	普乐沙福
MW0009488	k__Bacteria;p__Bacteroidota;c__Cytophagia;o__Cytophagales;f__Cyclobacteriaceae;g__Belliella;s__Belliella_pelovolcani	0.941124	0.00509754	5.12326	up	Plerixafor	普乐沙福
MW0009488	k__Bacteria;p__Proteobacteria;c__Gammaproteobacteria;o__Pseudomonadales;f__Pseudomonadaceae;g__Pseudomonas;s__Pseudomonas_syringae_pv_coryli	-0.880406	0.0205987	5.12326	up	Plerixafor	普乐沙福
MW0009488	k__Bacteria;p__Proteobacteria;c__Deltaproteobacteria;o__Myxococcales;f__Myxococcaceae;g__Myxococcus;s__Myxococcus_sp_RHSTA_1_4	-0.941124	0.00509754	5.12326	up	Plerixafor	普乐沙福
MW0103793	k__Bacteria;p__Bacteroidota;c__Bacteroidia;o__Bacteroidales;f__Muribaculaceae;g__unclassified_Muribaculaceae_genus;s__Muribaculaceae_bacterium_Isolate_080_Janvier	0.828571	0.0415627	1.01813	up	Misonidazole	米索尼唑
MW0103793	k__Bacteria;p__Bacteroidota;c__Bacteroidia;o__Bacteroidales;f__Barnesiellaceae;g__Barnesiella;s__Barnesiella_sp_CU968	0.828571	0.0415627	1.01813	up	Misonidazole	米索尼唑
MW0103793	k__Bacteria;p__Bacteroidota;c__Bacteroidia;o__Bacteroidales;f__Muribaculaceae;g__Duncaniella;s__Duncaniella_dubosii	0.828571	0.0415627	1.01813	up	Misonidazole	米索尼唑
MW0103793	k__Bacteria;p__Firmicutes;c__Erysipelotrichia;o__Erysipelotrichales;f__Erysipelotrichaceae;g__unclassified_Erysipelotrichaceae_genus;s__Erysipelotrichaceae_bacterium	0.828571	0.0415627	1.01813	up	Misonidazole	米索尼唑
MW0103793	k__Bacteria;p__Bacteroidota;c__Bacteroidia;o__Bacteroidales;f__Bacteroidaceae;g__Bacteroides;s__Bacteroides_sp_9_1_42FAA	0.885714	0.0188455	1.01813	up	Misonidazole	米索尼唑
MW0103793	k__Bacteria;p__Bacteroidota;c__Bacteroidia;o__Bacteroidales;f__Bacteroidaceae;g__Bacteroides;s__Bacteroides_sp_51	1	0	1.01813	up	Misonidazole	米索尼唑
MW0103793	k__Bacteria;p__Firmicutes;c__unclassified_Firmicutes_class;o__unclassified_Firmicutes_order;f__unclassified_Firmicutes_family;g__unclassified_Firmicutes_genus;s__Firmicutes_bacterium_CAG_103	-0.885714	0.0188455	1.01813	up	Misonidazole	米索尼唑
MW0103793	k__Bacteria;p__Firmicutes;c__Bacilli;o__Bacillales;f__Paenibacillaceae;g__Paenibacillus;s__Paenibacillus_macerans	0.885714	0.0188455	1.01813	up	Misonidazole	米索尼唑
MW0103793	k__Bacteria;p__Bacteroidota;c__Bacteroidia;o__Bacteroidales;f__Prevotellaceae;g__Prevotella;s__Prevotella_sp_HUN102	0.828571	0.0415627	1.01813	up	Misonidazole	米索尼唑
MW0103793	k__Bacteria;p__Firmicutes;c__Clostridia;o__Thermoanaerobacterales;f__Thermoanaerobacteraceae;g__Moorella;s__Moorella_thermoacetica	-0.885714	0.0188455	1.01813	up	Misonidazole	米索尼唑
MW0103793	k__Bacteria;p__Bacteroidota;c__Bacteroidia;o__Bacteroidales;f__Prevotellaceae;g__Prevotella;s__Prevotella_sp_P6B4	0.885714	0.0188455	1.01813	up	Misonidazole	米索尼唑
MW0103793	k__Bacteria;p__Bacteroidota;c__Bacteroidia;o__Bacteroidales;f__Odoribacteraceae;g__Odoribacter;s__Odoribacter_sp_AF15_53	-1	0	1.01813	up	Misonidazole	米索尼唑
MW0103793	k__Bacteria;p__Firmicutes;c__Negativicutes;o__Acidaminococcales;f__Acidaminococcaceae;g__Acidaminococcus;s__Acidaminococcus_sp_CAG_542	-0.828571	0.0415627	1.01813	up	Misonidazole	米索尼唑
MW0103793	k__Bacteria;p__Firmicutes;c__Clostridia;o__Eubacteriales;f__Oscillospiraceae;g__unclassified_Oscillospiraceae_genus;s__Ruminococcaceae_bacterium_D16	-0.885714	0.0188455	1.01813	up	Misonidazole	米索尼唑
MW0103793	k__Bacteria;p__Bacteroidota;c__Bacteroidia;o__Bacteroidales;f__Bacteroidaceae;g__Mediterranea;s__Mediterranea_massiliensis	0.828571	0.0415627	1.01813	up	Misonidazole	米索尼唑
MW0103793	k__Bacteria;p__Proteobacteria;c__Epsilonproteobacteria;o__Campylobacterales;f__Helicobacteraceae;g__Helicobacter;s__Helicobacter_aurati	-1	0	1.01813	up	Misonidazole	米索尼唑
MW0103793	k__Bacteria;p__Proteobacteria;c__Deltaproteobacteria;o__unclassified_Deltaproteobacteria_order;f__unclassified_Deltaproteobacteria_family;g__unclassified_Deltaproteobacteria_genus;s__Deltaproteobacteria_bacterium_ADurb_Bin058	0.885714	0.0188455	1.01813	up	Misonidazole	米索尼唑
MW0103793	k__Bacteria;p__Proteobacteria;c__Betaproteobacteria;o__Burkholderiales;f__Burkholderiaceae;g__Burkholderia;s__Burkholderia_mallei	0.828571	0.0415627	1.01813	up	Misonidazole	米索尼唑
MW0103793	k__Bacteria;p__Chloroflexi;c__unclassified_Chloroflexi_class;o__unclassified_Chloroflexi_order;f__unclassified_Chloroflexi_family;g__unclassified_Chloroflexi_genus;s__Chloroflexi_bacterium_HGW_Chloroflexi_5	-0.942857	0.00480466	1.01813	up	Misonidazole	米索尼唑
MW0103793	k__Bacteria;p__Proteobacteria;c__Gammaproteobacteria;o__Vibrionales;f__Vibrionaceae;g__Photobacterium;s__Photobacterium_sp_J15	-0.828571	0.0415627	1.01813	up	Misonidazole	米索尼唑
MW0103793	k__Bacteria;p__Proteobacteria;c__Betaproteobacteria;o__Neisseriales;f__Neisseriaceae;g__Neisseria;s__Neisseria_sicca	0.828571	0.0415627	1.01813	up	Misonidazole	米索尼唑
MW0103793	k__Bacteria;p__Nitrospirae;c__Nitrospira;o__Nitrospirales;f__Nitrospiraceae;g__Nitrospira;s__Candidatus_Nitrospira_nitrificans	0.828571	0.0415627	1.01813	up	Misonidazole	米索尼唑
MW0103793	k__Eukaryota;p__Ascomycota;c__Sordariomycetes;o__Diaporthales;f__Valsaceae;g__Valsa;s__Valsa_malicola	0.885714	0.0188455	1.01813	up	Misonidazole	米索尼唑
MW0103793	k__Bacteria;p__Actinobacteria;c__Coriobacteriia;o__Coriobacteriales;f__Coriobacteriaceae;g__Enorma;s__Enorma_massiliensis	-0.942857	0.00480466	1.01813	up	Misonidazole	米索尼唑
MW0103793	k__Bacteria;p__Bacteroidota;c__Flavobacteriia;o__Flavobacteriales;f__Flavobacteriaceae;g__Polaribacter;s__Polaribacter_sp_KT_15	0.811679	0.0498576	1.01813	up	Misonidazole	米索尼唑
MW0103793	k__Bacteria;p__Bacteroidota;c__unclassified_Bacteroidota_class;o__unclassified_Bacteroidota_order;f__unclassified_Bacteroidota_family;g__unclassified_Bacteroidota_genus;s__Bacteroidetes_bacterium_HGW_Bacteroidetes_12	0.927634	0.00766584	1.01813	up	Misonidazole	米索尼唑
MW0103793	k__Bacteria;p__Bacteroidota;c__Bacteroidia;o__Bacteroidales;f__Bacteroidaceae;g__Bacteroides;s__Bacteroides_sp_AF14_46	0.898645	0.0148886	1.01813	up	Misonidazole	米索尼唑
MW0103793	k__Bacteria;p__Lentisphaerae;c__Lentisphaeria;o__Victivallales;f__Victivallaceae;g__Victivallis;s__Victivallis_vadensis	-0.941124	0.00509754	1.01813	up	Misonidazole	米索尼唑
MW0103793	k__Bacteria;p__Fibrobacteres;c__Fibrobacteria;o__Fibrobacterales;f__Fibrobacteraceae;g__Fibrobacter;s__Fibrobacter_intestinalis	-0.941124	0.00509754	1.01813	up	Misonidazole	米索尼唑
MW0103793	k__Bacteria;p__Bacteroidota;c__Bacteroidia;o__Bacteroidales;f__Porphyromonadaceae;g__Porphyromonas;s__Porphyromonas_pasteri	-0.941124	0.00509754	1.01813	up	Misonidazole	米索尼唑
MW0103793	k__Bacteria;p__Bacteroidota;c__Chitinophagia;o__Chitinophagales;f__Chitinophagaceae;g__Niabella;s__Niabella_yanshanensis	-0.880406	0.0205987	1.01813	up	Misonidazole	米索尼唑
MW0103793	k__Bacteria;p__Bacteroidota;c__Sphingobacteriia;o__Sphingobacteriales;f__Sphingobacteriaceae;g__Mucilaginibacter;s__Mucilaginibacter_pineti	-0.880406	0.0205987	1.01813	up	Misonidazole	米索尼唑
MW0103793	k__Bacteria;p__Bacteroidota;c__Cytophagia;o__Cytophagales;f__Cyclobacteriaceae;g__Belliella;s__Belliella_pelovolcani	0.880406	0.0205987	1.01813	up	Misonidazole	米索尼唑
MW0103793	k__Bacteria;p__Proteobacteria;c__Gammaproteobacteria;o__Pseudomonadales;f__Pseudomonadaceae;g__Pseudomonas;s__Pseudomonas_syringae_pv_coryli	-0.941124	0.00509754	1.01813	up	Misonidazole	米索尼唑
MW0103793	k__Bacteria;p__Firmicutes;c__Clostridia;o__Eubacteriales;f__Lachnospiraceae;g__Extibacter;s__Extibacter_sp_GGCC_0201	-0.880406	0.0205987	1.01813	up	Misonidazole	米索尼唑
MW0103793	k__Bacteria;p__Proteobacteria;c__Deltaproteobacteria;o__Myxococcales;f__Myxococcaceae;g__Myxococcus;s__Myxococcus_sp_RHSTA_1_4	-0.880406	0.0205987	1.01813	up	Misonidazole	米索尼唑
MW0123424	k__Bacteria;p__Bacteroidota;c__Bacteroidia;o__Bacteroidales;f__Muribaculaceae;g__Candidatus_Amulumruptor;s__Candidatus_Amulumruptor_caecigallinarius	-0.942857	0.00480466	2.22105	up	Coriandrone D	芫荽 D
MW0123424	k__Bacteria;p__unclassified_Bacteria_phylum;c__unclassified_Bacteria_class;o__unclassified_Bacteria_order;f__unclassified_Bacteria_family;g__unclassified_Bacteria_genus;s__candidate_division_TA06_bacterium_ADurb_Bin417	-1	0	2.22105	up	Coriandrone D	芫荽 D
MW0123424	k__Bacteria;p__Bacteroidota;c__Bacteroidia;o__unclassified_Bacteroidia_order;f__unclassified_Bacteroidia_family;g__unclassified_Bacteroidia_genus;s__Bacteroidia_bacterium_43_41	0.885714	0.0188455	2.22105	up	Coriandrone D	芫荽 D
MW0123424	k__Archaea;p__unclassified_Archaea_phylum;c__unclassified_Archaea_class;o__unclassified_Archaea_order;f__unclassified_Archaea_family;g__unclassified_Archaea_genus;s__uncultured_archaeon	-0.885714	0.0188455	2.22105	up	Coriandrone D	芫荽 D
MW0123424	k__Bacteria;p__Bacteroidota;c__Bacteroidia;o__Bacteroidales;f__Rikenellaceae;g__Alistipes;s__Alistipes_sp_An31A	1	0	2.22105	up	Coriandrone D	芫荽 D
MW0123424	k__Bacteria;p__Bacteroidota;c__Bacteroidia;o__Bacteroidales;f__Bacteroidaceae;g__Mediterranea;s__Mediterranea_massiliensis	0.942857	0.00480466	2.22105	up	Coriandrone D	芫荽 D
MW0123424	k__Bacteria;p__Bacteroidota;c__Bacteroidia;o__Bacteroidales;f__Prevotellaceae;g__Prevotella;s__Prevotella_dentalis	-1	0	2.22105	up	Coriandrone D	芫荽 D
MW0123424	k__Bacteria;p__Proteobacteria;c__Betaproteobacteria;o__Burkholderiales;f__Burkholderiaceae;g__Burkholderia;s__Burkholderia_mallei	0.942857	0.00480466	2.22105	up	Coriandrone D	芫荽 D
MW0123424	k__Bacteria;p__Firmicutes;c__Negativicutes;o__Veillonellales;f__Veillonellaceae;g__Dialister;s__Dialister_invisus_CAG_218	-0.942857	0.00480466	2.22105	up	Coriandrone D	芫荽 D
MW0123424	k__Bacteria;p__Chloroflexi;c__unclassified_Chloroflexi_class;o__unclassified_Chloroflexi_order;f__unclassified_Chloroflexi_family;g__unclassified_Chloroflexi_genus;s__Chloroflexi_bacterium_HGW_Chloroflexi_5	-0.828571	0.0415627	2.22105	up	Coriandrone D	芫荽 D
MW0123424	k__Bacteria;p__Bacteroidota;c__Bacteroidia;o__Bacteroidales;f__Bacteroidaceae;g__Bacteroides;s__Bacteroides_sp_1_1_30	0.942857	0.00480466	2.22105	up	Coriandrone D	芫荽 D
MW0123424	k__Bacteria;p__Actinobacteria;c__Actinomycetia;o__Pseudonocardiales;f__Pseudonocardiaceae;g__Pseudonocardia;s__Pseudonocardia_asaccharolytica	0.942857	0.00480466	2.22105	up	Coriandrone D	芫荽 D
MW0123424	k__Bacteria;p__Proteobacteria;c__Gammaproteobacteria;o__Oceanospirillales;f__Oceanospirillaceae;g__Marinomonas;s__Marinomonas_ostreistagni	0.885714	0.0188455	2.22105	up	Coriandrone D	芫荽 D
MW0123424	k__Bacteria;p__Nitrospirae;c__Nitrospira;o__Nitrospirales;f__Nitrospiraceae;g__Nitrospira;s__Candidatus_Nitrospira_nitrificans	0.942857	0.00480466	2.22105	up	Coriandrone D	芫荽 D
MW0123424	k__Bacteria;p__unclassified_Bacteria_phylum;c__unclassified_Bacteria_class;o__unclassified_Bacteria_order;f__unclassified_Bacteria_family;g__Candidatus_Moduliflexus;s__Candidatus_Moduliflexus_flocculans	-0.885714	0.0188455	2.22105	up	Coriandrone D	芫荽 D
MW0123424	k__Bacteria;p__Proteobacteria;c__Deltaproteobacteria;o__Desulfobacterales;f__Desulfobulbaceae;g__Desulfobulbus;s__Desulfobulbus_sp_Tol_SR	-1	0	2.22105	up	Coriandrone D	芫荽 D
MW0123424	k__Viruses;p__Uroviricota;c__Caudoviricetes;o__unclassified_Caudoviricetes_order;f__Siphoviridae;g__unclassified_Siphoviridae_genus;s__Siphoviridae_sp_ctdHi7	-0.811679	0.0498576	2.22105	up	Coriandrone D	芫荽 D
MW0123424	k__Bacteria;p__unclassified_Bacteria_phylum;c__unclassified_Bacteria_class;o__unclassified_Bacteria_order;f__unclassified_Bacteria_family;g__unclassified_Bacteria_genus;s__uncultured_bacterium_LAB20	0.840668	0.0360576	2.22105	up	Coriandrone D	芫荽 D
MW0123424	k__Bacteria;p__Firmicutes;c__Erysipelotrichia;o__Erysipelotrichales;f__Erysipelotrichaceae;g__Holdemanella;s__Holdemanella_porci	0.985611	0.000309086	2.22105	up	Coriandrone D	芫荽 D
MW0123424	k__Bacteria;p__Bacteroidota;c__Flavobacteriia;o__Flavobacteriales;f__Flavobacteriaceae;g__Polaribacter;s__Polaribacter_sp_KT_15	0.927634	0.00766584	2.22105	up	Coriandrone D	芫荽 D
MW0123424	k__Bacteria;p__Bacteroidota;c__unclassified_Bacteroidota_class;o__unclassified_Bacteroidota_order;f__unclassified_Bacteroidota_family;g__unclassified_Bacteroidota_genus;s__Bacteroidetes_bacterium_HGW_Bacteroidetes_12	0.811679	0.0498576	2.22105	up	Coriandrone D	芫荽 D
MW0123424	k__Bacteria;p__Bacteroidota;c__Cytophagia;o__Cytophagales;f__Cyclobacteriaceae;g__Echinicola;s__Echinicola_sp_20G	0.985611	0.000309086	2.22105	up	Coriandrone D	芫荽 D
MW0123424	k__Bacteria;p__Firmicutes;c__Clostridia;o__Eubacteriales;f__Lachnospiraceae;g__Coprococcus;s__Coprococcus_sp_AF19_8AC	-0.811679	0.0498576	2.22105	up	Coriandrone D	芫荽 D
MW0123424	k__Bacteria;p__Lentisphaerae;c__Lentisphaeria;o__Victivallales;f__Victivallaceae;g__Victivallis;s__Victivallis_vadensis	-0.941124	0.00509754	2.22105	up	Coriandrone D	芫荽 D
MW0123424	k__Bacteria;p__Fibrobacteres;c__Fibrobacteria;o__Fibrobacterales;f__Fibrobacteraceae;g__Fibrobacter;s__Fibrobacter_intestinalis	-0.941124	0.00509754	2.22105	up	Coriandrone D	芫荽 D
MW0123424	k__Bacteria;p__Bacteroidota;c__Bacteroidia;o__Bacteroidales;f__Porphyromonadaceae;g__Porphyromonas;s__Porphyromonas_pasteri	-0.941124	0.00509754	2.22105	up	Coriandrone D	芫荽 D
MW0123424	k__Bacteria;p__Bacteroidota;c__Chitinophagia;o__Chitinophagales;f__Chitinophagaceae;g__Niabella;s__Niabella_yanshanensis	-0.880406	0.0205987	2.22105	up	Coriandrone D	芫荽 D
MW0123424	k__Bacteria;p__Bacteroidota;c__Sphingobacteriia;o__Sphingobacteriales;f__Sphingobacteriaceae;g__Mucilaginibacter;s__Mucilaginibacter_pineti	-0.880406	0.0205987	2.22105	up	Coriandrone D	芫荽 D
MW0123424	k__Bacteria;p__Proteobacteria;c__Gammaproteobacteria;o__Moraxellales;f__Moraxellaceae;g__Acinetobacter;s__Acinetobacter_pittii	0.941124	0.00509754	2.22105	up	Coriandrone D	芫荽 D
MW0123424	k__Bacteria;p__Proteobacteria;c__Gammaproteobacteria;o__Pseudomonadales;f__Pseudomonadaceae;g__Pseudomonas;s__Pseudomonas_syringae_pv_coryli	-0.941124	0.00509754	2.22105	up	Coriandrone D	芫荽 D
MW0123424	k__Bacteria;p__Firmicutes;c__Clostridia;o__Eubacteriales;f__Lachnospiraceae;g__Extibacter;s__Extibacter_sp_GGCC_0201	-0.880406	0.0205987	2.22105	up	Coriandrone D	芫荽 D
MW0123424	k__Bacteria;p__Proteobacteria;c__Deltaproteobacteria;o__Myxococcales;f__Myxococcaceae;g__Myxococcus;s__Myxococcus_sp_RHSTA_1_4	-0.880406	0.0205987	2.22105	up	Coriandrone D	芫荽 D
MW0145362	k__Bacteria;p__Bacteroidota;c__Bacteroidia;o__Bacteroidales;f__Bacteroidaceae;g__Bacteroides;s__Bacteroides_sp_51	-0.942857	0.00480466	-2.64029	down	Arg-Gly-Ile	L-精氨酰-甘氨酰-L-异亮氨酸
MW0145362	k__Bacteria;p__unclassified_Bacteria_phylum;c__unclassified_Bacteria_class;o__unclassified_Bacteria_order;f__unclassified_Bacteria_family;g__unclassified_Bacteria_genus;s__candidate_division_TA06_bacterium_ADurb_Bin417	0.828571	0.0415627	-2.64029	down	Arg-Gly-Ile	L-精氨酰-甘氨酰-L-异亮氨酸
MW0145362	k__Bacteria;p__Firmicutes;c__Bacilli;o__Bacillales;f__Paenibacillaceae;g__Paenibacillus;s__Paenibacillus_macerans	-0.942857	0.00480466	-2.64029	down	Arg-Gly-Ile	L-精氨酰-甘氨酰-L-异亮氨酸
MW0145362	k__Bacteria;p__Bacteroidota;c__Bacteroidia;o__Bacteroidales;f__Odoribacteraceae;g__Odoribacter;s__Odoribacter_sp_AF15_53	0.942857	0.00480466	-2.64029	down	Arg-Gly-Ile	L-精氨酰-甘氨酰-L-异亮氨酸
MW0145362	k__Bacteria;p__Firmicutes;c__Clostridia;o__Eubacteriales;f__Oscillospiraceae;g__unclassified_Oscillospiraceae_genus;s__Ruminococcaceae_bacterium_D16	0.942857	0.00480466	-2.64029	down	Arg-Gly-Ile	L-精氨酰-甘氨酰-L-异亮氨酸
MW0145362	k__Bacteria;p__Bacteroidota;c__Bacteroidia;o__Bacteroidales;f__Rikenellaceae;g__Alistipes;s__Alistipes_sp_An31A	-0.828571	0.0415627	-2.64029	down	Arg-Gly-Ile	L-精氨酰-甘氨酰-L-异亮氨酸
MW0145362	k__Bacteria;p__Bacteroidota;c__Flavobacteriia;o__Flavobacteriales;f__Flavobacteriaceae;g__Capnocytophaga;s__Capnocytophaga_cynodegmi	-0.828571	0.0415627	-2.64029	down	Arg-Gly-Ile	L-精氨酰-甘氨酰-L-异亮氨酸
MW0145362	k__Bacteria;p__unclassified_Bacteria_phylum;c__unclassified_Bacteria_class;o__unclassified_Bacteria_order;f__unclassified_Bacteria_family;g__unclassified_Bacteria_genus;s__bacterium_HR23	0.828571	0.0415627	-2.64029	down	Arg-Gly-Ile	L-精氨酰-甘氨酰-L-异亮氨酸
MW0145362	k__Bacteria;p__Bacteroidota;c__Bacteroidia;o__Bacteroidales;f__Prevotellaceae;g__Prevotella;s__Prevotella_dentalis	0.828571	0.0415627	-2.64029	down	Arg-Gly-Ile	L-精氨酰-甘氨酰-L-异亮氨酸
MW0145362	k__Bacteria;p__Verrucomicrobia;c__Opitutae;o__Opitutales;f__Opitutaceae;g__Opitutus;s__Opitutus_sp_ER46	-0.828571	0.0415627	-2.64029	down	Arg-Gly-Ile	L-精氨酰-甘氨酰-L-异亮氨酸
MW0145362	k__Bacteria;p__Proteobacteria;c__Epsilonproteobacteria;o__Campylobacterales;f__Helicobacteraceae;g__Helicobacter;s__Helicobacter_aurati	0.942857	0.00480466	-2.64029	down	Arg-Gly-Ile	L-精氨酰-甘氨酰-L-异亮氨酸
MW0145362	k__Bacteria;p__Proteobacteria;c__Deltaproteobacteria;o__unclassified_Deltaproteobacteria_order;f__unclassified_Deltaproteobacteria_family;g__unclassified_Deltaproteobacteria_genus;s__Deltaproteobacteria_bacterium_ADurb_Bin058	-0.942857	0.00480466	-2.64029	down	Arg-Gly-Ile	L-精氨酰-甘氨酰-L-异亮氨酸
MW0145362	k__Bacteria;p__Chloroflexi;c__unclassified_Chloroflexi_class;o__unclassified_Chloroflexi_order;f__unclassified_Chloroflexi_family;g__unclassified_Chloroflexi_genus;s__Chloroflexi_bacterium_HGW_Chloroflexi_5	0.828571	0.0415627	-2.64029	down	Arg-Gly-Ile	L-精氨酰-甘氨酰-L-异亮氨酸
MW0145362	k__Bacteria;p__Nitrospirae;c__Nitrospira;o__Nitrospirales;f__Nitrospiraceae;g__Nitrospira;s__Candidatus_Nitrospira_nitrificans	-0.942857	0.00480466	-2.64029	down	Arg-Gly-Ile	L-精氨酰-甘氨酰-L-异亮氨酸
MW0145362	k__Bacteria;p__Proteobacteria;c__Gammaproteobacteria;o__Cellvibrionales;f__Cellvibrionaceae;g__Teredinibacter;s__Teredinibacter_franksiae	-0.828571	0.0415627	-2.64029	down	Arg-Gly-Ile	L-精氨酰-甘氨酰-L-异亮氨酸
MW0145362	k__Eukaryota;p__Ascomycota;c__Sordariomycetes;o__Diaporthales;f__Valsaceae;g__Valsa;s__Valsa_malicola	-0.942857	0.00480466	-2.64029	down	Arg-Gly-Ile	L-精氨酰-甘氨酰-L-异亮氨酸
MW0145362	k__Bacteria;p__unclassified_Bacteria_phylum;c__unclassified_Bacteria_class;o__unclassified_Bacteria_order;f__unclassified_Bacteria_family;g__Candidatus_Moduliflexus;s__Candidatus_Moduliflexus_flocculans	0.885714	0.0188455	-2.64029	down	Arg-Gly-Ile	L-精氨酰-甘氨酰-L-异亮氨酸
MW0145362	k__Bacteria;p__Actinobacteria;c__Coriobacteriia;o__Coriobacteriales;f__Coriobacteriaceae;g__Enorma;s__Enorma_massiliensis	0.885714	0.0188455	-2.64029	down	Arg-Gly-Ile	L-精氨酰-甘氨酰-L-异亮氨酸
MW0145362	k__Bacteria;p__Proteobacteria;c__Deltaproteobacteria;o__Desulfobacterales;f__Desulfobulbaceae;g__Desulfobulbus;s__Desulfobulbus_sp_Tol_SR	0.828571	0.0415627	-2.64029	down	Arg-Gly-Ile	L-精氨酰-甘氨酰-L-异亮氨酸
MW0145362	k__Bacteria;p__Firmicutes;c__Erysipelotrichia;o__Erysipelotrichales;f__Erysipelotrichaceae;g__Holdemanella;s__Holdemanella_porci	-0.811679	0.0498576	-2.64029	down	Arg-Gly-Ile	L-精氨酰-甘氨酰-L-异亮氨酸
MW0145362	k__Bacteria;p__Bacteroidota;c__Flavobacteriia;o__Flavobacteriales;f__Flavobacteriaceae;g__Polaribacter;s__Polaribacter_sp_KT_15	-0.927634	0.00766584	-2.64029	down	Arg-Gly-Ile	L-精氨酰-甘氨酰-L-异亮氨酸
MW0145362	k__Bacteria;p__Bacteroidota;c__unclassified_Bacteroidota_class;o__unclassified_Bacteroidota_order;f__unclassified_Bacteroidota_family;g__unclassified_Bacteroidota_genus;s__Bacteroidetes_bacterium_HGW_Bacteroidetes_12	-0.985611	0.000309086	-2.64029	down	Arg-Gly-Ile	L-精氨酰-甘氨酰-L-异亮氨酸
MW0145362	k__Bacteria;p__Bacteroidota;c__Cytophagia;o__Cytophagales;f__Cyclobacteriaceae;g__Echinicola;s__Echinicola_sp_20G	-0.811679	0.0498576	-2.64029	down	Arg-Gly-Ile	L-精氨酰-甘氨酰-L-异亮氨酸
MW0145362	k__Bacteria;p__Bacteroidota;c__Bacteroidia;o__Bacteroidales;f__Bacteroidaceae;g__Bacteroides;s__Bacteroides_sp_AF14_46	-0.840668	0.0360576	-2.64029	down	Arg-Gly-Ile	L-精氨酰-甘氨酰-L-异亮氨酸
MW0145362	k__Bacteria;p__Lentisphaerae;c__Lentisphaeria;o__Victivallales;f__Victivallaceae;g__Victivallis;s__Victivallis_vadensis	0.941124	0.00509754	-2.64029	down	Arg-Gly-Ile	L-精氨酰-甘氨酰-L-异亮氨酸
MW0145362	k__Bacteria;p__Fibrobacteres;c__Fibrobacteria;o__Fibrobacterales;f__Fibrobacteraceae;g__Fibrobacter;s__Fibrobacter_intestinalis	0.941124	0.00509754	-2.64029	down	Arg-Gly-Ile	L-精氨酰-甘氨酰-L-异亮氨酸
MW0145362	k__Bacteria;p__Bacteroidota;c__Bacteroidia;o__Bacteroidales;f__Porphyromonadaceae;g__Porphyromonas;s__Porphyromonas_pasteri	0.941124	0.00509754	-2.64029	down	Arg-Gly-Ile	L-精氨酰-甘氨酰-L-异亮氨酸
MW0145362	k__Bacteria;p__Bacteroidota;c__Chitinophagia;o__Chitinophagales;f__Chitinophagaceae;g__Niabella;s__Niabella_yanshanensis	0.880406	0.0205987	-2.64029	down	Arg-Gly-Ile	L-精氨酰-甘氨酰-L-异亮氨酸
MW0145362	k__Bacteria;p__Bacteroidota;c__Sphingobacteriia;o__Sphingobacteriales;f__Sphingobacteriaceae;g__Mucilaginibacter;s__Mucilaginibacter_pineti	0.880406	0.0205987	-2.64029	down	Arg-Gly-Ile	L-精氨酰-甘氨酰-L-异亮氨酸
MW0145362	k__Bacteria;p__Bacteroidota;c__Cytophagia;o__Cytophagales;f__Cyclobacteriaceae;g__Belliella;s__Belliella_pelovolcani	-0.941124	0.00509754	-2.64029	down	Arg-Gly-Ile	L-精氨酰-甘氨酰-L-异亮氨酸
MW0145362	k__Bacteria;p__Proteobacteria;c__Gammaproteobacteria;o__Pseudomonadales;f__Pseudomonadaceae;g__Pseudomonas;s__Pseudomonas_syringae_pv_coryli	0.941124	0.00509754	-2.64029	down	Arg-Gly-Ile	L-精氨酰-甘氨酰-L-异亮氨酸
MW0145362	k__Bacteria;p__Firmicutes;c__Clostridia;o__Eubacteriales;f__Lachnospiraceae;g__Extibacter;s__Extibacter_sp_GGCC_0201	0.880406	0.0205987	-2.64029	down	Arg-Gly-Ile	L-精氨酰-甘氨酰-L-异亮氨酸
MW0145362	k__Bacteria;p__Proteobacteria;c__Deltaproteobacteria;o__Myxococcales;f__Myxococcaceae;g__Myxococcus;s__Myxococcus_sp_RHSTA_1_4	0.880406	0.0205987	-2.64029	down	Arg-Gly-Ile	L-精氨酰-甘氨酰-L-异亮氨酸
MW0155679	k__Bacteria;p__Bacteroidota;c__Bacteroidia;o__Bacteroidales;f__Muribaculaceae;g__unclassified_Muribaculaceae_genus;s__Muribaculaceae_bacterium_Isolate_102_HZI	-1	0	-3.38272	down	Pradimicinone I	普拉迪米酮 I
MW0155679	k__Bacteria;p__Bacteroidota;c__Bacteroidia;o__Bacteroidales;f__Muribaculaceae;g__unclassified_Muribaculaceae_genus;s__Muribaculaceae_bacterium_Isolate_080_Janvier	-0.885714	0.0188455	-3.38272	down	Pradimicinone I	普拉迪米酮 I
MW0155679	k__Bacteria;p__Bacteroidota;c__Bacteroidia;o__Bacteroidales;f__Barnesiellaceae;g__Barnesiella;s__Barnesiella_sp_CU968	-0.885714	0.0188455	-3.38272	down	Pradimicinone I	普拉迪米酮 I
MW0155679	k__Bacteria;p__Bacteroidota;c__Bacteroidia;o__Bacteroidales;f__Muribaculaceae;g__Duncaniella;s__Duncaniella_dubosii	-0.885714	0.0188455	-3.38272	down	Pradimicinone I	普拉迪米酮 I
MW0155679	k__Bacteria;p__Bacteroidota;c__Bacteroidia;o__Bacteroidales;f__Bacteroidaceae;g__Bacteroides;s__Bacteroides_acidifaciens	-1	0	-3.38272	down	Pradimicinone I	普拉迪米酮 I
MW0155679	k__Bacteria;p__Bacteroidota;c__Bacteroidia;o__Bacteroidales;f__Muribaculaceae;g__Muribaculum;s__Muribaculum_sp_NM65_B17	-1	0	-3.38272	down	Pradimicinone I	普拉迪米酮 I
MW0155679	k__Bacteria;p__Bacteroidota;c__Bacteroidia;o__Bacteroidales;f__Bacteroidaceae;g__Bacteroides;s__Bacteroides_sp_CAG_1060	-0.942857	0.00480466	-3.38272	down	Pradimicinone I	普拉迪米酮 I
MW0155679	k__Viruses;p__Uroviricota;c__Caudoviricetes;o__unclassified_Caudoviricetes_order;f__Siphoviridae;g__unclassified_Siphoviridae_genus;s__Siphoviridae_sp_ctBLh2	-0.942857	0.00480466	-3.38272	down	Pradimicinone I	普拉迪米酮 I
MW0155679	k__Bacteria;p__Bacteroidota;c__Bacteroidia;o__Bacteroidales;f__Tannerellaceae;g__Parabacteroides;s__Parabacteroides_sp_AF19_14	-0.828571	0.0415627	-3.38272	down	Pradimicinone I	普拉迪米酮 I
MW0155679	k__Bacteria;p__Firmicutes;c__Erysipelotrichia;o__Erysipelotrichales;f__Erysipelotrichaceae;g__unclassified_Erysipelotrichaceae_genus;s__Erysipelotrichaceae_bacterium	-0.885714	0.0188455	-3.38272	down	Pradimicinone I	普拉迪米酮 I
MW0155679	k__Bacteria;p__Bacteroidota;c__Bacteroidia;o__Bacteroidales;f__Odoribacteraceae;g__Odoribacter;s__Odoribacter_sp_43_10	-0.828571	0.0415627	-3.38272	down	Pradimicinone I	普拉迪米酮 I
MW0155679	k__Bacteria;p__Bacteroidota;c__Bacteroidia;o__Bacteroidales;f__Bacteroidaceae;g__Bacteroides;s__Bacteroides_sp_9_1_42FAA	-0.828571	0.0415627	-3.38272	down	Pradimicinone I	普拉迪米酮 I
MW0155679	k__Bacteria;p__Bacteroidota;c__Bacteroidia;o__Bacteroidales;f__Muribaculaceae;g__unclassified_Muribaculaceae_genus;s__Muribaculaceae_bacterium_Isolate_083_Janvier	-0.942857	0.00480466	-3.38272	down	Pradimicinone I	普拉迪米酮 I
MW0155679	k__Bacteria;p__Proteobacteria;c__Betaproteobacteria;o__Burkholderiales;f__Burkholderiaceae;g__Burkholderia;s__Burkholderia_cepacia	-0.942857	0.00480466	-3.38272	down	Pradimicinone I	普拉迪米酮 I
MW0155679	k__Bacteria;p__Bacteroidota;c__Flavobacteriia;o__Flavobacteriales;f__Flavobacteriaceae;g__Flavobacterium;s__Flavobacterium_dauae	-0.942857	0.00480466	-3.38272	down	Pradimicinone I	普拉迪米酮 I
MW0155679	k__Bacteria;p__Firmicutes;c__Erysipelotrichia;o__Erysipelotrichales;f__Erysipelotrichaceae;g__Dubosiella;s__Dubosiella_newyorkensis	-0.942857	0.00480466	-3.38272	down	Pradimicinone I	普拉迪米酮 I
MW0155679	k__Bacteria;p__Bacteroidota;c__Bacteroidia;o__Bacteroidales;f__Dysgonomonadaceae;g__Dysgonomonas;s__Dysgonomonas_sp_216	-0.885714	0.0188455	-3.38272	down	Pradimicinone I	普拉迪米酮 I
MW0155679	k__Bacteria;p__Firmicutes;c__unclassified_Firmicutes_class;o__unclassified_Firmicutes_order;f__unclassified_Firmicutes_family;g__unclassified_Firmicutes_genus;s__Firmicutes_bacterium_CAG_103	0.828571	0.0415627	-3.38272	down	Pradimicinone I	普拉迪米酮 I
MW0155679	k__Bacteria;p__Bacteroidota;c__Bacteroidia;o__Bacteroidales;f__Prevotellaceae;g__Prevotella;s__Prevotella_sp_P4_67	-0.828571	0.0415627	-3.38272	down	Pradimicinone I	普拉迪米酮 I
MW0155679	k__Bacteria;p__Bacteroidota;c__Bacteroidia;o__Bacteroidales;f__Bacteroidaceae;g__Bacteroides;s__Bacteroides_ilei	-0.885714	0.0188455	-3.38272	down	Pradimicinone I	普拉迪米酮 I
MW0155679	k__Bacteria;p__Bacteroidota;c__Bacteroidia;o__Bacteroidales;f__Prevotellaceae;g__Prevotella;s__Prevotella_sp_HUN102	-0.885714	0.0188455	-3.38272	down	Pradimicinone I	普拉迪米酮 I
MW0155679	k__Bacteria;p__Bacteroidota;c__Bacteroidia;o__Bacteroidales;f__Rikenellaceae;g__Alistipes;s__Alistipes_sp_56_sp_Nov_56_25	-0.942857	0.00480466	-3.38272	down	Pradimicinone I	普拉迪米酮 I
MW0155679	k__Bacteria;p__Bacteroidota;c__Flavobacteriia;o__Flavobacteriales;f__Weeksellaceae;g__Halpernia;s__Halpernia_frigidisoli	-0.942857	0.00480466	-3.38272	down	Pradimicinone I	普拉迪米酮 I
MW0155679	k__Bacteria;p__Firmicutes;c__Clostridia;o__Thermoanaerobacterales;f__Thermoanaerobacteraceae;g__Moorella;s__Moorella_thermoacetica	0.828571	0.0415627	-3.38272	down	Pradimicinone I	普拉迪米酮 I
MW0155679	k__Bacteria;p__Bacteroidota;c__Bacteroidia;o__Bacteroidales;f__Prevotellaceae;g__Prevotella;s__Prevotella_sp_P6B4	-0.828571	0.0415627	-3.38272	down	Pradimicinone I	普拉迪米酮 I
MW0155679	k__Bacteria;p__Proteobacteria;c__Deltaproteobacteria;o__Desulfuromonadales;f__Geobacteraceae;g__Geobacter;s__Geobacter_metallireducens	-1	0	-3.38272	down	Pradimicinone I	普拉迪米酮 I
MW0155679	k__Bacteria;p__Bacteroidota;c__Bacteroidia;o__Bacteroidales;f__Dysgonomonadaceae;g__Proteiniphilum;s__Proteiniphilum_sp_X52	-0.828571	0.0415627	-3.38272	down	Pradimicinone I	普拉迪米酮 I
MW0155679	k__Bacteria;p__Firmicutes;c__Negativicutes;o__Acidaminococcales;f__Acidaminococcaceae;g__Acidaminococcus;s__Acidaminococcus_sp_CAG_542	0.885714	0.0188455	-3.38272	down	Pradimicinone I	普拉迪米酮 I
MW0155679	k__Bacteria;p__Firmicutes;c__Clostridia;o__Eubacteriales;f__Oscillospiraceae;g__unclassified_Oscillospiraceae_genus;s__Ruminococcaceae_bacterium_D5	0.942857	0.00480466	-3.38272	down	Pradimicinone I	普拉迪米酮 I
MW0155679	k__Bacteria;p__Proteobacteria;c__Betaproteobacteria;o__Burkholderiales;f__Sutterellaceae;g__Turicimonas;s__Turicimonas_muris	-1	0	-3.38272	down	Pradimicinone I	普拉迪米酮 I
MW0155679	k__Bacteria;p__Bacteroidota;c__Bacteroidia;o__Bacteroidales;f__Prevotellaceae;g__Prevotella;s__Prevotella_sp_FD3004	-0.942857	0.00480466	-3.38272	down	Pradimicinone I	普拉迪米酮 I
MW0155679	k__Bacteria;p__Bacteroidota;c__Bacteroidia;o__Marinilabiliales;f__unclassified_Marinilabiliales_family;g__unclassified_Marinilabiliales_genus;s__Marinilabiliales_bacterium	-0.942857	0.00480466	-3.38272	down	Pradimicinone I	普拉迪米酮 I
MW0155679	k__Bacteria;p__Firmicutes;c__Bacilli;o__Lactobacillales;f__Streptococcaceae;g__Streptococcus;s__Streptococcus_vestibularis	-0.942857	0.00480466	-3.38272	down	Pradimicinone I	普拉迪米酮 I
MW0155679	k__Bacteria;p__Bacteroidota;c__Bacteroidia;o__Bacteroidales;f__Tannerellaceae;g__Tannerella;s__Tannerella_sp_oral_taxon_808	-0.942857	0.00480466	-3.38272	down	Pradimicinone I	普拉迪米酮 I
MW0155679	k__Archaea;p__Euryarchaeota;c__unclassified_Euryarchaeota_class;o__unclassified_Euryarchaeota_order;f__unclassified_Euryarchaeota_family;g__unclassified_Euryarchaeota_genus;s__Euryarchaeota_archaeon_ADurb_Bin190	1	0	-3.38272	down	Pradimicinone I	普拉迪米酮 I
MW0155679	k__Bacteria;p__Bacteroidota;c__Bacteroidia;o__Bacteroidales;f__Tannerellaceae;g__Parabacteroides;s__Parabacteroides_sp_AF17_3	-0.942857	0.00480466	-3.38272	down	Pradimicinone I	普拉迪米酮 I
MW0155679	k__Bacteria;p__Gemmatimonadetes;c__unclassified_Gemmatimonadetes_class;o__unclassified_Gemmatimonadetes_order;f__unclassified_Gemmatimonadetes_family;g__unclassified_Gemmatimonadetes_genus;s__Gemmatimonadetes_bacterium_13_1_40CM_66_11	-0.942857	0.00480466	-3.38272	down	Pradimicinone I	普拉迪米酮 I
MW0155679	k__Bacteria;p__Firmicutes;c__Clostridia;o__Eubacteriales;f__Oscillospiraceae;g__Pseudoflavonifractor;s__Pseudoflavonifractor_sp_BIOML_A14	0.942857	0.00480466	-3.38272	down	Pradimicinone I	普拉迪米酮 I
MW0155679	k__Bacteria;p__Planctomycetota;c__unclassified_Planctomycetota_class;o__unclassified_Planctomycetota_order;f__unclassified_Planctomycetota_family;g__unclassified_Planctomycetota_genus;s__Planctomycetes_bacterium_ADurb_Bin401	-0.942857	0.00480466	-3.38272	down	Pradimicinone I	普拉迪米酮 I
MW0155679	k__Bacteria;p__Firmicutes;c__Clostridia;o__Eubacteriales;f__Lachnospiraceae;g__Bilifractor;s__Bilifractor_porci	1	0	-3.38272	down	Pradimicinone I	普拉迪米酮 I
MW0155679	k__Bacteria;p__unclassified_Bacteria_phylum;c__unclassified_Bacteria_class;o__unclassified_Bacteria_order;f__unclassified_Bacteria_family;g__unclassified_Bacteria_genus;s__uncultured_bacterium_Csd4	-0.828571	0.0415627	-3.38272	down	Pradimicinone I	普拉迪米酮 I
MW0155679	k__Bacteria;p__Bacteroidota;c__Cytophagia;o__Cytophagales;f__Cyclobacteriaceae;g__Cyclobacterium;s__Cyclobacterium_qasimii	-1	0	-3.38272	down	Pradimicinone I	普拉迪米酮 I
MW0155679	k__Bacteria;p__Bacteroidota;c__Bacteroidia;o__unclassified_Bacteroidia_order;f__unclassified_Bacteroidia_family;g__unclassified_Bacteroidia_genus;s__Bacteroidia_bacterium_44_10	-0.828571	0.0415627	-3.38272	down	Pradimicinone I	普拉迪米酮 I
MW0155679	k__Bacteria;p__Actinobacteria;c__Actinomycetia;o__Bifidobacteriales;f__Bifidobacteriaceae;g__Bifidobacterium;s__Bifidobacterium_tsurumiense	-0.942857	0.00480466	-3.38272	down	Pradimicinone I	普拉迪米酮 I
MW0155679	k__Bacteria;p__Firmicutes;c__Bacilli;o__Bacillales;f__Planococcaceae;g__Planococcus;s__Planococcus_sp_107_1	-0.828571	0.0415627	-3.38272	down	Pradimicinone I	普拉迪米酮 I
MW0155679	k__Bacteria;p__Nitrospirae;c__unclassified_Nitrospirae_class;o__unclassified_Nitrospirae_order;f__unclassified_Nitrospirae_family;g__unclassified_Nitrospirae_genus;s__Nitrospirae_bacterium	0.942857	0.00480466	-3.38272	down	Pradimicinone I	普拉迪米酮 I
MW0155679	k__Bacteria;p__Proteobacteria;c__Gammaproteobacteria;o__Vibrionales;f__Vibrionaceae;g__Photobacterium;s__Photobacterium_sp_J15	0.885714	0.0188455	-3.38272	down	Pradimicinone I	普拉迪米酮 I
MW0155679	k__Bacteria;p__Firmicutes;c__Bacilli;o__Lactobacillales;f__Streptococcaceae;g__Lactococcus;s__uncultured_Lactococcus_sp	-0.942857	0.00480466	-3.38272	down	Pradimicinone I	普拉迪米酮 I
MW0155679	k__Bacteria;p__Firmicutes;c__unclassified_Firmicutes_class;o__unclassified_Firmicutes_order;f__unclassified_Firmicutes_family;g__unclassified_Firmicutes_genus;s__Firmicutes_bacterium_ADurb_Bin506	0.942857	0.00480466	-3.38272	down	Pradimicinone I	普拉迪米酮 I
MW0155679	k__Bacteria;p__Proteobacteria;c__Betaproteobacteria;o__Neisseriales;f__Neisseriaceae;g__Neisseria;s__Neisseria_sicca	-0.885714	0.0188455	-3.38272	down	Pradimicinone I	普拉迪米酮 I
MW0155679	k__Bacteria;p__Firmicutes;c__Tissierellia;o__unclassified_Tissierellia_order;f__unclassified_Tissierellia_family;g__Kallipyga;s__Kallipyga_massiliensis	0.942857	0.00480466	-3.38272	down	Pradimicinone I	普拉迪米酮 I
MW0155679	k__Bacteria;p__Thermotogae;c__Thermotogae;o__Kosmotogales;f__Kosmotogaceae;g__Kosmotoga;s__Kosmotoga_sp	-0.942857	0.00480466	-3.38272	down	Pradimicinone I	普拉迪米酮 I
MW0155679	k__Bacteria;p__Firmicutes;c__Bacilli;o__Lactobacillales;f__Streptococcaceae;g__Streptococcus;s__Streptococcus_thermophilus	0.942857	0.00480466	-3.38272	down	Pradimicinone I	普拉迪米酮 I
MW0155679	k__Viruses;p__Uroviricota;c__Caudoviricetes;o__unclassified_Caudoviricetes_order;f__Siphoviridae;g__unclassified_Siphoviridae_genus;s__Siphoviridae_sp_ctdHi7	0.840668	0.0360576	-3.38272	down	Pradimicinone I	普拉迪米酮 I
MW0155679	k__Bacteria;p__unclassified_Bacteria_phylum;c__unclassified_Bacteria_class;o__unclassified_Bacteria_order;f__unclassified_Bacteria_family;g__unclassified_Bacteria_genus;s__uncultured_bacterium_LAB20	-0.840668	0.0360576	-3.38272	down	Pradimicinone I	普拉迪米酮 I
MW0155679	k__Bacteria;p__Firmicutes;c__Clostridia;o__Eubacteriales;f__Lachnospiraceae;g__Coprococcus;s__Coprococcus_sp_AF19_8AC	0.840668	0.0360576	-3.38272	down	Pradimicinone I	普拉迪米酮 I
MW0155679	k__Bacteria;p__Bacteroidota;c__Bacteroidia;o__Bacteroidales;f__Bacteroidaceae;g__Bacteroides;s__Bacteroides_sp_AF14_46	-0.840668	0.0360576	-3.38272	down	Pradimicinone I	普拉迪米酮 I
MW0155679	k__Bacteria;p__Actinobacteria;c__Actinomycetia;o__Corynebacteriales;f__Mycobacteriaceae;g__Mycobacterium;s__Mycobacterium_kansasii	0.985611	0.000309086	-3.38272	down	Pradimicinone I	普拉迪米酮 I
MW0155679	k__Bacteria;p__Proteobacteria;c__Epsilonproteobacteria;o__Campylobacterales;f__Helicobacteraceae;g__Helicobacter;s__Helicobacter_sp_MIT_01_3238	0.941124	0.00509754	-3.38272	down	Pradimicinone I	普拉迪米酮 I
MW0143653	k__Bacteria;p__Bacteroidota;c__Bacteroidia;o__Bacteroidales;f__Bacteroidaceae;g__Bacteroides;s__Bacteroides_sp_CAG_1060	-0.885714	0.0188455	-5.10144	down	5-Methyl-5,6,7,8-tetrahydromethanopterin	5-甲基-5,6,7,8-四氢甲蝶呤; 5-甲基四氢甲蝶呤
MW0143653	k__Bacteria;p__Bacteroidota;c__Bacteroidia;o__Bacteroidales;f__Odoribacteraceae;g__Odoribacter;s__Odoribacter_sp_43_10	-0.942857	0.00480466	-5.10144	down	5-Methyl-5,6,7,8-tetrahydromethanopterin	5-甲基-5,6,7,8-四氢甲蝶呤; 5-甲基四氢甲蝶呤
MW0143653	k__Bacteria;p__Proteobacteria;c__Betaproteobacteria;o__Burkholderiales;f__Burkholderiaceae;g__Burkholderia;s__Burkholderia_cepacia	-0.828571	0.0415627	-5.10144	down	5-Methyl-5,6,7,8-tetrahydromethanopterin	5-甲基-5,6,7,8-四氢甲蝶呤; 5-甲基四氢甲蝶呤
MW0143653	k__Bacteria;p__unclassified_Bacteria_phylum;c__unclassified_Bacteria_class;o__unclassified_Bacteria_order;f__unclassified_Bacteria_family;g__unclassified_Bacteria_genus;s__candidate_division_TA06_bacterium_ADurb_Bin417	0.828571	0.0415627	-5.10144	down	5-Methyl-5,6,7,8-tetrahydromethanopterin	5-甲基-5,6,7,8-四氢甲蝶呤; 5-甲基四氢甲蝶呤
MW0143653	k__Bacteria;p__Actinobacteria;c__Actinomycetia;o__Streptomycetales;f__Streptomycetaceae;g__Streptomyces;s__Streptomyces_sp_Tu6071	0.942857	0.00480466	-5.10144	down	5-Methyl-5,6,7,8-tetrahydromethanopterin	5-甲基-5,6,7,8-四氢甲蝶呤; 5-甲基四氢甲蝶呤
MW0143653	k__Bacteria;p__Bacteroidota;c__Bacteroidia;o__Bacteroidales;f__Bacteroidaceae;g__Bacteroides;s__Bacteroides_ilei	-0.942857	0.00480466	-5.10144	down	5-Methyl-5,6,7,8-tetrahydromethanopterin	5-甲基-5,6,7,8-四氢甲蝶呤; 5-甲基四氢甲蝶呤
MW0143653	k__Bacteria;p__Bacteroidota;c__Bacteroidia;o__Bacteroidales;f__Rikenellaceae;g__Alistipes;s__Alistipes_sp_56_sp_Nov_56_25	-0.885714	0.0188455	-5.10144	down	5-Methyl-5,6,7,8-tetrahydromethanopterin	5-甲基-5,6,7,8-四氢甲蝶呤; 5-甲基四氢甲蝶呤
MW0143653	k__Bacteria;p__Bacteroidota;c__Flavobacteriia;o__Flavobacteriales;f__Weeksellaceae;g__Halpernia;s__Halpernia_frigidisoli	-0.885714	0.0188455	-5.10144	down	5-Methyl-5,6,7,8-tetrahydromethanopterin	5-甲基-5,6,7,8-四氢甲蝶呤; 5-甲基四氢甲蝶呤
MW0143653	k__Bacteria;p__Bacteroidota;c__Bacteroidia;o__unclassified_Bacteroidia_order;f__unclassified_Bacteroidia_family;g__unclassified_Bacteroidia_genus;s__Bacteroidia_bacterium_43_41	-0.885714	0.0188455	-5.10144	down	5-Methyl-5,6,7,8-tetrahydromethanopterin	5-甲基-5,6,7,8-四氢甲蝶呤; 5-甲基四氢甲蝶呤
MW0143653	k__Bacteria;p__Bacteroidota;c__Bacteroidia;o__Bacteroidales;f__Rikenellaceae;g__Alistipes;s__Alistipes_sp_An31A	-0.828571	0.0415627	-5.10144	down	5-Methyl-5,6,7,8-tetrahydromethanopterin	5-甲基-5,6,7,8-四氢甲蝶呤; 5-甲基四氢甲蝶呤
MW0143653	k__Bacteria;p__Firmicutes;c__Clostridia;o__Eubacteriales;f__Oscillospiraceae;g__unclassified_Oscillospiraceae_genus;s__Ruminococcaceae_bacterium_D5	0.885714	0.0188455	-5.10144	down	5-Methyl-5,6,7,8-tetrahydromethanopterin	5-甲基-5,6,7,8-四氢甲蝶呤; 5-甲基四氢甲蝶呤
MW0143653	k__Bacteria;p__Bacteroidota;c__Flavobacteriia;o__Flavobacteriales;f__Flavobacteriaceae;g__Capnocytophaga;s__Capnocytophaga_cynodegmi	-0.828571	0.0415627	-5.10144	down	5-Methyl-5,6,7,8-tetrahydromethanopterin	5-甲基-5,6,7,8-四氢甲蝶呤; 5-甲基四氢甲蝶呤
MW0143653	k__Bacteria;p__Bacteroidota;c__Bacteroidia;o__Bacteroidales;f__Prevotellaceae;g__Prevotella;s__Prevotella_dentalis	0.828571	0.0415627	-5.10144	down	5-Methyl-5,6,7,8-tetrahydromethanopterin	5-甲基-5,6,7,8-四氢甲蝶呤; 5-甲基四氢甲蝶呤
MW0143653	k__Bacteria;p__Gemmatimonadetes;c__unclassified_Gemmatimonadetes_class;o__unclassified_Gemmatimonadetes_order;f__unclassified_Gemmatimonadetes_family;g__unclassified_Gemmatimonadetes_genus;s__Gemmatimonadetes_bacterium_13_1_40CM_66_11	-0.885714	0.0188455	-5.10144	down	5-Methyl-5,6,7,8-tetrahydromethanopterin	5-甲基-5,6,7,8-四氢甲蝶呤; 5-甲基四氢甲蝶呤
MW0143653	k__Bacteria;p__Firmicutes;c__Clostridia;o__Eubacteriales;f__Oscillospiraceae;g__Pseudoflavonifractor;s__Pseudoflavonifractor_sp_BIOML_A14	0.885714	0.0188455	-5.10144	down	5-Methyl-5,6,7,8-tetrahydromethanopterin	5-甲基-5,6,7,8-四氢甲蝶呤; 5-甲基四氢甲蝶呤
MW0143653	k__Bacteria;p__Verrucomicrobia;c__Opitutae;o__Opitutales;f__Opitutaceae;g__Opitutus;s__Opitutus_sp_ER46	-0.828571	0.0415627	-5.10144	down	5-Methyl-5,6,7,8-tetrahydromethanopterin	5-甲基-5,6,7,8-四氢甲蝶呤; 5-甲基四氢甲蝶呤
MW0143653	k__Bacteria;p__Planctomycetota;c__unclassified_Planctomycetota_class;o__unclassified_Planctomycetota_order;f__unclassified_Planctomycetota_family;g__unclassified_Planctomycetota_genus;s__Planctomycetes_bacterium_ADurb_Bin401	-0.828571	0.0415627	-5.10144	down	5-Methyl-5,6,7,8-tetrahydromethanopterin	5-甲基-5,6,7,8-四氢甲蝶呤; 5-甲基四氢甲蝶呤
MW0143653	k__Bacteria;p__Actinobacteria;c__Actinomycetia;o__Bifidobacteriales;f__Bifidobacteriaceae;g__Bifidobacterium;s__Bifidobacterium_tsurumiense	-0.885714	0.0188455	-5.10144	down	5-Methyl-5,6,7,8-tetrahydromethanopterin	5-甲基-5,6,7,8-四氢甲蝶呤; 5-甲基四氢甲蝶呤
MW0143653	k__Bacteria;p__Bacteroidota;c__Bacteroidia;o__Bacteroidales;f__Bacteroidaceae;g__Bacteroides;s__Bacteroides_sp_1_1_30	-0.942857	0.00480466	-5.10144	down	5-Methyl-5,6,7,8-tetrahydromethanopterin	5-甲基-5,6,7,8-四氢甲蝶呤; 5-甲基四氢甲蝶呤
MW0143653	k__Bacteria;p__Nitrospirae;c__unclassified_Nitrospirae_class;o__unclassified_Nitrospirae_order;f__unclassified_Nitrospirae_family;g__unclassified_Nitrospirae_genus;s__Nitrospirae_bacterium	0.885714	0.0188455	-5.10144	down	5-Methyl-5,6,7,8-tetrahydromethanopterin	5-甲基-5,6,7,8-四氢甲蝶呤; 5-甲基四氢甲蝶呤
MW0143653	k__Bacteria;p__Firmicutes;c__Tissierellia;o__unclassified_Tissierellia_order;f__unclassified_Tissierellia_family;g__Kallipyga;s__Kallipyga_massiliensis	0.828571	0.0415627	-5.10144	down	5-Methyl-5,6,7,8-tetrahydromethanopterin	5-甲基-5,6,7,8-四氢甲蝶呤; 5-甲基四氢甲蝶呤
MW0143653	k__Bacteria;p__unclassified_Bacteria_phylum;c__unclassified_Bacteria_class;o__unclassified_Bacteria_order;f__unclassified_Bacteria_family;g__Candidatus_Moduliflexus;s__Candidatus_Moduliflexus_flocculans	0.885714	0.0188455	-5.10144	down	5-Methyl-5,6,7,8-tetrahydromethanopterin	5-甲基-5,6,7,8-四氢甲蝶呤; 5-甲基四氢甲蝶呤
MW0143653	k__Bacteria;p__Proteobacteria;c__Deltaproteobacteria;o__Desulfobacterales;f__Desulfobulbaceae;g__Desulfobulbus;s__Desulfobulbus_sp_Tol_SR	0.828571	0.0415627	-5.10144	down	5-Methyl-5,6,7,8-tetrahydromethanopterin	5-甲基-5,6,7,8-四氢甲蝶呤; 5-甲基四氢甲蝶呤
MW0143653	k__Bacteria;p__Firmicutes;c__Bacilli;o__Lactobacillales;f__Streptococcaceae;g__Streptococcus;s__Streptococcus_thermophilus	0.885714	0.0188455	-5.10144	down	5-Methyl-5,6,7,8-tetrahydromethanopterin	5-甲基-5,6,7,8-四氢甲蝶呤; 5-甲基四氢甲蝶呤
MW0143653	k__Viruses;p__Uroviricota;c__Caudoviricetes;o__unclassified_Caudoviricetes_order;f__Siphoviridae;g__unclassified_Siphoviridae_genus;s__Siphoviridae_sp_ctdHi7	0.811679	0.0498576	-5.10144	down	5-Methyl-5,6,7,8-tetrahydromethanopterin	5-甲基-5,6,7,8-四氢甲蝶呤; 5-甲基四氢甲蝶呤
MW0143653	k__Bacteria;p__unclassified_Bacteria_phylum;c__unclassified_Bacteria_class;o__unclassified_Bacteria_order;f__unclassified_Bacteria_family;g__unclassified_Bacteria_genus;s__uncultured_bacterium_LAB20	-0.927634	0.00766584	-5.10144	down	5-Methyl-5,6,7,8-tetrahydromethanopterin	5-甲基-5,6,7,8-四氢甲蝶呤; 5-甲基四氢甲蝶呤
MW0143653	k__Bacteria;p__Firmicutes;c__Erysipelotrichia;o__Erysipelotrichales;f__Erysipelotrichaceae;g__Holdemanella;s__Holdemanella_porci	-0.811679	0.0498576	-5.10144	down	5-Methyl-5,6,7,8-tetrahydromethanopterin	5-甲基-5,6,7,8-四氢甲蝶呤; 5-甲基四氢甲蝶呤
MW0143653	k__Bacteria;p__Bacteroidota;c__Cytophagia;o__Cytophagales;f__Cyclobacteriaceae;g__Echinicola;s__Echinicola_sp_20G	-0.811679	0.0498576	-5.10144	down	5-Methyl-5,6,7,8-tetrahydromethanopterin	5-甲基-5,6,7,8-四氢甲蝶呤; 5-甲基四氢甲蝶呤
MW0143653	k__Bacteria;p__Firmicutes;c__Clostridia;o__Eubacteriales;f__Lachnospiraceae;g__Coprococcus;s__Coprococcus_sp_AF19_8AC	0.985611	0.000309086	-5.10144	down	5-Methyl-5,6,7,8-tetrahydromethanopterin	5-甲基-5,6,7,8-四氢甲蝶呤; 5-甲基四氢甲蝶呤
MW0143653	k__Bacteria;p__Proteobacteria;c__Gammaproteobacteria;o__Moraxellales;f__Moraxellaceae;g__Acinetobacter;s__Acinetobacter_pittii	-0.941124	0.00509754	-5.10144	down	5-Methyl-5,6,7,8-tetrahydromethanopterin	5-甲基-5,6,7,8-四氢甲蝶呤; 5-甲基四氢甲蝶呤
MW0143653	k__Bacteria;p__Proteobacteria;c__Epsilonproteobacteria;o__Campylobacterales;f__Helicobacteraceae;g__Helicobacter;s__Helicobacter_sp_MIT_01_3238	0.880406	0.0205987	-5.10144	down	5-Methyl-5,6,7,8-tetrahydromethanopterin	5-甲基-5,6,7,8-四氢甲蝶呤; 5-甲基四氢甲蝶呤
MW0143653	k__Bacteria;p__Proteobacteria;c__Deltaproteobacteria;o__Myxococcales;f__Myxococcaceae;g__Myxococcus;s__Myxococcus_sp_RHSTA_1_4	0.880406	0.0205987	-5.10144	down	5-Methyl-5,6,7,8-tetrahydromethanopterin	5-甲基-5,6,7,8-四氢甲蝶呤; 5-甲基四氢甲蝶呤
MW0149411	k__Bacteria;p__Bacteroidota;c__Bacteroidia;o__Bacteroidales;f__Muribaculaceae;g__unclassified_Muribaculaceae_genus;s__Muribaculaceae_bacterium_Isolate_102_HZI	-0.885714	0.0188455	-3.18883	down	GalNAc1-3Gal1-4LacSp	-
MW0149411	k__Bacteria;p__Bacteroidota;c__Bacteroidia;o__Bacteroidales;f__Muribaculaceae;g__unclassified_Muribaculaceae_genus;s__Muribaculaceae_bacterium_Isolate_080_Janvier	-1	0	-3.18883	down	GalNAc1-3Gal1-4LacSp	-
MW0149411	k__Bacteria;p__Bacteroidota;c__Bacteroidia;o__Bacteroidales;f__Barnesiellaceae;g__Barnesiella;s__Barnesiella_sp_CU968	-0.828571	0.0415627	-3.18883	down	GalNAc1-3Gal1-4LacSp	-
MW0149411	k__Bacteria;p__Bacteroidota;c__Bacteroidia;o__Bacteroidales;f__Muribaculaceae;g__Duncaniella;s__Duncaniella_dubosii	-1	0	-3.18883	down	GalNAc1-3Gal1-4LacSp	-
MW0149411	k__Bacteria;p__Bacteroidota;c__Bacteroidia;o__Bacteroidales;f__Bacteroidaceae;g__Bacteroides;s__Bacteroides_acidifaciens	-0.885714	0.0188455	-3.18883	down	GalNAc1-3Gal1-4LacSp	-
MW0149411	k__Bacteria;p__Bacteroidota;c__Bacteroidia;o__Bacteroidales;f__Muribaculaceae;g__Muribaculum;s__Muribaculum_sp_NM65_B17	-0.885714	0.0188455	-3.18883	down	GalNAc1-3Gal1-4LacSp	-
MW0149411	k__Bacteria;p__Bacteroidota;c__Bacteroidia;o__Bacteroidales;f__Tannerellaceae;g__Parabacteroides;s__Parabacteroides_sp_AF19_14	-0.885714	0.0188455	-3.18883	down	GalNAc1-3Gal1-4LacSp	-
MW0149411	k__Bacteria;p__Firmicutes;c__Erysipelotrichia;o__Erysipelotrichales;f__Erysipelotrichaceae;g__unclassified_Erysipelotrichaceae_genus;s__Erysipelotrichaceae_bacterium	-0.828571	0.0415627	-3.18883	down	GalNAc1-3Gal1-4LacSp	-
MW0149411	k__Bacteria;p__Bacteroidota;c__Bacteroidia;o__Bacteroidales;f__Bacteroidaceae;g__Bacteroides;s__Bacteroides_sp_9_1_42FAA	-0.885714	0.0188455	-3.18883	down	GalNAc1-3Gal1-4LacSp	-
MW0149411	k__Bacteria;p__Bacteroidota;c__Bacteroidia;o__Bacteroidales;f__Bacteroidaceae;g__Bacteroides;s__Bacteroides_sp_51	-0.828571	0.0415627	-3.18883	down	GalNAc1-3Gal1-4LacSp	-
MW0149411	k__Bacteria;p__Bacteroidota;c__Bacteroidia;o__Bacteroidales;f__Muribaculaceae;g__unclassified_Muribaculaceae_genus;s__Muribaculaceae_bacterium_Isolate_083_Janvier	-0.942857	0.00480466	-3.18883	down	GalNAc1-3Gal1-4LacSp	-
MW0149411	k__Bacteria;p__Proteobacteria;c__Betaproteobacteria;o__Burkholderiales;f__Burkholderiaceae;g__Burkholderia;s__Burkholderia_cepacia	-0.942857	0.00480466	-3.18883	down	GalNAc1-3Gal1-4LacSp	-
MW0149411	k__Bacteria;p__Bacteroidota;c__Bacteroidia;o__Bacteroidales;f__Prevotellaceae;g__Prevotella;s__Prevotella_sp_P4_67	-0.885714	0.0188455	-3.18883	down	GalNAc1-3Gal1-4LacSp	-
MW0149411	k__Bacteria;p__Actinobacteria;c__Actinomycetia;o__Streptomycetales;f__Streptomycetaceae;g__Streptomyces;s__Streptomyces_sp_Tu6071	0.828571	0.0415627	-3.18883	down	GalNAc1-3Gal1-4LacSp	-
MW0149411	k__Bacteria;p__Bacteroidota;c__Bacteroidia;o__Bacteroidales;f__Bacteroidaceae;g__Bacteroides;s__Bacteroides_ilei	-0.828571	0.0415627	-3.18883	down	GalNAc1-3Gal1-4LacSp	-
MW0149411	k__Bacteria;p__Bacteroidota;c__Bacteroidia;o__Bacteroidales;f__Prevotellaceae;g__Prevotella;s__Prevotella_sp_HUN102	-1	0	-3.18883	down	GalNAc1-3Gal1-4LacSp	-
MW0149411	k__Bacteria;p__Firmicutes;c__Clostridia;o__Thermoanaerobacterales;f__Thermoanaerobacteraceae;g__Moorella;s__Moorella_thermoacetica	0.885714	0.0188455	-3.18883	down	GalNAc1-3Gal1-4LacSp	-
MW0149411	k__Bacteria;p__Bacteroidota;c__Bacteroidia;o__Bacteroidales;f__Odoribacteraceae;g__Odoribacter;s__Odoribacter_sp_AF15_53	0.828571	0.0415627	-3.18883	down	GalNAc1-3Gal1-4LacSp	-
MW0149411	k__Bacteria;p__Proteobacteria;c__Deltaproteobacteria;o__Desulfuromonadales;f__Geobacteraceae;g__Geobacter;s__Geobacter_metallireducens	-0.885714	0.0188455	-3.18883	down	GalNAc1-3Gal1-4LacSp	-
MW0149411	k__Bacteria;p__Bacteroidota;c__Bacteroidia;o__Bacteroidales;f__Dysgonomonadaceae;g__Proteiniphilum;s__Proteiniphilum_sp_X52	-0.885714	0.0188455	-3.18883	down	GalNAc1-3Gal1-4LacSp	-
MW0149411	k__Bacteria;p__Firmicutes;c__Negativicutes;o__Acidaminococcales;f__Acidaminococcaceae;g__Acidaminococcus;s__Acidaminococcus_sp_CAG_542	1	0	-3.18883	down	GalNAc1-3Gal1-4LacSp	-
MW0149411	k__Bacteria;p__Firmicutes;c__Clostridia;o__Eubacteriales;f__Oscillospiraceae;g__unclassified_Oscillospiraceae_genus;s__Ruminococcaceae_bacterium_D16	0.885714	0.0188455	-3.18883	down	GalNAc1-3Gal1-4LacSp	-
MW0149411	k__Bacteria;p__Proteobacteria;c__Betaproteobacteria;o__Burkholderiales;f__Sutterellaceae;g__Turicimonas;s__Turicimonas_muris	-0.885714	0.0188455	-3.18883	down	GalNAc1-3Gal1-4LacSp	-
MW0149411	k__Bacteria;p__Bacteroidota;c__Bacteroidia;o__Bacteroidales;f__Prevotellaceae;g__Prevotella;s__Prevotella_sp_FD3004	-0.942857	0.00480466	-3.18883	down	GalNAc1-3Gal1-4LacSp	-
MW0149411	k__Bacteria;p__Bacteroidota;c__Bacteroidia;o__Marinilabiliales;f__unclassified_Marinilabiliales_family;g__unclassified_Marinilabiliales_genus;s__Marinilabiliales_bacterium	-0.942857	0.00480466	-3.18883	down	GalNAc1-3Gal1-4LacSp	-
MW0149411	k__Bacteria;p__Bacteroidota;c__Flavobacteriia;o__Flavobacteriales;f__Flavobacteriaceae;g__Capnocytophaga;s__Capnocytophaga_cynodegmi	-0.942857	0.00480466	-3.18883	down	GalNAc1-3Gal1-4LacSp	-
MW0149411	k__Bacteria;p__Bacteroidota;c__Bacteroidia;o__Bacteroidales;f__Tannerellaceae;g__Tannerella;s__Tannerella_sp_oral_taxon_808	-0.942857	0.00480466	-3.18883	down	GalNAc1-3Gal1-4LacSp	-
MW0149411	k__Archaea;p__Euryarchaeota;c__unclassified_Euryarchaeota_class;o__unclassified_Euryarchaeota_order;f__unclassified_Euryarchaeota_family;g__unclassified_Euryarchaeota_genus;s__Euryarchaeota_archaeon_ADurb_Bin190	0.885714	0.0188455	-3.18883	down	GalNAc1-3Gal1-4LacSp	-
MW0149411	k__Bacteria;p__Bacteroidota;c__Bacteroidia;o__Bacteroidales;f__Tannerellaceae;g__Parabacteroides;s__Parabacteroides_sp_AF17_3	-0.942857	0.00480466	-3.18883	down	GalNAc1-3Gal1-4LacSp	-
MW0149411	k__Bacteria;p__Verrucomicrobia;c__Opitutae;o__Opitutales;f__Opitutaceae;g__Opitutus;s__Opitutus_sp_ER46	-0.942857	0.00480466	-3.18883	down	GalNAc1-3Gal1-4LacSp	-
MW0149411	k__Bacteria;p__Planctomycetota;c__unclassified_Planctomycetota_class;o__unclassified_Planctomycetota_order;f__unclassified_Planctomycetota_family;g__unclassified_Planctomycetota_genus;s__Planctomycetes_bacterium_ADurb_Bin401	-0.942857	0.00480466	-3.18883	down	GalNAc1-3Gal1-4LacSp	-
MW0149411	k__Bacteria;p__Proteobacteria;c__Epsilonproteobacteria;o__Campylobacterales;f__Helicobacteraceae;g__Helicobacter;s__Helicobacter_aurati	0.828571	0.0415627	-3.18883	down	GalNAc1-3Gal1-4LacSp	-
MW0149411	k__Bacteria;p__Firmicutes;c__Clostridia;o__Eubacteriales;f__Lachnospiraceae;g__Bilifractor;s__Bilifractor_porci	0.885714	0.0188455	-3.18883	down	GalNAc1-3Gal1-4LacSp	-
MW0149411	k__Bacteria;p__unclassified_Bacteria_phylum;c__unclassified_Bacteria_class;o__unclassified_Bacteria_order;f__unclassified_Bacteria_family;g__unclassified_Bacteria_genus;s__uncultured_bacterium_Csd4	-0.885714	0.0188455	-3.18883	down	GalNAc1-3Gal1-4LacSp	-
MW0149411	k__Bacteria;p__Bacteroidota;c__Cytophagia;o__Cytophagales;f__Cyclobacteriaceae;g__Cyclobacterium;s__Cyclobacterium_qasimii	-0.885714	0.0188455	-3.18883	down	GalNAc1-3Gal1-4LacSp	-
MW0149411	k__Bacteria;p__Bacteroidota;c__Bacteroidia;o__unclassified_Bacteroidia_order;f__unclassified_Bacteroidia_family;g__unclassified_Bacteroidia_genus;s__Bacteroidia_bacterium_44_10	-0.885714	0.0188455	-3.18883	down	GalNAc1-3Gal1-4LacSp	-
MW0149411	k__Bacteria;p__Firmicutes;c__Bacilli;o__Bacillales;f__Planococcaceae;g__Planococcus;s__Planococcus_sp_107_1	-0.885714	0.0188455	-3.18883	down	GalNAc1-3Gal1-4LacSp	-
MW0149411	k__Bacteria;p__Proteobacteria;c__Gammaproteobacteria;o__Vibrionales;f__Vibrionaceae;g__Photobacterium;s__Photobacterium_sp_J15	1	0	-3.18883	down	GalNAc1-3Gal1-4LacSp	-
MW0149411	k__Bacteria;p__Proteobacteria;c__Betaproteobacteria;o__Neisseriales;f__Neisseriaceae;g__Neisseria;s__Neisseria_sicca	-0.828571	0.0415627	-3.18883	down	GalNAc1-3Gal1-4LacSp	-
MW0149411	k__Bacteria;p__Firmicutes;c__Tissierellia;o__unclassified_Tissierellia_order;f__unclassified_Tissierellia_family;g__Kallipyga;s__Kallipyga_massiliensis	0.942857	0.00480466	-3.18883	down	GalNAc1-3Gal1-4LacSp	-
MW0149411	k__Bacteria;p__Actinobacteria;c__Coriobacteriia;o__Coriobacteriales;f__Coriobacteriaceae;g__Enorma;s__Enorma_massiliensis	0.942857	0.00480466	-3.18883	down	GalNAc1-3Gal1-4LacSp	-
MW0149411	k__Bacteria;p__unclassified_Bacteria_phylum;c__unclassified_Bacteria_class;o__unclassified_Bacteria_order;f__unclassified_Bacteria_family;g__unclassified_Bacteria_genus;s__uncultured_bacterium_LAB20	-0.811679	0.0498576	-3.18883	down	GalNAc1-3Gal1-4LacSp	-
MW0149411	k__Bacteria;p__Firmicutes;c__Clostridia;o__Eubacteriales;f__Lachnospiraceae;g__Coprococcus;s__Coprococcus_sp_AF19_8AC	0.811679	0.0498576	-3.18883	down	GalNAc1-3Gal1-4LacSp	-
MW0149411	k__Bacteria;p__Bacteroidota;c__Bacteroidia;o__Bacteroidales;f__Bacteroidaceae;g__Bacteroides;s__Bacteroides_sp_AF14_46	-0.985611	0.000309086	-3.18883	down	GalNAc1-3Gal1-4LacSp	-
MW0149411	k__Bacteria;p__Actinobacteria;c__Actinomycetia;o__Corynebacteriales;f__Mycobacteriaceae;g__Mycobacterium;s__Mycobacterium_kansasii	0.927634	0.00766584	-3.18883	down	GalNAc1-3Gal1-4LacSp	-
MW0149411	k__Bacteria;p__Bacteroidota;c__Cytophagia;o__Cytophagales;f__Cyclobacteriaceae;g__Belliella;s__Belliella_pelovolcani	-0.880406	0.0205987	-3.18883	down	GalNAc1-3Gal1-4LacSp	-
MW0149411	k__Bacteria;p__Proteobacteria;c__Epsilonproteobacteria;o__Campylobacterales;f__Helicobacteraceae;g__Helicobacter;s__Helicobacter_sp_MIT_01_3238	0.880406	0.0205987	-3.18883	down	GalNAc1-3Gal1-4LacSp	-
MW0149411	k__Bacteria;p__Proteobacteria;c__Deltaproteobacteria;o__Myxococcales;f__Myxococcaceae;g__Myxococcus;s__Myxococcus_sp_RHSTA_1_4	0.880406	0.0205987	-3.18883	down	GalNAc1-3Gal1-4LacSp	-
MEDN0541	k__Bacteria;p__Bacteroidota;c__Bacteroidia;o__Bacteroidales;f__Barnesiellaceae;g__Barnesiella;s__Barnesiella_sp_CU968	0.885714	0.0188455	0.851632	up	DL-3,4-Dihydroxyphenyl glycol	DL-3,4-二羟基苯基二醇
MEDN0541	k__Bacteria;p__Bacteroidota;c__Bacteroidia;o__Bacteroidales;f__Muribaculaceae;g__Candidatus_Amulumruptor;s__Candidatus_Amulumruptor_caecigallinarius	-0.828571	0.0415627	0.851632	up	DL-3,4-Dihydroxyphenyl glycol	DL-3,4-二羟基苯基二醇
MEDN0541	k__Bacteria;p__Bacteroidota;c__Bacteroidia;o__Bacteroidales;f__Tannerellaceae;g__Parabacteroides;s__Parabacteroides_sp_AF19_14	0.828571	0.0415627	0.851632	up	DL-3,4-Dihydroxyphenyl glycol	DL-3,4-二羟基苯基二醇
MEDN0541	k__Bacteria;p__Firmicutes;c__Erysipelotrichia;o__Erysipelotrichales;f__Erysipelotrichaceae;g__unclassified_Erysipelotrichaceae_genus;s__Erysipelotrichaceae_bacterium	0.885714	0.0188455	0.851632	up	DL-3,4-Dihydroxyphenyl glycol	DL-3,4-二羟基苯基二醇
MEDN0541	k__Bacteria;p__Bacteroidota;c__Bacteroidia;o__Bacteroidales;f__Bacteroidaceae;g__Bacteroides;s__Bacteroides_sp_51	0.885714	0.0188455	0.851632	up	DL-3,4-Dihydroxyphenyl glycol	DL-3,4-二羟基苯基二醇
MEDN0541	k__Bacteria;p__Firmicutes;c__unclassified_Firmicutes_class;o__unclassified_Firmicutes_order;f__unclassified_Firmicutes_family;g__unclassified_Firmicutes_genus;s__Firmicutes_bacterium_CAG_103	-0.828571	0.0415627	0.851632	up	DL-3,4-Dihydroxyphenyl glycol	DL-3,4-二羟基苯基二醇
MEDN0541	k__Bacteria;p__Bacteroidota;c__Bacteroidia;o__Bacteroidales;f__Bacteroidaceae;g__Bacteroides;s__Bacteroides_sp_HPS0048	0.885714	0.0188455	0.851632	up	DL-3,4-Dihydroxyphenyl glycol	DL-3,4-二羟基苯基二醇
MEDN0541	k__Bacteria;p__Bacteroidota;c__Bacteroidia;o__Bacteroidales;f__Prevotellaceae;g__Prevotella;s__Prevotella_sp_P4_67	0.828571	0.0415627	0.851632	up	DL-3,4-Dihydroxyphenyl glycol	DL-3,4-二羟基苯基二醇
MEDN0541	k__Bacteria;p__Firmicutes;c__Bacilli;o__Bacillales;f__Paenibacillaceae;g__Paenibacillus;s__Paenibacillus_macerans	1	0	0.851632	up	DL-3,4-Dihydroxyphenyl glycol	DL-3,4-二羟基苯基二醇
MEDN0541	k__Bacteria;p__Bacteroidota;c__Bacteroidia;o__Bacteroidales;f__Prevotellaceae;g__Prevotella;s__Prevotella_sp_P6B4	0.828571	0.0415627	0.851632	up	DL-3,4-Dihydroxyphenyl glycol	DL-3,4-二羟基苯基二醇
MEDN0541	k__Bacteria;p__Bacteroidota;c__Bacteroidia;o__Bacteroidales;f__Odoribacteraceae;g__Odoribacter;s__Odoribacter_sp_AF15_53	-0.885714	0.0188455	0.851632	up	DL-3,4-Dihydroxyphenyl glycol	DL-3,4-二羟基苯基二醇
MEDN0541	k__Bacteria;p__Bacteroidota;c__Bacteroidia;o__Bacteroidales;f__Dysgonomonadaceae;g__Proteiniphilum;s__Proteiniphilum_sp_X52	0.828571	0.0415627	0.851632	up	DL-3,4-Dihydroxyphenyl glycol	DL-3,4-二羟基苯基二醇
MEDN0541	k__Bacteria;p__Firmicutes;c__Clostridia;o__Eubacteriales;f__Oscillospiraceae;g__unclassified_Oscillospiraceae_genus;s__Ruminococcaceae_bacterium_D16	-0.828571	0.0415627	0.851632	up	DL-3,4-Dihydroxyphenyl glycol	DL-3,4-二羟基苯基二醇
MEDN0541	k__Bacteria;p__unclassified_Bacteria_phylum;c__unclassified_Bacteria_class;o__unclassified_Bacteria_order;f__unclassified_Bacteria_family;g__unclassified_Bacteria_genus;s__bacterium_HR23	-0.942857	0.00480466	0.851632	up	DL-3,4-Dihydroxyphenyl glycol	DL-3,4-二羟基苯基二醇
MEDN0541	k__Bacteria;p__Proteobacteria;c__Epsilonproteobacteria;o__Campylobacterales;f__Helicobacteraceae;g__Helicobacter;s__Helicobacter_aurati	-0.885714	0.0188455	0.851632	up	DL-3,4-Dihydroxyphenyl glycol	DL-3,4-二羟基苯基二醇
MEDN0541	k__Bacteria;p__Proteobacteria;c__Deltaproteobacteria;o__unclassified_Deltaproteobacteria_order;f__unclassified_Deltaproteobacteria_family;g__unclassified_Deltaproteobacteria_genus;s__Deltaproteobacteria_bacterium_ADurb_Bin058	1	0	0.851632	up	DL-3,4-Dihydroxyphenyl glycol	DL-3,4-二羟基苯基二醇
MEDN0541	k__Bacteria;p__unclassified_Bacteria_phylum;c__unclassified_Bacteria_class;o__unclassified_Bacteria_order;f__unclassified_Bacteria_family;g__unclassified_Bacteria_genus;s__uncultured_bacterium_Csd4	0.828571	0.0415627	0.851632	up	DL-3,4-Dihydroxyphenyl glycol	DL-3,4-二羟基苯基二醇
MEDN0541	k__Bacteria;p__Bacteroidota;c__Bacteroidia;o__unclassified_Bacteroidia_order;f__unclassified_Bacteroidia_family;g__unclassified_Bacteroidia_genus;s__Bacteroidia_bacterium_44_10	0.828571	0.0415627	0.851632	up	DL-3,4-Dihydroxyphenyl glycol	DL-3,4-二羟基苯基二醇
MEDN0541	k__Bacteria;p__Firmicutes;c__Bacilli;o__Bacillales;f__Planococcaceae;g__Planococcus;s__Planococcus_sp_107_1	0.828571	0.0415627	0.851632	up	DL-3,4-Dihydroxyphenyl glycol	DL-3,4-二羟基苯基二醇
MEDN0541	k__Bacteria;p__Firmicutes;c__Negativicutes;o__Veillonellales;f__Veillonellaceae;g__Dialister;s__Dialister_invisus_CAG_218	-0.828571	0.0415627	0.851632	up	DL-3,4-Dihydroxyphenyl glycol	DL-3,4-二羟基苯基二醇
MEDN0541	k__Bacteria;p__Actinobacteria;c__Actinomycetia;o__Pseudonocardiales;f__Pseudonocardiaceae;g__Pseudonocardia;s__Pseudonocardia_asaccharolytica	0.828571	0.0415627	0.851632	up	DL-3,4-Dihydroxyphenyl glycol	DL-3,4-二羟基苯基二醇
MEDN0541	k__Bacteria;p__Proteobacteria;c__Betaproteobacteria;o__Neisseriales;f__Neisseriaceae;g__Neisseria;s__Neisseria_sicca	0.885714	0.0188455	0.851632	up	DL-3,4-Dihydroxyphenyl glycol	DL-3,4-二羟基苯基二醇
MEDN0541	k__Bacteria;p__Nitrospirae;c__Nitrospira;o__Nitrospirales;f__Nitrospiraceae;g__Nitrospira;s__Candidatus_Nitrospira_nitrificans	0.885714	0.0188455	0.851632	up	DL-3,4-Dihydroxyphenyl glycol	DL-3,4-二羟基苯基二醇
MEDN0541	k__Bacteria;p__Proteobacteria;c__Gammaproteobacteria;o__Cellvibrionales;f__Cellvibrionaceae;g__Teredinibacter;s__Teredinibacter_franksiae	0.942857	0.00480466	0.851632	up	DL-3,4-Dihydroxyphenyl glycol	DL-3,4-二羟基苯基二醇
MEDN0541	k__Eukaryota;p__Ascomycota;c__Sordariomycetes;o__Diaporthales;f__Valsaceae;g__Valsa;s__Valsa_malicola	1	0	0.851632	up	DL-3,4-Dihydroxyphenyl glycol	DL-3,4-二羟基苯基二醇
MEDN0541	k__Bacteria;p__Firmicutes;c__Erysipelotrichia;o__Erysipelotrichales;f__Erysipelotrichaceae;g__Holdemanella;s__Holdemanella_porci	0.811679	0.0498576	0.851632	up	DL-3,4-Dihydroxyphenyl glycol	DL-3,4-二羟基苯基二醇
MEDN0541	k__Bacteria;p__Bacteroidota;c__Flavobacteriia;o__Flavobacteriales;f__Flavobacteriaceae;g__Polaribacter;s__Polaribacter_sp_KT_15	0.927634	0.00766584	0.851632	up	DL-3,4-Dihydroxyphenyl glycol	DL-3,4-二羟基苯基二醇
MEDN0541	k__Bacteria;p__Bacteroidota;c__unclassified_Bacteroidota_class;o__unclassified_Bacteroidota_order;f__unclassified_Bacteroidota_family;g__unclassified_Bacteroidota_genus;s__Bacteroidetes_bacterium_HGW_Bacteroidetes_12	0.985611	0.000309086	0.851632	up	DL-3,4-Dihydroxyphenyl glycol	DL-3,4-二羟基苯基二醇
MEDN0541	k__Bacteria;p__Bacteroidota;c__Cytophagia;o__Cytophagales;f__Cyclobacteriaceae;g__Echinicola;s__Echinicola_sp_20G	0.811679	0.0498576	0.851632	up	DL-3,4-Dihydroxyphenyl glycol	DL-3,4-二羟基苯基二醇
MEDN0541	k__Bacteria;p__Lentisphaerae;c__Lentisphaeria;o__Victivallales;f__Victivallaceae;g__Victivallis;s__Victivallis_vadensis	-0.880406	0.0205987	0.851632	up	DL-3,4-Dihydroxyphenyl glycol	DL-3,4-二羟基苯基二醇
MEDN0541	k__Bacteria;p__Fibrobacteres;c__Fibrobacteria;o__Fibrobacterales;f__Fibrobacteraceae;g__Fibrobacter;s__Fibrobacter_intestinalis	-0.880406	0.0205987	0.851632	up	DL-3,4-Dihydroxyphenyl glycol	DL-3,4-二羟基苯基二醇
MEDN0541	k__Bacteria;p__Bacteroidota;c__Bacteroidia;o__Bacteroidales;f__Porphyromonadaceae;g__Porphyromonas;s__Porphyromonas_pasteri	-0.880406	0.0205987	0.851632	up	DL-3,4-Dihydroxyphenyl glycol	DL-3,4-二羟基苯基二醇
MEDN0541	k__Bacteria;p__Bacteroidota;c__Chitinophagia;o__Chitinophagales;f__Chitinophagaceae;g__Niabella;s__Niabella_yanshanensis	-0.941124	0.00509754	0.851632	up	DL-3,4-Dihydroxyphenyl glycol	DL-3,4-二羟基苯基二醇
MEDN0541	k__Bacteria;p__Bacteroidota;c__Sphingobacteriia;o__Sphingobacteriales;f__Sphingobacteriaceae;g__Mucilaginibacter;s__Mucilaginibacter_pineti	-0.941124	0.00509754	0.851632	up	DL-3,4-Dihydroxyphenyl glycol	DL-3,4-二羟基苯基二醇
MEDN0541	k__Bacteria;p__Bacteroidota;c__Cytophagia;o__Cytophagales;f__Cyclobacteriaceae;g__Belliella;s__Belliella_pelovolcani	0.941124	0.00509754	0.851632	up	DL-3,4-Dihydroxyphenyl glycol	DL-3,4-二羟基苯基二醇
MEDN0541	k__Bacteria;p__Proteobacteria;c__Gammaproteobacteria;o__Pseudomonadales;f__Pseudomonadaceae;g__Pseudomonas;s__Pseudomonas_syringae_pv_coryli	-0.880406	0.0205987	0.851632	up	DL-3,4-Dihydroxyphenyl glycol	DL-3,4-二羟基苯基二醇
MEDN0541	k__Bacteria;p__Firmicutes;c__Clostridia;o__Eubacteriales;f__Lachnospiraceae;g__Extibacter;s__Extibacter_sp_GGCC_0201	-0.941124	0.00509754	0.851632	up	DL-3,4-Dihydroxyphenyl glycol	DL-3,4-二羟基苯基二醇
MW0011891	k__Bacteria;p__Bacteroidota;c__Bacteroidia;o__Bacteroidales;f__Bacteroidaceae;g__Bacteroides;s__Bacteroides_sp_CAG_1060	0.828571	0.0415627	0.391967	up	1,2-Dimyristoyl-sn-glycerol	1，2-二肉豆蔻酰-sn-甘油
MW0011891	k__Bacteria;p__Bacteroidota;c__Bacteroidia;o__Bacteroidales;f__Bacteroidaceae;g__Bacteroides;s__Bacteroides_sp_9_1_42FAA	0.942857	0.00480466	0.391967	up	1,2-Dimyristoyl-sn-glycerol	1，2-二肉豆蔻酰-sn-甘油
MW0011891	k__Bacteria;p__Proteobacteria;c__Betaproteobacteria;o__Burkholderiales;f__Burkholderiaceae;g__Burkholderia;s__Burkholderia_cepacia	0.885714	0.0188455	0.391967	up	1,2-Dimyristoyl-sn-glycerol	1，2-二肉豆蔻酰-sn-甘油
MW0011891	k__Bacteria;p__unclassified_Bacteria_phylum;c__unclassified_Bacteria_class;o__unclassified_Bacteria_order;f__unclassified_Bacteria_family;g__unclassified_Bacteria_genus;s__candidate_division_TA06_bacterium_ADurb_Bin417	-0.885714	0.0188455	0.391967	up	1,2-Dimyristoyl-sn-glycerol	1，2-二肉豆蔻酰-sn-甘油
MW0011891	k__Bacteria;p__Bacteroidota;c__Bacteroidia;o__Bacteroidales;f__Bacteroidaceae;g__Bacteroides;s__Bacteroides_ilei	0.942857	0.00480466	0.391967	up	1,2-Dimyristoyl-sn-glycerol	1，2-二肉豆蔻酰-sn-甘油
MW0011891	k__Bacteria;p__Bacteroidota;c__Bacteroidia;o__Bacteroidales;f__Rikenellaceae;g__Alistipes;s__Alistipes_sp_56_sp_Nov_56_25	0.828571	0.0415627	0.391967	up	1,2-Dimyristoyl-sn-glycerol	1，2-二肉豆蔻酰-sn-甘油
MW0011891	k__Bacteria;p__Bacteroidota;c__Flavobacteriia;o__Flavobacteriales;f__Weeksellaceae;g__Halpernia;s__Halpernia_frigidisoli	0.828571	0.0415627	0.391967	up	1,2-Dimyristoyl-sn-glycerol	1，2-二肉豆蔻酰-sn-甘油
MW0011891	k__Bacteria;p__Firmicutes;c__Clostridia;o__Thermoanaerobacterales;f__Thermoanaerobacteraceae;g__Moorella;s__Moorella_thermoacetica	-0.942857	0.00480466	0.391967	up	1,2-Dimyristoyl-sn-glycerol	1，2-二肉豆蔻酰-sn-甘油
MW0011891	k__Bacteria;p__Bacteroidota;c__Bacteroidia;o__unclassified_Bacteroidia_order;f__unclassified_Bacteroidia_family;g__unclassified_Bacteroidia_genus;s__Bacteroidia_bacterium_43_41	1	0	0.391967	up	1,2-Dimyristoyl-sn-glycerol	1，2-二肉豆蔻酰-sn-甘油
MW0011891	k__Archaea;p__unclassified_Archaea_phylum;c__unclassified_Archaea_class;o__unclassified_Archaea_order;f__unclassified_Archaea_family;g__unclassified_Archaea_genus;s__uncultured_archaeon	-0.828571	0.0415627	0.391967	up	1,2-Dimyristoyl-sn-glycerol	1，2-二肉豆蔻酰-sn-甘油
MW0011891	k__Bacteria;p__Bacteroidota;c__Bacteroidia;o__Bacteroidales;f__Rikenellaceae;g__Alistipes;s__Alistipes_sp_An31A	0.885714	0.0188455	0.391967	up	1,2-Dimyristoyl-sn-glycerol	1，2-二肉豆蔻酰-sn-甘油
MW0011891	k__Bacteria;p__Firmicutes;c__Clostridia;o__Eubacteriales;f__Oscillospiraceae;g__unclassified_Oscillospiraceae_genus;s__Ruminococcaceae_bacterium_D5	-0.828571	0.0415627	0.391967	up	1,2-Dimyristoyl-sn-glycerol	1，2-二肉豆蔻酰-sn-甘油
MW0011891	k__Bacteria;p__Bacteroidota;c__Bacteroidia;o__Bacteroidales;f__Bacteroidaceae;g__Mediterranea;s__Mediterranea_massiliensis	0.942857	0.00480466	0.391967	up	1,2-Dimyristoyl-sn-glycerol	1，2-二肉豆蔻酰-sn-甘油
MW0011891	k__Bacteria;p__Bacteroidota;c__Bacteroidia;o__Bacteroidales;f__Prevotellaceae;g__Prevotella;s__Prevotella_dentalis	-0.885714	0.0188455	0.391967	up	1,2-Dimyristoyl-sn-glycerol	1，2-二肉豆蔻酰-sn-甘油
MW0011891	k__Bacteria;p__Gemmatimonadetes;c__unclassified_Gemmatimonadetes_class;o__unclassified_Gemmatimonadetes_order;f__unclassified_Gemmatimonadetes_family;g__unclassified_Gemmatimonadetes_genus;s__Gemmatimonadetes_bacterium_13_1_40CM_66_11	0.828571	0.0415627	0.391967	up	1,2-Dimyristoyl-sn-glycerol	1，2-二肉豆蔻酰-sn-甘油
MW0011891	k__Bacteria;p__Firmicutes;c__Clostridia;o__Eubacteriales;f__Oscillospiraceae;g__Pseudoflavonifractor;s__Pseudoflavonifractor_sp_BIOML_A14	-0.828571	0.0415627	0.391967	up	1,2-Dimyristoyl-sn-glycerol	1，2-二肉豆蔻酰-sn-甘油
MW0011891	k__Bacteria;p__Planctomycetota;c__unclassified_Planctomycetota_class;o__unclassified_Planctomycetota_order;f__unclassified_Planctomycetota_family;g__unclassified_Planctomycetota_genus;s__Planctomycetes_bacterium_ADurb_Bin401	0.885714	0.0188455	0.391967	up	1,2-Dimyristoyl-sn-glycerol	1，2-二肉豆蔻酰-sn-甘油
MW0011891	k__Bacteria;p__Proteobacteria;c__Betaproteobacteria;o__Burkholderiales;f__Burkholderiaceae;g__Burkholderia;s__Burkholderia_mallei	0.942857	0.00480466	0.391967	up	1,2-Dimyristoyl-sn-glycerol	1，2-二肉豆蔻酰-sn-甘油
MW0011891	k__Bacteria;p__Actinobacteria;c__Actinomycetia;o__Bifidobacteriales;f__Bifidobacteriaceae;g__Bifidobacterium;s__Bifidobacterium_tsurumiense	0.828571	0.0415627	0.391967	up	1,2-Dimyristoyl-sn-glycerol	1，2-二肉豆蔻酰-sn-甘油
MW0011891	k__Bacteria;p__Chloroflexi;c__unclassified_Chloroflexi_class;o__unclassified_Chloroflexi_order;f__unclassified_Chloroflexi_family;g__unclassified_Chloroflexi_genus;s__Chloroflexi_bacterium_HGW_Chloroflexi_5	-0.885714	0.0188455	0.391967	up	1,2-Dimyristoyl-sn-glycerol	1，2-二肉豆蔻酰-sn-甘油
MW0011891	k__Bacteria;p__Bacteroidota;c__Bacteroidia;o__Bacteroidales;f__Bacteroidaceae;g__Bacteroides;s__Bacteroides_sp_1_1_30	0.942857	0.00480466	0.391967	up	1,2-Dimyristoyl-sn-glycerol	1，2-二肉豆蔻酰-sn-甘油
MW0011891	k__Bacteria;p__Nitrospirae;c__unclassified_Nitrospirae_class;o__unclassified_Nitrospirae_order;f__unclassified_Nitrospirae_family;g__unclassified_Nitrospirae_genus;s__Nitrospirae_bacterium	-0.828571	0.0415627	0.391967	up	1,2-Dimyristoyl-sn-glycerol	1，2-二肉豆蔻酰-sn-甘油
MW0011891	k__Bacteria;p__Proteobacteria;c__Gammaproteobacteria;o__Oceanospirillales;f__Oceanospirillaceae;g__Marinomonas;s__Marinomonas_ostreistagni	0.828571	0.0415627	0.391967	up	1,2-Dimyristoyl-sn-glycerol	1，2-二肉豆蔻酰-sn-甘油
MW0011891	k__Bacteria;p__Firmicutes;c__Tissierellia;o__unclassified_Tissierellia_order;f__unclassified_Tissierellia_family;g__Kallipyga;s__Kallipyga_massiliensis	-0.885714	0.0188455	0.391967	up	1,2-Dimyristoyl-sn-glycerol	1，2-二肉豆蔻酰-sn-甘油
MW0011891	k__Bacteria;p__unclassified_Bacteria_phylum;c__unclassified_Bacteria_class;o__unclassified_Bacteria_order;f__unclassified_Bacteria_family;g__Candidatus_Moduliflexus;s__Candidatus_Moduliflexus_flocculans	-0.828571	0.0415627	0.391967	up	1,2-Dimyristoyl-sn-glycerol	1，2-二肉豆蔻酰-sn-甘油
MW0011891	k__Bacteria;p__Actinobacteria;c__Coriobacteriia;o__Coriobacteriales;f__Coriobacteriaceae;g__Enorma;s__Enorma_massiliensis	-0.828571	0.0415627	0.391967	up	1,2-Dimyristoyl-sn-glycerol	1，2-二肉豆蔻酰-sn-甘油
MW0011891	k__Bacteria;p__Proteobacteria;c__Deltaproteobacteria;o__Desulfobacterales;f__Desulfobulbaceae;g__Desulfobulbus;s__Desulfobulbus_sp_Tol_SR	-0.885714	0.0188455	0.391967	up	1,2-Dimyristoyl-sn-glycerol	1，2-二肉豆蔻酰-sn-甘油
MW0011891	k__Bacteria;p__Firmicutes;c__Bacilli;o__Lactobacillales;f__Streptococcaceae;g__Streptococcus;s__Streptococcus_thermophilus	-0.828571	0.0415627	0.391967	up	1,2-Dimyristoyl-sn-glycerol	1，2-二肉豆蔻酰-sn-甘油
MW0011891	k__Bacteria;p__unclassified_Bacteria_phylum;c__unclassified_Bacteria_class;o__unclassified_Bacteria_order;f__unclassified_Bacteria_family;g__unclassified_Bacteria_genus;s__uncultured_bacterium_LAB20	0.985611	0.000309086	0.391967	up	1,2-Dimyristoyl-sn-glycerol	1，2-二肉豆蔻酰-sn-甘油
MW0011891	k__Bacteria;p__Firmicutes;c__Erysipelotrichia;o__Erysipelotrichales;f__Erysipelotrichaceae;g__Holdemanella;s__Holdemanella_porci	0.840668	0.0360576	0.391967	up	1,2-Dimyristoyl-sn-glycerol	1，2-二肉豆蔻酰-sn-甘油
MW0011891	k__Bacteria;p__Bacteroidota;c__Cytophagia;o__Cytophagales;f__Cyclobacteriaceae;g__Echinicola;s__Echinicola_sp_20G	0.840668	0.0360576	0.391967	up	1,2-Dimyristoyl-sn-glycerol	1，2-二肉豆蔻酰-sn-甘油
MW0011891	k__Bacteria;p__Firmicutes;c__Clostridia;o__Eubacteriales;f__Lachnospiraceae;g__Coprococcus;s__Coprococcus_sp_AF19_8AC	-0.927634	0.00766584	0.391967	up	1,2-Dimyristoyl-sn-glycerol	1，2-二肉豆蔻酰-sn-甘油
MW0011891	k__Bacteria;p__Bacteroidota;c__Bacteroidia;o__Bacteroidales;f__Bacteroidaceae;g__Bacteroides;s__Bacteroides_sp_AF14_46	0.811679	0.0498576	0.391967	up	1,2-Dimyristoyl-sn-glycerol	1，2-二肉豆蔻酰-sn-甘油
MW0011891	k__Bacteria;p__Lentisphaerae;c__Lentisphaeria;o__Victivallales;f__Victivallaceae;g__Victivallis;s__Victivallis_vadensis	-0.880406	0.0205987	0.391967	up	1,2-Dimyristoyl-sn-glycerol	1，2-二肉豆蔻酰-sn-甘油
MW0011891	k__Bacteria;p__Fibrobacteres;c__Fibrobacteria;o__Fibrobacterales;f__Fibrobacteraceae;g__Fibrobacter;s__Fibrobacter_intestinalis	-0.880406	0.0205987	0.391967	up	1,2-Dimyristoyl-sn-glycerol	1，2-二肉豆蔻酰-sn-甘油
MW0011891	k__Bacteria;p__Bacteroidota;c__Bacteroidia;o__Bacteroidales;f__Porphyromonadaceae;g__Porphyromonas;s__Porphyromonas_pasteri	-0.880406	0.0205987	0.391967	up	1,2-Dimyristoyl-sn-glycerol	1，2-二肉豆蔻酰-sn-甘油
MW0011891	k__Bacteria;p__Proteobacteria;c__Gammaproteobacteria;o__Moraxellales;f__Moraxellaceae;g__Acinetobacter;s__Acinetobacter_pittii	0.880406	0.0205987	0.391967	up	1,2-Dimyristoyl-sn-glycerol	1，2-二肉豆蔻酰-sn-甘油
MW0011891	k__Bacteria;p__Proteobacteria;c__Gammaproteobacteria;o__Pseudomonadales;f__Pseudomonadaceae;g__Pseudomonas;s__Pseudomonas_syringae_pv_coryli	-0.880406	0.0205987	0.391967	up	1,2-Dimyristoyl-sn-glycerol	1，2-二肉豆蔻酰-sn-甘油
MW0011891	k__Bacteria;p__Proteobacteria;c__Deltaproteobacteria;o__Myxococcales;f__Myxococcaceae;g__Myxococcus;s__Myxococcus_sp_RHSTA_1_4	-0.941124	0.00509754	0.391967	up	1,2-Dimyristoyl-sn-glycerol	1，2-二肉豆蔻酰-sn-甘油
MW0122824	k__Bacteria;p__unclassified_Bacteria_phylum;c__unclassified_Bacteria_class;o__unclassified_Bacteria_order;f__unclassified_Bacteria_family;g__unclassified_Bacteria_genus;s__candidate_division_TA06_bacterium_ADurb_Bin417	0.885714	0.0188455	-1.12004	down	Ametryn	-
MW0122824	k__Bacteria;p__Actinobacteria;c__Actinomycetia;o__Streptomycetales;f__Streptomycetaceae;g__Streptomyces;s__Streptomyces_sp_Tu6071	0.942857	0.00480466	-1.12004	down	Ametryn	-
MW0122824	k__Bacteria;p__Bacteroidota;c__Bacteroidia;o__unclassified_Bacteroidia_order;f__unclassified_Bacteroidia_family;g__unclassified_Bacteroidia_genus;s__Bacteroidia_bacterium_43_41	-0.828571	0.0415627	-1.12004	down	Ametryn	-
MW0122824	k__Bacteria;p__Firmicutes;c__Clostridia;o__Eubacteriales;f__Oscillospiraceae;g__unclassified_Oscillospiraceae_genus;s__Ruminococcaceae_bacterium_D16	0.942857	0.00480466	-1.12004	down	Ametryn	-
MW0122824	k__Bacteria;p__Bacteroidota;c__Bacteroidia;o__Bacteroidales;f__Rikenellaceae;g__Alistipes;s__Alistipes_sp_An31A	-0.885714	0.0188455	-1.12004	down	Ametryn	-
MW0122824	k__Bacteria;p__Bacteroidota;c__Flavobacteriia;o__Flavobacteriales;f__Flavobacteriaceae;g__Capnocytophaga;s__Capnocytophaga_cynodegmi	-0.885714	0.0188455	-1.12004	down	Ametryn	-
MW0122824	k__Bacteria;p__Bacteroidota;c__Bacteroidia;o__Bacteroidales;f__Prevotellaceae;g__Prevotella;s__Prevotella_dentalis	0.885714	0.0188455	-1.12004	down	Ametryn	-
MW0122824	k__Bacteria;p__Verrucomicrobia;c__Opitutae;o__Opitutales;f__Opitutaceae;g__Opitutus;s__Opitutus_sp_ER46	-0.885714	0.0188455	-1.12004	down	Ametryn	-
MW0122824	k__Bacteria;p__Bacteroidota;c__Bacteroidia;o__Bacteroidales;f__Bacteroidaceae;g__Bacteroides;s__Bacteroides_sp_1_1_30	-0.942857	0.00480466	-1.12004	down	Ametryn	-
MW0122824	k__Bacteria;p__Nitrospirae;c__Nitrospira;o__Nitrospirales;f__Nitrospiraceae;g__Nitrospira;s__Candidatus_Nitrospira_nitrificans	-0.942857	0.00480466	-1.12004	down	Ametryn	-
MW0122824	k__Bacteria;p__unclassified_Bacteria_phylum;c__unclassified_Bacteria_class;o__unclassified_Bacteria_order;f__unclassified_Bacteria_family;g__Candidatus_Moduliflexus;s__Candidatus_Moduliflexus_flocculans	1	0	-1.12004	down	Ametryn	-
MW0122824	k__Bacteria;p__Actinobacteria;c__Coriobacteriia;o__Coriobacteriales;f__Coriobacteriaceae;g__Enorma;s__Enorma_massiliensis	0.828571	0.0415627	-1.12004	down	Ametryn	-
MW0122824	k__Bacteria;p__Proteobacteria;c__Deltaproteobacteria;o__Desulfobacterales;f__Desulfobulbaceae;g__Desulfobulbus;s__Desulfobulbus_sp_Tol_SR	0.885714	0.0188455	-1.12004	down	Ametryn	-
MW0122824	k__Bacteria;p__unclassified_Bacteria_phylum;c__unclassified_Bacteria_class;o__unclassified_Bacteria_order;f__unclassified_Bacteria_family;g__unclassified_Bacteria_genus;s__uncultured_bacterium_LAB20	-0.811679	0.0498576	-1.12004	down	Ametryn	-
MW0122824	k__Bacteria;p__Firmicutes;c__Erysipelotrichia;o__Erysipelotrichales;f__Erysipelotrichaceae;g__Holdemanella;s__Holdemanella_porci	-0.840668	0.0360576	-1.12004	down	Ametryn	-
MW0122824	k__Bacteria;p__Bacteroidota;c__Flavobacteriia;o__Flavobacteriales;f__Flavobacteriaceae;g__Polaribacter;s__Polaribacter_sp_KT_15	-0.898645	0.0148886	-1.12004	down	Ametryn	-
MW0122824	k__Bacteria;p__Bacteroidota;c__unclassified_Bacteroidota_class;o__unclassified_Bacteroidota_order;f__unclassified_Bacteroidota_family;g__unclassified_Bacteroidota_genus;s__Bacteroidetes_bacterium_HGW_Bacteroidetes_12	-0.840668	0.0360576	-1.12004	down	Ametryn	-
MW0122824	k__Bacteria;p__Bacteroidota;c__Cytophagia;o__Cytophagales;f__Cyclobacteriaceae;g__Echinicola;s__Echinicola_sp_20G	-0.840668	0.0360576	-1.12004	down	Ametryn	-
MW0122824	k__Bacteria;p__Firmicutes;c__Clostridia;o__Eubacteriales;f__Lachnospiraceae;g__Coprococcus;s__Coprococcus_sp_AF19_8AC	0.840668	0.0360576	-1.12004	down	Ametryn	-
MW0122824	k__Bacteria;p__Bacteroidota;c__Bacteroidia;o__Bacteroidales;f__Bacteroidaceae;g__Bacteroides;s__Bacteroides_sp_AF14_46	-0.811679	0.0498576	-1.12004	down	Ametryn	-
MW0122824	k__Bacteria;p__Lentisphaerae;c__Lentisphaeria;o__Victivallales;f__Victivallaceae;g__Victivallis;s__Victivallis_vadensis	0.880406	0.0205987	-1.12004	down	Ametryn	-
MW0122824	k__Bacteria;p__Fibrobacteres;c__Fibrobacteria;o__Fibrobacterales;f__Fibrobacteraceae;g__Fibrobacter;s__Fibrobacter_intestinalis	0.880406	0.0205987	-1.12004	down	Ametryn	-
MW0122824	k__Bacteria;p__Bacteroidota;c__Bacteroidia;o__Bacteroidales;f__Porphyromonadaceae;g__Porphyromonas;s__Porphyromonas_pasteri	0.880406	0.0205987	-1.12004	down	Ametryn	-
MW0122824	k__Bacteria;p__Proteobacteria;c__Gammaproteobacteria;o__Moraxellales;f__Moraxellaceae;g__Acinetobacter;s__Acinetobacter_pittii	-0.880406	0.0205987	-1.12004	down	Ametryn	-
MW0122824	k__Bacteria;p__Bacteroidota;c__Cytophagia;o__Cytophagales;f__Cyclobacteriaceae;g__Belliella;s__Belliella_pelovolcani	-0.880406	0.0205987	-1.12004	down	Ametryn	-
MW0122824	k__Bacteria;p__Proteobacteria;c__Gammaproteobacteria;o__Pseudomonadales;f__Pseudomonadaceae;g__Pseudomonas;s__Pseudomonas_syringae_pv_coryli	0.880406	0.0205987	-1.12004	down	Ametryn	-
MW0122824	k__Bacteria;p__Proteobacteria;c__Deltaproteobacteria;o__Myxococcales;f__Myxococcaceae;g__Myxococcus;s__Myxococcus_sp_RHSTA_1_4	0.941124	0.00509754	-1.12004	down	Ametryn	-
MW0154242	k__Bacteria;p__Bacteroidota;c__Bacteroidia;o__Bacteroidales;f__Muribaculaceae;g__Candidatus_Amulumruptor;s__Candidatus_Amulumruptor_caecigallinarius	-0.885714	0.0188455	0.511469	up	2-(Acetylamino)-3-O-[(1r)-1-Carboxyethyl]-2-Deoxy-1-O-Phosphono-Alpha-D-Glucopyranose	2-(乙酰氨基)-3-O-[(1r)-1-Carboxyethyl]-2-Deoxy-1-O-Phosphono-Alpha-D-Glucopyranose
MW0154242	k__Bacteria;p__Bacteroidota;c__Bacteroidia;o__Bacteroidales;f__Bacteroidaceae;g__Bacteroides;s__Bacteroides_sp_51	0.828571	0.0415627	0.511469	up	2-(Acetylamino)-3-O-[(1r)-1-Carboxyethyl]-2-Deoxy-1-O-Phosphono-Alpha-D-Glucopyranose	2-(乙酰氨基)-3-O-[(1r)-1-Carboxyethyl]-2-Deoxy-1-O-Phosphono-Alpha-D-Glucopyranose
MW0154242	k__Bacteria;p__unclassified_Bacteria_phylum;c__unclassified_Bacteria_class;o__unclassified_Bacteria_order;f__unclassified_Bacteria_family;g__unclassified_Bacteria_genus;s__candidate_division_TA06_bacterium_ADurb_Bin417	-0.942857	0.00480466	0.511469	up	2-(Acetylamino)-3-O-[(1r)-1-Carboxyethyl]-2-Deoxy-1-O-Phosphono-Alpha-D-Glucopyranose	2-(乙酰氨基)-3-O-[(1r)-1-Carboxyethyl]-2-Deoxy-1-O-Phosphono-Alpha-D-Glucopyranose
MW0154242	k__Bacteria;p__Bacteroidota;c__Bacteroidia;o__Bacteroidales;f__Bacteroidaceae;g__Bacteroides;s__Bacteroides_sp_HPS0048	0.828571	0.0415627	0.511469	up	2-(Acetylamino)-3-O-[(1r)-1-Carboxyethyl]-2-Deoxy-1-O-Phosphono-Alpha-D-Glucopyranose	2-(乙酰氨基)-3-O-[(1r)-1-Carboxyethyl]-2-Deoxy-1-O-Phosphono-Alpha-D-Glucopyranose
MW0154242	k__Bacteria;p__Actinobacteria;c__Actinomycetia;o__Streptomycetales;f__Streptomycetaceae;g__Streptomyces;s__Streptomyces_sp_Tu6071	-0.828571	0.0415627	0.511469	up	2-(Acetylamino)-3-O-[(1r)-1-Carboxyethyl]-2-Deoxy-1-O-Phosphono-Alpha-D-Glucopyranose	2-(乙酰氨基)-3-O-[(1r)-1-Carboxyethyl]-2-Deoxy-1-O-Phosphono-Alpha-D-Glucopyranose
MW0154242	k__Bacteria;p__Firmicutes;c__Bacilli;o__Bacillales;f__Paenibacillaceae;g__Paenibacillus;s__Paenibacillus_macerans	0.885714	0.0188455	0.511469	up	2-(Acetylamino)-3-O-[(1r)-1-Carboxyethyl]-2-Deoxy-1-O-Phosphono-Alpha-D-Glucopyranose	2-(乙酰氨基)-3-O-[(1r)-1-Carboxyethyl]-2-Deoxy-1-O-Phosphono-Alpha-D-Glucopyranose
MW0154242	k__Bacteria;p__Bacteroidota;c__Bacteroidia;o__Bacteroidales;f__Odoribacteraceae;g__Odoribacter;s__Odoribacter_sp_AF15_53	-0.828571	0.0415627	0.511469	up	2-(Acetylamino)-3-O-[(1r)-1-Carboxyethyl]-2-Deoxy-1-O-Phosphono-Alpha-D-Glucopyranose	2-(乙酰氨基)-3-O-[(1r)-1-Carboxyethyl]-2-Deoxy-1-O-Phosphono-Alpha-D-Glucopyranose
MW0154242	k__Bacteria;p__Firmicutes;c__Clostridia;o__Eubacteriales;f__Oscillospiraceae;g__unclassified_Oscillospiraceae_genus;s__Ruminococcaceae_bacterium_D16	-0.885714	0.0188455	0.511469	up	2-(Acetylamino)-3-O-[(1r)-1-Carboxyethyl]-2-Deoxy-1-O-Phosphono-Alpha-D-Glucopyranose	2-(乙酰氨基)-3-O-[(1r)-1-Carboxyethyl]-2-Deoxy-1-O-Phosphono-Alpha-D-Glucopyranose
MW0154242	k__Bacteria;p__Bacteroidota;c__Bacteroidia;o__Bacteroidales;f__Rikenellaceae;g__Alistipes;s__Alistipes_sp_An31A	0.942857	0.00480466	0.511469	up	2-(Acetylamino)-3-O-[(1r)-1-Carboxyethyl]-2-Deoxy-1-O-Phosphono-Alpha-D-Glucopyranose	2-(乙酰氨基)-3-O-[(1r)-1-Carboxyethyl]-2-Deoxy-1-O-Phosphono-Alpha-D-Glucopyranose
MW0154242	k__Bacteria;p__Bacteroidota;c__Bacteroidia;o__Bacteroidales;f__Bacteroidaceae;g__Mediterranea;s__Mediterranea_massiliensis	0.828571	0.0415627	0.511469	up	2-(Acetylamino)-3-O-[(1r)-1-Carboxyethyl]-2-Deoxy-1-O-Phosphono-Alpha-D-Glucopyranose	2-(乙酰氨基)-3-O-[(1r)-1-Carboxyethyl]-2-Deoxy-1-O-Phosphono-Alpha-D-Glucopyranose
MW0154242	k__Bacteria;p__Bacteroidota;c__Bacteroidia;o__Bacteroidales;f__Prevotellaceae;g__Prevotella;s__Prevotella_dentalis	-0.942857	0.00480466	0.511469	up	2-(Acetylamino)-3-O-[(1r)-1-Carboxyethyl]-2-Deoxy-1-O-Phosphono-Alpha-D-Glucopyranose	2-(乙酰氨基)-3-O-[(1r)-1-Carboxyethyl]-2-Deoxy-1-O-Phosphono-Alpha-D-Glucopyranose
MW0154242	k__Bacteria;p__Proteobacteria;c__Epsilonproteobacteria;o__Campylobacterales;f__Helicobacteraceae;g__Helicobacter;s__Helicobacter_aurati	-0.828571	0.0415627	0.511469	up	2-(Acetylamino)-3-O-[(1r)-1-Carboxyethyl]-2-Deoxy-1-O-Phosphono-Alpha-D-Glucopyranose	2-(乙酰氨基)-3-O-[(1r)-1-Carboxyethyl]-2-Deoxy-1-O-Phosphono-Alpha-D-Glucopyranose
MW0154242	k__Bacteria;p__Proteobacteria;c__Deltaproteobacteria;o__unclassified_Deltaproteobacteria_order;f__unclassified_Deltaproteobacteria_family;g__unclassified_Deltaproteobacteria_genus;s__Deltaproteobacteria_bacterium_ADurb_Bin058	0.885714	0.0188455	0.511469	up	2-(Acetylamino)-3-O-[(1r)-1-Carboxyethyl]-2-Deoxy-1-O-Phosphono-Alpha-D-Glucopyranose	2-(乙酰氨基)-3-O-[(1r)-1-Carboxyethyl]-2-Deoxy-1-O-Phosphono-Alpha-D-Glucopyranose
MW0154242	k__Bacteria;p__Proteobacteria;c__Betaproteobacteria;o__Burkholderiales;f__Burkholderiaceae;g__Burkholderia;s__Burkholderia_mallei	0.828571	0.0415627	0.511469	up	2-(Acetylamino)-3-O-[(1r)-1-Carboxyethyl]-2-Deoxy-1-O-Phosphono-Alpha-D-Glucopyranose	2-(乙酰氨基)-3-O-[(1r)-1-Carboxyethyl]-2-Deoxy-1-O-Phosphono-Alpha-D-Glucopyranose
MW0154242	k__Bacteria;p__Firmicutes;c__Negativicutes;o__Veillonellales;f__Veillonellaceae;g__Dialister;s__Dialister_invisus_CAG_218	-0.885714	0.0188455	0.511469	up	2-(Acetylamino)-3-O-[(1r)-1-Carboxyethyl]-2-Deoxy-1-O-Phosphono-Alpha-D-Glucopyranose	2-(乙酰氨基)-3-O-[(1r)-1-Carboxyethyl]-2-Deoxy-1-O-Phosphono-Alpha-D-Glucopyranose
MW0154242	k__Bacteria;p__Bacteroidota;c__Bacteroidia;o__Bacteroidales;f__Bacteroidaceae;g__Bacteroides;s__Bacteroides_sp_1_1_30	0.885714	0.0188455	0.511469	up	2-(Acetylamino)-3-O-[(1r)-1-Carboxyethyl]-2-Deoxy-1-O-Phosphono-Alpha-D-Glucopyranose	2-(乙酰氨基)-3-O-[(1r)-1-Carboxyethyl]-2-Deoxy-1-O-Phosphono-Alpha-D-Glucopyranose
MW0154242	k__Bacteria;p__Actinobacteria;c__Actinomycetia;o__Pseudonocardiales;f__Pseudonocardiaceae;g__Pseudonocardia;s__Pseudonocardia_asaccharolytica	0.885714	0.0188455	0.511469	up	2-(Acetylamino)-3-O-[(1r)-1-Carboxyethyl]-2-Deoxy-1-O-Phosphono-Alpha-D-Glucopyranose	2-(乙酰氨基)-3-O-[(1r)-1-Carboxyethyl]-2-Deoxy-1-O-Phosphono-Alpha-D-Glucopyranose
MW0154242	k__Bacteria;p__Nitrospirae;c__Nitrospira;o__Nitrospirales;f__Nitrospiraceae;g__Nitrospira;s__Candidatus_Nitrospira_nitrificans	1	0	0.511469	up	2-(Acetylamino)-3-O-[(1r)-1-Carboxyethyl]-2-Deoxy-1-O-Phosphono-Alpha-D-Glucopyranose	2-(乙酰氨基)-3-O-[(1r)-1-Carboxyethyl]-2-Deoxy-1-O-Phosphono-Alpha-D-Glucopyranose
MW0154242	k__Eukaryota;p__Ascomycota;c__Sordariomycetes;o__Diaporthales;f__Valsaceae;g__Valsa;s__Valsa_malicola	0.885714	0.0188455	0.511469	up	2-(Acetylamino)-3-O-[(1r)-1-Carboxyethyl]-2-Deoxy-1-O-Phosphono-Alpha-D-Glucopyranose	2-(乙酰氨基)-3-O-[(1r)-1-Carboxyethyl]-2-Deoxy-1-O-Phosphono-Alpha-D-Glucopyranose
MW0154242	k__Bacteria;p__unclassified_Bacteria_phylum;c__unclassified_Bacteria_class;o__unclassified_Bacteria_order;f__unclassified_Bacteria_family;g__Candidatus_Moduliflexus;s__Candidatus_Moduliflexus_flocculans	-0.942857	0.00480466	0.511469	up	2-(Acetylamino)-3-O-[(1r)-1-Carboxyethyl]-2-Deoxy-1-O-Phosphono-Alpha-D-Glucopyranose	2-(乙酰氨基)-3-O-[(1r)-1-Carboxyethyl]-2-Deoxy-1-O-Phosphono-Alpha-D-Glucopyranose
MW0154242	k__Bacteria;p__Proteobacteria;c__Deltaproteobacteria;o__Desulfobacterales;f__Desulfobulbaceae;g__Desulfobulbus;s__Desulfobulbus_sp_Tol_SR	-0.942857	0.00480466	0.511469	up	2-(Acetylamino)-3-O-[(1r)-1-Carboxyethyl]-2-Deoxy-1-O-Phosphono-Alpha-D-Glucopyranose	2-(乙酰氨基)-3-O-[(1r)-1-Carboxyethyl]-2-Deoxy-1-O-Phosphono-Alpha-D-Glucopyranose
MW0154242	k__Bacteria;p__Firmicutes;c__Erysipelotrichia;o__Erysipelotrichales;f__Erysipelotrichaceae;g__Holdemanella;s__Holdemanella_porci	0.927634	0.00766584	0.511469	up	2-(Acetylamino)-3-O-[(1r)-1-Carboxyethyl]-2-Deoxy-1-O-Phosphono-Alpha-D-Glucopyranose	2-(乙酰氨基)-3-O-[(1r)-1-Carboxyethyl]-2-Deoxy-1-O-Phosphono-Alpha-D-Glucopyranose
MW0154242	k__Bacteria;p__Bacteroidota;c__Flavobacteriia;o__Flavobacteriales;f__Flavobacteriaceae;g__Polaribacter;s__Polaribacter_sp_KT_15	0.985611	0.000309086	0.511469	up	2-(Acetylamino)-3-O-[(1r)-1-Carboxyethyl]-2-Deoxy-1-O-Phosphono-Alpha-D-Glucopyranose	2-(乙酰氨基)-3-O-[(1r)-1-Carboxyethyl]-2-Deoxy-1-O-Phosphono-Alpha-D-Glucopyranose
MW0154242	k__Bacteria;p__Bacteroidota;c__unclassified_Bacteroidota_class;o__unclassified_Bacteroidota_order;f__unclassified_Bacteroidota_family;g__unclassified_Bacteroidota_genus;s__Bacteroidetes_bacterium_HGW_Bacteroidetes_12	0.927634	0.00766584	0.511469	up	2-(Acetylamino)-3-O-[(1r)-1-Carboxyethyl]-2-Deoxy-1-O-Phosphono-Alpha-D-Glucopyranose	2-(乙酰氨基)-3-O-[(1r)-1-Carboxyethyl]-2-Deoxy-1-O-Phosphono-Alpha-D-Glucopyranose
MW0154242	k__Bacteria;p__Bacteroidota;c__Cytophagia;o__Cytophagales;f__Cyclobacteriaceae;g__Echinicola;s__Echinicola_sp_20G	0.927634	0.00766584	0.511469	up	2-(Acetylamino)-3-O-[(1r)-1-Carboxyethyl]-2-Deoxy-1-O-Phosphono-Alpha-D-Glucopyranose	2-(乙酰氨基)-3-O-[(1r)-1-Carboxyethyl]-2-Deoxy-1-O-Phosphono-Alpha-D-Glucopyranose
MW0154242	k__Bacteria;p__Lentisphaerae;c__Lentisphaeria;o__Victivallales;f__Victivallaceae;g__Victivallis;s__Victivallis_vadensis	-0.941124	0.00509754	0.511469	up	2-(Acetylamino)-3-O-[(1r)-1-Carboxyethyl]-2-Deoxy-1-O-Phosphono-Alpha-D-Glucopyranose	2-(乙酰氨基)-3-O-[(1r)-1-Carboxyethyl]-2-Deoxy-1-O-Phosphono-Alpha-D-Glucopyranose
MW0154242	k__Bacteria;p__Fibrobacteres;c__Fibrobacteria;o__Fibrobacterales;f__Fibrobacteraceae;g__Fibrobacter;s__Fibrobacter_intestinalis	-0.941124	0.00509754	0.511469	up	2-(Acetylamino)-3-O-[(1r)-1-Carboxyethyl]-2-Deoxy-1-O-Phosphono-Alpha-D-Glucopyranose	2-(乙酰氨基)-3-O-[(1r)-1-Carboxyethyl]-2-Deoxy-1-O-Phosphono-Alpha-D-Glucopyranose
MW0154242	k__Bacteria;p__Bacteroidota;c__Bacteroidia;o__Bacteroidales;f__Porphyromonadaceae;g__Porphyromonas;s__Porphyromonas_pasteri	-0.941124	0.00509754	0.511469	up	2-(Acetylamino)-3-O-[(1r)-1-Carboxyethyl]-2-Deoxy-1-O-Phosphono-Alpha-D-Glucopyranose	2-(乙酰氨基)-3-O-[(1r)-1-Carboxyethyl]-2-Deoxy-1-O-Phosphono-Alpha-D-Glucopyranose
MW0154242	k__Bacteria;p__Bacteroidota;c__Chitinophagia;o__Chitinophagales;f__Chitinophagaceae;g__Niabella;s__Niabella_yanshanensis	-0.880406	0.0205987	0.511469	up	2-(Acetylamino)-3-O-[(1r)-1-Carboxyethyl]-2-Deoxy-1-O-Phosphono-Alpha-D-Glucopyranose	2-(乙酰氨基)-3-O-[(1r)-1-Carboxyethyl]-2-Deoxy-1-O-Phosphono-Alpha-D-Glucopyranose
MW0154242	k__Bacteria;p__Bacteroidota;c__Sphingobacteriia;o__Sphingobacteriales;f__Sphingobacteriaceae;g__Mucilaginibacter;s__Mucilaginibacter_pineti	-0.880406	0.0205987	0.511469	up	2-(Acetylamino)-3-O-[(1r)-1-Carboxyethyl]-2-Deoxy-1-O-Phosphono-Alpha-D-Glucopyranose	2-(乙酰氨基)-3-O-[(1r)-1-Carboxyethyl]-2-Deoxy-1-O-Phosphono-Alpha-D-Glucopyranose
MW0154242	k__Bacteria;p__Proteobacteria;c__Gammaproteobacteria;o__Moraxellales;f__Moraxellaceae;g__Acinetobacter;s__Acinetobacter_pittii	0.880406	0.0205987	0.511469	up	2-(Acetylamino)-3-O-[(1r)-1-Carboxyethyl]-2-Deoxy-1-O-Phosphono-Alpha-D-Glucopyranose	2-(乙酰氨基)-3-O-[(1r)-1-Carboxyethyl]-2-Deoxy-1-O-Phosphono-Alpha-D-Glucopyranose
MW0154242	k__Bacteria;p__Bacteroidota;c__Cytophagia;o__Cytophagales;f__Cyclobacteriaceae;g__Belliella;s__Belliella_pelovolcani	0.880406	0.0205987	0.511469	up	2-(Acetylamino)-3-O-[(1r)-1-Carboxyethyl]-2-Deoxy-1-O-Phosphono-Alpha-D-Glucopyranose	2-(乙酰氨基)-3-O-[(1r)-1-Carboxyethyl]-2-Deoxy-1-O-Phosphono-Alpha-D-Glucopyranose
MW0154242	k__Bacteria;p__Proteobacteria;c__Gammaproteobacteria;o__Pseudomonadales;f__Pseudomonadaceae;g__Pseudomonas;s__Pseudomonas_syringae_pv_coryli	-0.941124	0.00509754	0.511469	up	2-(Acetylamino)-3-O-[(1r)-1-Carboxyethyl]-2-Deoxy-1-O-Phosphono-Alpha-D-Glucopyranose	2-(乙酰氨基)-3-O-[(1r)-1-Carboxyethyl]-2-Deoxy-1-O-Phosphono-Alpha-D-Glucopyranose
MW0154242	k__Bacteria;p__Firmicutes;c__Clostridia;o__Eubacteriales;f__Lachnospiraceae;g__Extibacter;s__Extibacter_sp_GGCC_0201	-0.880406	0.0205987	0.511469	up	2-(Acetylamino)-3-O-[(1r)-1-Carboxyethyl]-2-Deoxy-1-O-Phosphono-Alpha-D-Glucopyranose	2-(乙酰氨基)-3-O-[(1r)-1-Carboxyethyl]-2-Deoxy-1-O-Phosphono-Alpha-D-Glucopyranose
MW0154242	k__Bacteria;p__Proteobacteria;c__Deltaproteobacteria;o__Myxococcales;f__Myxococcaceae;g__Myxococcus;s__Myxococcus_sp_RHSTA_1_4	-0.880406	0.0205987	0.511469	up	2-(Acetylamino)-3-O-[(1r)-1-Carboxyethyl]-2-Deoxy-1-O-Phosphono-Alpha-D-Glucopyranose	2-(乙酰氨基)-3-O-[(1r)-1-Carboxyethyl]-2-Deoxy-1-O-Phosphono-Alpha-D-Glucopyranose
MW0001335	k__Bacteria;p__Bacteroidota;c__Bacteroidia;o__Bacteroidales;f__Muribaculaceae;g__unclassified_Muribaculaceae_genus;s__Muribaculaceae_bacterium_Isolate_080_Janvier	0.828571	0.0415627	1.00457	up	Imidocarb	咪唑威
MW0001335	k__Bacteria;p__Bacteroidota;c__Bacteroidia;o__Bacteroidales;f__Muribaculaceae;g__Duncaniella;s__Duncaniella_dubosii	0.828571	0.0415627	1.00457	up	Imidocarb	咪唑威
MW0001335	k__Bacteria;p__Bacteroidota;c__Bacteroidia;o__Bacteroidales;f__Tannerellaceae;g__Parabacteroides;s__Parabacteroides_sp_AF19_14	0.885714	0.0188455	1.00457	up	Imidocarb	咪唑威
MW0001335	k__Bacteria;p__Bacteroidota;c__Bacteroidia;o__Bacteroidales;f__Odoribacteraceae;g__Odoribacter;s__Odoribacter_sp_43_10	0.885714	0.0188455	1.00457	up	Imidocarb	咪唑威
MW0001335	k__Bacteria;p__Bacteroidota;c__Bacteroidia;o__Bacteroidales;f__Bacteroidaceae;g__Bacteroides;s__Bacteroides_sp_HPS0048	0.828571	0.0415627	1.00457	up	Imidocarb	咪唑威
MW0001335	k__Bacteria;p__Bacteroidota;c__Bacteroidia;o__Bacteroidales;f__Prevotellaceae;g__Prevotella;s__Prevotella_sp_P4_67	0.885714	0.0188455	1.00457	up	Imidocarb	咪唑威
MW0001335	k__Bacteria;p__Actinobacteria;c__Actinomycetia;o__Streptomycetales;f__Streptomycetaceae;g__Streptomyces;s__Streptomyces_sp_Tu6071	-1	0	1.00457	up	Imidocarb	咪唑威
MW0001335	k__Bacteria;p__Bacteroidota;c__Bacteroidia;o__Bacteroidales;f__Bacteroidaceae;g__Bacteroides;s__Bacteroides_ilei	0.828571	0.0415627	1.00457	up	Imidocarb	咪唑威
MW0001335	k__Bacteria;p__Bacteroidota;c__Bacteroidia;o__Bacteroidales;f__Prevotellaceae;g__Prevotella;s__Prevotella_sp_HUN102	0.828571	0.0415627	1.00457	up	Imidocarb	咪唑威
MW0001335	k__Bacteria;p__Bacteroidota;c__Bacteroidia;o__Bacteroidales;f__Dysgonomonadaceae;g__Proteiniphilum;s__Proteiniphilum_sp_X52	0.885714	0.0188455	1.00457	up	Imidocarb	咪唑威
MW0001335	k__Bacteria;p__Firmicutes;c__Negativicutes;o__Acidaminococcales;f__Acidaminococcaceae;g__Acidaminococcus;s__Acidaminococcus_sp_CAG_542	-0.828571	0.0415627	1.00457	up	Imidocarb	咪唑威
MW0001335	k__Bacteria;p__Firmicutes;c__Clostridia;o__Eubacteriales;f__Oscillospiraceae;g__unclassified_Oscillospiraceae_genus;s__Ruminococcaceae_bacterium_D16	-0.885714	0.0188455	1.00457	up	Imidocarb	咪唑威
MW0001335	k__Bacteria;p__Bacteroidota;c__Flavobacteriia;o__Flavobacteriales;f__Flavobacteriaceae;g__Capnocytophaga;s__Capnocytophaga_cynodegmi	0.942857	0.00480466	1.00457	up	Imidocarb	咪唑威
MW0001335	k__Bacteria;p__Verrucomicrobia;c__Opitutae;o__Opitutales;f__Opitutaceae;g__Opitutus;s__Opitutus_sp_ER46	0.942857	0.00480466	1.00457	up	Imidocarb	咪唑威
MW0001335	k__Bacteria;p__unclassified_Bacteria_phylum;c__unclassified_Bacteria_class;o__unclassified_Bacteria_order;f__unclassified_Bacteria_family;g__unclassified_Bacteria_genus;s__uncultured_bacterium_Csd4	0.885714	0.0188455	1.00457	up	Imidocarb	咪唑威
MW0001335	k__Bacteria;p__Bacteroidota;c__Bacteroidia;o__unclassified_Bacteroidia_order;f__unclassified_Bacteroidia_family;g__unclassified_Bacteroidia_genus;s__Bacteroidia_bacterium_44_10	0.885714	0.0188455	1.00457	up	Imidocarb	咪唑威
MW0001335	k__Bacteria;p__Firmicutes;c__Bacilli;o__Bacillales;f__Planococcaceae;g__Planococcus;s__Planococcus_sp_107_1	0.885714	0.0188455	1.00457	up	Imidocarb	咪唑威
MW0001335	k__Bacteria;p__Bacteroidota;c__Bacteroidia;o__Bacteroidales;f__Bacteroidaceae;g__Bacteroides;s__Bacteroides_sp_1_1_30	0.885714	0.0188455	1.00457	up	Imidocarb	咪唑威
MW0001335	k__Bacteria;p__Proteobacteria;c__Gammaproteobacteria;o__Vibrionales;f__Vibrionaceae;g__Photobacterium;s__Photobacterium_sp_J15	-0.828571	0.0415627	1.00457	up	Imidocarb	咪唑威
MW0001335	k__Bacteria;p__Nitrospirae;c__Nitrospira;o__Nitrospirales;f__Nitrospiraceae;g__Nitrospira;s__Candidatus_Nitrospira_nitrificans	0.828571	0.0415627	1.00457	up	Imidocarb	咪唑威
MW0001335	k__Bacteria;p__unclassified_Bacteria_phylum;c__unclassified_Bacteria_class;o__unclassified_Bacteria_order;f__unclassified_Bacteria_family;g__Candidatus_Moduliflexus;s__Candidatus_Moduliflexus_flocculans	-0.942857	0.00480466	1.00457	up	Imidocarb	咪唑威
MW0001335	k__Bacteria;p__unclassified_Bacteria_phylum;c__unclassified_Bacteria_class;o__unclassified_Bacteria_order;f__unclassified_Bacteria_family;g__unclassified_Bacteria_genus;s__uncultured_bacterium_LAB20	0.811679	0.0498576	1.00457	up	Imidocarb	咪唑威
MW0001335	k__Bacteria;p__Bacteroidota;c__Flavobacteriia;o__Flavobacteriales;f__Flavobacteriaceae;g__Polaribacter;s__Polaribacter_sp_KT_15	0.811679	0.0498576	1.00457	up	Imidocarb	咪唑威
MW0001335	k__Bacteria;p__Firmicutes;c__Clostridia;o__Eubacteriales;f__Lachnospiraceae;g__Coprococcus;s__Coprococcus_sp_AF19_8AC	-0.898645	0.0148886	1.00457	up	Imidocarb	咪唑威
MW0001335	k__Bacteria;p__Bacteroidota;c__Bacteroidia;o__Bacteroidales;f__Bacteroidaceae;g__Bacteroides;s__Bacteroides_sp_AF14_46	0.811679	0.0498576	1.00457	up	Imidocarb	咪唑威
MW0001335	k__Bacteria;p__Proteobacteria;c__Gammaproteobacteria;o__Moraxellales;f__Moraxellaceae;g__Acinetobacter;s__Acinetobacter_pittii	0.880406	0.0205987	1.00457	up	Imidocarb	咪唑威
MW0001335	k__Bacteria;p__Bacteroidota;c__Cytophagia;o__Cytophagales;f__Cyclobacteriaceae;g__Belliella;s__Belliella_pelovolcani	0.880406	0.0205987	1.00457	up	Imidocarb	咪唑威
MW0001335	k__Bacteria;p__Proteobacteria;c__Epsilonproteobacteria;o__Campylobacterales;f__Helicobacteraceae;g__Helicobacter;s__Helicobacter_sp_MIT_01_3238	-0.880406	0.0205987	1.00457	up	Imidocarb	咪唑威
MW0001335	k__Bacteria;p__Proteobacteria;c__Deltaproteobacteria;o__Myxococcales;f__Myxococcaceae;g__Myxococcus;s__Myxococcus_sp_RHSTA_1_4	-0.880406	0.0205987	1.00457	up	Imidocarb	咪唑威
MW0144820	k__Bacteria;p__Bacteroidota;c__Bacteroidia;o__Bacteroidales;f__Muribaculaceae;g__unclassified_Muribaculaceae_genus;s__Muribaculaceae_bacterium_Isolate_102_HZI	-0.942857	0.00480466	-2.85579	down	Z-Ala-Asn-OH	Z-Ala-Asn-OH
MW0144820	k__Bacteria;p__Bacteroidota;c__Bacteroidia;o__Bacteroidales;f__Muribaculaceae;g__unclassified_Muribaculaceae_genus;s__Muribaculaceae_bacterium_Isolate_080_Janvier	-0.942857	0.00480466	-2.85579	down	Z-Ala-Asn-OH	Z-Ala-Asn-OH
MW0144820	k__Bacteria;p__Bacteroidota;c__Bacteroidia;o__Bacteroidales;f__Muribaculaceae;g__Duncaniella;s__Duncaniella_dubosii	-0.942857	0.00480466	-2.85579	down	Z-Ala-Asn-OH	Z-Ala-Asn-OH
MW0144820	k__Bacteria;p__Bacteroidota;c__Bacteroidia;o__Bacteroidales;f__Bacteroidaceae;g__Bacteroides;s__Bacteroides_acidifaciens	-0.942857	0.00480466	-2.85579	down	Z-Ala-Asn-OH	Z-Ala-Asn-OH
MW0144820	k__Bacteria;p__Bacteroidota;c__Bacteroidia;o__Bacteroidales;f__Muribaculaceae;g__Muribaculum;s__Muribaculum_sp_NM65_B17	-0.942857	0.00480466	-2.85579	down	Z-Ala-Asn-OH	Z-Ala-Asn-OH
MW0144820	k__Bacteria;p__Bacteroidota;c__Bacteroidia;o__Bacteroidales;f__Bacteroidaceae;g__Bacteroides;s__Bacteroides_sp_CAG_1060	-0.885714	0.0188455	-2.85579	down	Z-Ala-Asn-OH	Z-Ala-Asn-OH
MW0144820	k__Viruses;p__Uroviricota;c__Caudoviricetes;o__unclassified_Caudoviricetes_order;f__Siphoviridae;g__unclassified_Siphoviridae_genus;s__Siphoviridae_sp_ctBLh2	-0.828571	0.0415627	-2.85579	down	Z-Ala-Asn-OH	Z-Ala-Asn-OH
MW0144820	k__Bacteria;p__Bacteroidota;c__Bacteroidia;o__Bacteroidales;f__Bacteroidaceae;g__Bacteroides;s__Bacteroides_sp_9_1_42FAA	-0.942857	0.00480466	-2.85579	down	Z-Ala-Asn-OH	Z-Ala-Asn-OH
MW0144820	k__Bacteria;p__Bacteroidota;c__Bacteroidia;o__Bacteroidales;f__Muribaculaceae;g__unclassified_Muribaculaceae_genus;s__Muribaculaceae_bacterium_Isolate_083_Janvier	-0.885714	0.0188455	-2.85579	down	Z-Ala-Asn-OH	Z-Ala-Asn-OH
MW0144820	k__Bacteria;p__Proteobacteria;c__Betaproteobacteria;o__Burkholderiales;f__Burkholderiaceae;g__Burkholderia;s__Burkholderia_cepacia	-1	0	-2.85579	down	Z-Ala-Asn-OH	Z-Ala-Asn-OH
MW0144820	k__Bacteria;p__Bacteroidota;c__Flavobacteriia;o__Flavobacteriales;f__Flavobacteriaceae;g__Flavobacterium;s__Flavobacterium_dauae	-0.828571	0.0415627	-2.85579	down	Z-Ala-Asn-OH	Z-Ala-Asn-OH
MW0144820	k__Bacteria;p__Firmicutes;c__Erysipelotrichia;o__Erysipelotrichales;f__Erysipelotrichaceae;g__Dubosiella;s__Dubosiella_newyorkensis	-0.828571	0.0415627	-2.85579	down	Z-Ala-Asn-OH	Z-Ala-Asn-OH
MW0144820	k__Bacteria;p__Bacteroidota;c__Bacteroidia;o__Bacteroidales;f__Bacteroidaceae;g__Bacteroides;s__Bacteroides_ilei	-0.942857	0.00480466	-2.85579	down	Z-Ala-Asn-OH	Z-Ala-Asn-OH
MW0144820	k__Bacteria;p__Bacteroidota;c__Bacteroidia;o__Bacteroidales;f__Prevotellaceae;g__Prevotella;s__Prevotella_sp_HUN102	-0.942857	0.00480466	-2.85579	down	Z-Ala-Asn-OH	Z-Ala-Asn-OH
MW0144820	k__Bacteria;p__Bacteroidota;c__Bacteroidia;o__Bacteroidales;f__Rikenellaceae;g__Alistipes;s__Alistipes_sp_56_sp_Nov_56_25	-0.885714	0.0188455	-2.85579	down	Z-Ala-Asn-OH	Z-Ala-Asn-OH
MW0144820	k__Bacteria;p__Bacteroidota;c__Flavobacteriia;o__Flavobacteriales;f__Weeksellaceae;g__Halpernia;s__Halpernia_frigidisoli	-0.885714	0.0188455	-2.85579	down	Z-Ala-Asn-OH	Z-Ala-Asn-OH
MW0144820	k__Bacteria;p__Firmicutes;c__Clostridia;o__Thermoanaerobacterales;f__Thermoanaerobacteraceae;g__Moorella;s__Moorella_thermoacetica	0.942857	0.00480466	-2.85579	down	Z-Ala-Asn-OH	Z-Ala-Asn-OH
MW0144820	k__Bacteria;p__Proteobacteria;c__Deltaproteobacteria;o__Desulfuromonadales;f__Geobacteraceae;g__Geobacter;s__Geobacter_metallireducens	-0.942857	0.00480466	-2.85579	down	Z-Ala-Asn-OH	Z-Ala-Asn-OH
MW0144820	k__Bacteria;p__Bacteroidota;c__Bacteroidia;o__unclassified_Bacteroidia_order;f__unclassified_Bacteroidia_family;g__unclassified_Bacteroidia_genus;s__Bacteroidia_bacterium_43_41	-0.885714	0.0188455	-2.85579	down	Z-Ala-Asn-OH	Z-Ala-Asn-OH
MW0144820	k__Bacteria;p__Firmicutes;c__Negativicutes;o__Acidaminococcales;f__Acidaminococcaceae;g__Acidaminococcus;s__Acidaminococcus_sp_CAG_542	0.942857	0.00480466	-2.85579	down	Z-Ala-Asn-OH	Z-Ala-Asn-OH
MW0144820	k__Bacteria;p__Firmicutes;c__Clostridia;o__Eubacteriales;f__Oscillospiraceae;g__unclassified_Oscillospiraceae_genus;s__Ruminococcaceae_bacterium_D5	0.885714	0.0188455	-2.85579	down	Z-Ala-Asn-OH	Z-Ala-Asn-OH
MW0144820	k__Bacteria;p__Proteobacteria;c__Betaproteobacteria;o__Burkholderiales;f__Sutterellaceae;g__Turicimonas;s__Turicimonas_muris	-0.942857	0.00480466	-2.85579	down	Z-Ala-Asn-OH	Z-Ala-Asn-OH
MW0144820	k__Bacteria;p__Bacteroidota;c__Bacteroidia;o__Bacteroidales;f__Prevotellaceae;g__Prevotella;s__Prevotella_sp_FD3004	-0.885714	0.0188455	-2.85579	down	Z-Ala-Asn-OH	Z-Ala-Asn-OH
MW0144820	k__Bacteria;p__Bacteroidota;c__Bacteroidia;o__Marinilabiliales;f__unclassified_Marinilabiliales_family;g__unclassified_Marinilabiliales_genus;s__Marinilabiliales_bacterium	-0.885714	0.0188455	-2.85579	down	Z-Ala-Asn-OH	Z-Ala-Asn-OH
MW0144820	k__Bacteria;p__Bacteroidota;c__Flavobacteriia;o__Flavobacteriales;f__Flavobacteriaceae;g__Capnocytophaga;s__Capnocytophaga_cynodegmi	-0.828571	0.0415627	-2.85579	down	Z-Ala-Asn-OH	Z-Ala-Asn-OH
MW0144820	k__Bacteria;p__Firmicutes;c__Bacilli;o__Lactobacillales;f__Streptococcaceae;g__Streptococcus;s__Streptococcus_vestibularis	-0.828571	0.0415627	-2.85579	down	Z-Ala-Asn-OH	Z-Ala-Asn-OH
MW0144820	k__Bacteria;p__Bacteroidota;c__Bacteroidia;o__Bacteroidales;f__Tannerellaceae;g__Tannerella;s__Tannerella_sp_oral_taxon_808	-0.885714	0.0188455	-2.85579	down	Z-Ala-Asn-OH	Z-Ala-Asn-OH
MW0144820	k__Archaea;p__Euryarchaeota;c__unclassified_Euryarchaeota_class;o__unclassified_Euryarchaeota_order;f__unclassified_Euryarchaeota_family;g__unclassified_Euryarchaeota_genus;s__Euryarchaeota_archaeon_ADurb_Bin190	0.942857	0.00480466	-2.85579	down	Z-Ala-Asn-OH	Z-Ala-Asn-OH
MW0144820	k__Bacteria;p__Bacteroidota;c__Bacteroidia;o__Bacteroidales;f__Tannerellaceae;g__Parabacteroides;s__Parabacteroides_sp_AF17_3	-0.885714	0.0188455	-2.85579	down	Z-Ala-Asn-OH	Z-Ala-Asn-OH
MW0144820	k__Bacteria;p__Gemmatimonadetes;c__unclassified_Gemmatimonadetes_class;o__unclassified_Gemmatimonadetes_order;f__unclassified_Gemmatimonadetes_family;g__unclassified_Gemmatimonadetes_genus;s__Gemmatimonadetes_bacterium_13_1_40CM_66_11	-0.885714	0.0188455	-2.85579	down	Z-Ala-Asn-OH	Z-Ala-Asn-OH
MW0144820	k__Bacteria;p__Firmicutes;c__Clostridia;o__Eubacteriales;f__Oscillospiraceae;g__Pseudoflavonifractor;s__Pseudoflavonifractor_sp_BIOML_A14	0.885714	0.0188455	-2.85579	down	Z-Ala-Asn-OH	Z-Ala-Asn-OH
MW0144820	k__Bacteria;p__Verrucomicrobia;c__Opitutae;o__Opitutales;f__Opitutaceae;g__Opitutus;s__Opitutus_sp_ER46	-0.828571	0.0415627	-2.85579	down	Z-Ala-Asn-OH	Z-Ala-Asn-OH
MW0144820	k__Bacteria;p__Planctomycetota;c__unclassified_Planctomycetota_class;o__unclassified_Planctomycetota_order;f__unclassified_Planctomycetota_family;g__unclassified_Planctomycetota_genus;s__Planctomycetes_bacterium_ADurb_Bin401	-1	0	-2.85579	down	Z-Ala-Asn-OH	Z-Ala-Asn-OH
MW0144820	k__Bacteria;p__Firmicutes;c__Clostridia;o__Eubacteriales;f__Lachnospiraceae;g__Bilifractor;s__Bilifractor_porci	0.942857	0.00480466	-2.85579	down	Z-Ala-Asn-OH	Z-Ala-Asn-OH
MW0144820	k__Bacteria;p__Bacteroidota;c__Cytophagia;o__Cytophagales;f__Cyclobacteriaceae;g__Cyclobacterium;s__Cyclobacterium_qasimii	-0.942857	0.00480466	-2.85579	down	Z-Ala-Asn-OH	Z-Ala-Asn-OH
MW0144820	k__Bacteria;p__Actinobacteria;c__Actinomycetia;o__Bifidobacteriales;f__Bifidobacteriaceae;g__Bifidobacterium;s__Bifidobacterium_tsurumiense	-0.885714	0.0188455	-2.85579	down	Z-Ala-Asn-OH	Z-Ala-Asn-OH
MW0144820	k__Bacteria;p__Chloroflexi;c__unclassified_Chloroflexi_class;o__unclassified_Chloroflexi_order;f__unclassified_Chloroflexi_family;g__unclassified_Chloroflexi_genus;s__Chloroflexi_bacterium_HGW_Chloroflexi_5	0.828571	0.0415627	-2.85579	down	Z-Ala-Asn-OH	Z-Ala-Asn-OH
MW0144820	k__Bacteria;p__Nitrospirae;c__unclassified_Nitrospirae_class;o__unclassified_Nitrospirae_order;f__unclassified_Nitrospirae_family;g__unclassified_Nitrospirae_genus;s__Nitrospirae_bacterium	0.885714	0.0188455	-2.85579	down	Z-Ala-Asn-OH	Z-Ala-Asn-OH
MW0144820	k__Bacteria;p__Proteobacteria;c__Gammaproteobacteria;o__Vibrionales;f__Vibrionaceae;g__Photobacterium;s__Photobacterium_sp_J15	0.942857	0.00480466	-2.85579	down	Z-Ala-Asn-OH	Z-Ala-Asn-OH
MW0144820	k__Bacteria;p__Firmicutes;c__Bacilli;o__Lactobacillales;f__Streptococcaceae;g__Lactococcus;s__uncultured_Lactococcus_sp	-0.828571	0.0415627	-2.85579	down	Z-Ala-Asn-OH	Z-Ala-Asn-OH
MW0144820	k__Bacteria;p__Firmicutes;c__unclassified_Firmicutes_class;o__unclassified_Firmicutes_order;f__unclassified_Firmicutes_family;g__unclassified_Firmicutes_genus;s__Firmicutes_bacterium_ADurb_Bin506	0.828571	0.0415627	-2.85579	down	Z-Ala-Asn-OH	Z-Ala-Asn-OH
MW0144820	k__Bacteria;p__Firmicutes;c__Tissierellia;o__unclassified_Tissierellia_order;f__unclassified_Tissierellia_family;g__Kallipyga;s__Kallipyga_massiliensis	1	0	-2.85579	down	Z-Ala-Asn-OH	Z-Ala-Asn-OH
MW0144820	k__Bacteria;p__Actinobacteria;c__Coriobacteriia;o__Coriobacteriales;f__Coriobacteriaceae;g__Enorma;s__Enorma_massiliensis	0.885714	0.0188455	-2.85579	down	Z-Ala-Asn-OH	Z-Ala-Asn-OH
MW0144820	k__Bacteria;p__Thermotogae;c__Thermotogae;o__Kosmotogales;f__Kosmotogaceae;g__Kosmotoga;s__Kosmotoga_sp	-0.828571	0.0415627	-2.85579	down	Z-Ala-Asn-OH	Z-Ala-Asn-OH
MW0144820	k__Bacteria;p__Firmicutes;c__Bacilli;o__Lactobacillales;f__Streptococcaceae;g__Streptococcus;s__Streptococcus_thermophilus	0.885714	0.0188455	-2.85579	down	Z-Ala-Asn-OH	Z-Ala-Asn-OH
MW0144820	k__Bacteria;p__unclassified_Bacteria_phylum;c__unclassified_Bacteria_class;o__unclassified_Bacteria_order;f__unclassified_Bacteria_family;g__unclassified_Bacteria_genus;s__uncultured_bacterium_LAB20	-0.927634	0.00766584	-2.85579	down	Z-Ala-Asn-OH	Z-Ala-Asn-OH
MW0144820	k__Bacteria;p__Firmicutes;c__Clostridia;o__Eubacteriales;f__Lachnospiraceae;g__Coprococcus;s__Coprococcus_sp_AF19_8AC	0.898645	0.0148886	-2.85579	down	Z-Ala-Asn-OH	Z-Ala-Asn-OH
MW0144820	k__Bacteria;p__Bacteroidota;c__Bacteroidia;o__Bacteroidales;f__Bacteroidaceae;g__Bacteroides;s__Bacteroides_sp_AF14_46	-0.927634	0.00766584	-2.85579	down	Z-Ala-Asn-OH	Z-Ala-Asn-OH
MW0144820	k__Bacteria;p__Actinobacteria;c__Actinomycetia;o__Corynebacteriales;f__Mycobacteriaceae;g__Mycobacterium;s__Mycobacterium_kansasii	0.927634	0.00766584	-2.85579	down	Z-Ala-Asn-OH	Z-Ala-Asn-OH
MW0144820	k__Bacteria;p__Proteobacteria;c__Epsilonproteobacteria;o__Campylobacterales;f__Helicobacteraceae;g__Helicobacter;s__Helicobacter_sp_MIT_01_3238	0.880406	0.0205987	-2.85579	down	Z-Ala-Asn-OH	Z-Ala-Asn-OH
MW0144820	k__Bacteria;p__Proteobacteria;c__Deltaproteobacteria;o__Myxococcales;f__Myxococcaceae;g__Myxococcus;s__Myxococcus_sp_RHSTA_1_4	0.880406	0.0205987	-2.85579	down	Z-Ala-Asn-OH	Z-Ala-Asn-OH
MW0000244	k__Bacteria;p__Bacteroidota;c__Bacteroidia;o__Bacteroidales;f__Muribaculaceae;g__Candidatus_Amulumruptor;s__Candidatus_Amulumruptor_caecigallinarius	-0.942857	0.00480466	1.92436	up	Emetan, 6',7',10,11-tetramethoxy-	Emetan, 6',7',10,11-四甲氧基-
MW0000244	k__Bacteria;p__unclassified_Bacteria_phylum;c__unclassified_Bacteria_class;o__unclassified_Bacteria_order;f__unclassified_Bacteria_family;g__unclassified_Bacteria_genus;s__candidate_division_TA06_bacterium_ADurb_Bin417	-0.885714	0.0188455	1.92436	up	Emetan, 6',7',10,11-tetramethoxy-	Emetan, 6',7',10,11-四甲氧基-
MW0000244	k__Bacteria;p__Bacteroidota;c__Bacteroidia;o__Bacteroidales;f__Bacteroidaceae;g__Bacteroides;s__Bacteroides_sp_HPS0048	0.942857	0.00480466	1.92436	up	Emetan, 6',7',10,11-tetramethoxy-	Emetan, 6',7',10,11-四甲氧基-
MW0000244	k__Bacteria;p__Firmicutes;c__Bacilli;o__Bacillales;f__Paenibacillaceae;g__Paenibacillus;s__Paenibacillus_macerans	0.942857	0.00480466	1.92436	up	Emetan, 6',7',10,11-tetramethoxy-	Emetan, 6',7',10,11-四甲氧基-
MW0000244	k__Archaea;p__unclassified_Archaea_phylum;c__unclassified_Archaea_class;o__unclassified_Archaea_order;f__unclassified_Archaea_family;g__unclassified_Archaea_genus;s__uncultured_archaeon	-0.828571	0.0415627	1.92436	up	Emetan, 6',7',10,11-tetramethoxy-	Emetan, 6',7',10,11-四甲氧基-
MW0000244	k__Bacteria;p__Bacteroidota;c__Bacteroidia;o__Bacteroidales;f__Rikenellaceae;g__Alistipes;s__Alistipes_sp_An31A	0.885714	0.0188455	1.92436	up	Emetan, 6',7',10,11-tetramethoxy-	Emetan, 6',7',10,11-四甲氧基-
MW0000244	k__Bacteria;p__unclassified_Bacteria_phylum;c__unclassified_Bacteria_class;o__unclassified_Bacteria_order;f__unclassified_Bacteria_family;g__unclassified_Bacteria_genus;s__bacterium_HR23	-0.885714	0.0188455	1.92436	up	Emetan, 6',7',10,11-tetramethoxy-	Emetan, 6',7',10,11-四甲氧基-
MW0000244	k__Bacteria;p__Bacteroidota;c__Bacteroidia;o__Bacteroidales;f__Prevotellaceae;g__Prevotella;s__Prevotella_dentalis	-0.885714	0.0188455	1.92436	up	Emetan, 6',7',10,11-tetramethoxy-	Emetan, 6',7',10,11-四甲氧基-
MW0000244	k__Bacteria;p__Proteobacteria;c__Deltaproteobacteria;o__unclassified_Deltaproteobacteria_order;f__unclassified_Deltaproteobacteria_family;g__unclassified_Deltaproteobacteria_genus;s__Deltaproteobacteria_bacterium_ADurb_Bin058	0.942857	0.00480466	1.92436	up	Emetan, 6',7',10,11-tetramethoxy-	Emetan, 6',7',10,11-四甲氧基-
MW0000244	k__Bacteria;p__Firmicutes;c__Negativicutes;o__Veillonellales;f__Veillonellaceae;g__Dialister;s__Dialister_invisus_CAG_218	-0.942857	0.00480466	1.92436	up	Emetan, 6',7',10,11-tetramethoxy-	Emetan, 6',7',10,11-四甲氧基-
MW0000244	k__Bacteria;p__Actinobacteria;c__Actinomycetia;o__Pseudonocardiales;f__Pseudonocardiaceae;g__Pseudonocardia;s__Pseudonocardia_asaccharolytica	0.942857	0.00480466	1.92436	up	Emetan, 6',7',10,11-tetramethoxy-	Emetan, 6',7',10,11-四甲氧基-
MW0000244	k__Bacteria;p__Proteobacteria;c__Gammaproteobacteria;o__Oceanospirillales;f__Oceanospirillaceae;g__Marinomonas;s__Marinomonas_ostreistagni	0.828571	0.0415627	1.92436	up	Emetan, 6',7',10,11-tetramethoxy-	Emetan, 6',7',10,11-四甲氧基-
MW0000244	k__Bacteria;p__Nitrospirae;c__Nitrospira;o__Nitrospirales;f__Nitrospiraceae;g__Nitrospira;s__Candidatus_Nitrospira_nitrificans	0.942857	0.00480466	1.92436	up	Emetan, 6',7',10,11-tetramethoxy-	Emetan, 6',7',10,11-四甲氧基-
MW0000244	k__Bacteria;p__Proteobacteria;c__Gammaproteobacteria;o__Cellvibrionales;f__Cellvibrionaceae;g__Teredinibacter;s__Teredinibacter_franksiae	0.885714	0.0188455	1.92436	up	Emetan, 6',7',10,11-tetramethoxy-	Emetan, 6',7',10,11-四甲氧基-
MW0000244	k__Eukaryota;p__Ascomycota;c__Sordariomycetes;o__Diaporthales;f__Valsaceae;g__Valsa;s__Valsa_malicola	0.942857	0.00480466	1.92436	up	Emetan, 6',7',10,11-tetramethoxy-	Emetan, 6',7',10,11-四甲氧基-
MW0000244	k__Bacteria;p__unclassified_Bacteria_phylum;c__unclassified_Bacteria_class;o__unclassified_Bacteria_order;f__unclassified_Bacteria_family;g__Candidatus_Moduliflexus;s__Candidatus_Moduliflexus_flocculans	-0.828571	0.0415627	1.92436	up	Emetan, 6',7',10,11-tetramethoxy-	Emetan, 6',7',10,11-四甲氧基-
MW0000244	k__Bacteria;p__Proteobacteria;c__Deltaproteobacteria;o__Desulfobacterales;f__Desulfobulbaceae;g__Desulfobulbus;s__Desulfobulbus_sp_Tol_SR	-0.885714	0.0188455	1.92436	up	Emetan, 6',7',10,11-tetramethoxy-	Emetan, 6',7',10,11-四甲氧基-
MW0000244	k__Viruses;p__Uroviricota;c__Caudoviricetes;o__unclassified_Caudoviricetes_order;f__Siphoviridae;g__unclassified_Siphoviridae_genus;s__Siphoviridae_sp_ctdHi7	-0.840668	0.0360576	1.92436	up	Emetan, 6',7',10,11-tetramethoxy-	Emetan, 6',7',10,11-四甲氧基-
MW0000244	k__Bacteria;p__Firmicutes;c__Erysipelotrichia;o__Erysipelotrichales;f__Erysipelotrichaceae;g__Holdemanella;s__Holdemanella_porci	0.927634	0.00766584	1.92436	up	Emetan, 6',7',10,11-tetramethoxy-	Emetan, 6',7',10,11-四甲氧基-
MW0000244	k__Bacteria;p__Bacteroidota;c__Flavobacteriia;o__Flavobacteriales;f__Flavobacteriaceae;g__Polaribacter;s__Polaribacter_sp_KT_15	0.985611	0.000309086	1.92436	up	Emetan, 6',7',10,11-tetramethoxy-	Emetan, 6',7',10,11-四甲氧基-
MW0000244	k__Bacteria;p__Bacteroidota;c__unclassified_Bacteroidota_class;o__unclassified_Bacteroidota_order;f__unclassified_Bacteroidota_family;g__unclassified_Bacteroidota_genus;s__Bacteroidetes_bacterium_HGW_Bacteroidetes_12	0.927634	0.00766584	1.92436	up	Emetan, 6',7',10,11-tetramethoxy-	Emetan, 6',7',10,11-四甲氧基-
MW0000244	k__Bacteria;p__Bacteroidota;c__Cytophagia;o__Cytophagales;f__Cyclobacteriaceae;g__Echinicola;s__Echinicola_sp_20G	0.927634	0.00766584	1.92436	up	Emetan, 6',7',10,11-tetramethoxy-	Emetan, 6',7',10,11-四甲氧基-
MW0000244	k__Bacteria;p__Lentisphaerae;c__Lentisphaeria;o__Victivallales;f__Victivallaceae;g__Victivallis;s__Victivallis_vadensis	-0.880406	0.0205987	1.92436	up	Emetan, 6',7',10,11-tetramethoxy-	Emetan, 6',7',10,11-四甲氧基-
MW0000244	k__Bacteria;p__Fibrobacteres;c__Fibrobacteria;o__Fibrobacterales;f__Fibrobacteraceae;g__Fibrobacter;s__Fibrobacter_intestinalis	-0.880406	0.0205987	1.92436	up	Emetan, 6',7',10,11-tetramethoxy-	Emetan, 6',7',10,11-四甲氧基-
MW0000244	k__Bacteria;p__Bacteroidota;c__Bacteroidia;o__Bacteroidales;f__Porphyromonadaceae;g__Porphyromonas;s__Porphyromonas_pasteri	-0.880406	0.0205987	1.92436	up	Emetan, 6',7',10,11-tetramethoxy-	Emetan, 6',7',10,11-四甲氧基-
MW0000244	k__Bacteria;p__Bacteroidota;c__Chitinophagia;o__Chitinophagales;f__Chitinophagaceae;g__Niabella;s__Niabella_yanshanensis	-0.941124	0.00509754	1.92436	up	Emetan, 6',7',10,11-tetramethoxy-	Emetan, 6',7',10,11-四甲氧基-
MW0000244	k__Bacteria;p__Bacteroidota;c__Sphingobacteriia;o__Sphingobacteriales;f__Sphingobacteriaceae;g__Mucilaginibacter;s__Mucilaginibacter_pineti	-0.941124	0.00509754	1.92436	up	Emetan, 6',7',10,11-tetramethoxy-	Emetan, 6',7',10,11-四甲氧基-
MW0000244	k__Bacteria;p__Proteobacteria;c__Gammaproteobacteria;o__Moraxellales;f__Moraxellaceae;g__Acinetobacter;s__Acinetobacter_pittii	0.880406	0.0205987	1.92436	up	Emetan, 6',7',10,11-tetramethoxy-	Emetan, 6',7',10,11-四甲氧基-
MW0000244	k__Bacteria;p__Bacteroidota;c__Cytophagia;o__Cytophagales;f__Cyclobacteriaceae;g__Belliella;s__Belliella_pelovolcani	0.880406	0.0205987	1.92436	up	Emetan, 6',7',10,11-tetramethoxy-	Emetan, 6',7',10,11-四甲氧基-
MW0000244	k__Bacteria;p__Proteobacteria;c__Gammaproteobacteria;o__Pseudomonadales;f__Pseudomonadaceae;g__Pseudomonas;s__Pseudomonas_syringae_pv_coryli	-0.880406	0.0205987	1.92436	up	Emetan, 6',7',10,11-tetramethoxy-	Emetan, 6',7',10,11-四甲氧基-
MW0000244	k__Bacteria;p__Firmicutes;c__Clostridia;o__Eubacteriales;f__Lachnospiraceae;g__Extibacter;s__Extibacter_sp_GGCC_0201	-0.941124	0.00509754	1.92436	up	Emetan, 6',7',10,11-tetramethoxy-	Emetan, 6',7',10,11-四甲氧基-
MW0169484	k__Bacteria;p__Bacteroidota;c__Bacteroidia;o__Bacteroidales;f__Muribaculaceae;g__unclassified_Muribaculaceae_genus;s__Muribaculaceae_bacterium_Isolate_102_HZI	0.885714	0.0188455	1.20717	up	Miltefosine	米替福新
MW0169484	k__Bacteria;p__Bacteroidota;c__Bacteroidia;o__Bacteroidales;f__Muribaculaceae;g__unclassified_Muribaculaceae_genus;s__Muribaculaceae_bacterium_Isolate_080_Janvier	0.828571	0.0415627	1.20717	up	Miltefosine	米替福新
MW0169484	k__Bacteria;p__Bacteroidota;c__Bacteroidia;o__Bacteroidales;f__Muribaculaceae;g__Duncaniella;s__Duncaniella_dubosii	0.828571	0.0415627	1.20717	up	Miltefosine	米替福新
MW0169484	k__Bacteria;p__Bacteroidota;c__Bacteroidia;o__Bacteroidales;f__Bacteroidaceae;g__Bacteroides;s__Bacteroides_acidifaciens	0.885714	0.0188455	1.20717	up	Miltefosine	米替福新
MW0169484	k__Bacteria;p__Bacteroidota;c__Bacteroidia;o__Bacteroidales;f__Muribaculaceae;g__Muribaculum;s__Muribaculum_sp_NM65_B17	0.885714	0.0188455	1.20717	up	Miltefosine	米替福新
MW0169484	k__Bacteria;p__Bacteroidota;c__Bacteroidia;o__Bacteroidales;f__Bacteroidaceae;g__Bacteroides;s__Bacteroides_sp_CAG_1060	0.942857	0.00480466	1.20717	up	Miltefosine	米替福新
MW0169484	k__Bacteria;p__Bacteroidota;c__Bacteroidia;o__Bacteroidales;f__Odoribacteraceae;g__Odoribacter;s__Odoribacter_sp_43_10	0.885714	0.0188455	1.20717	up	Miltefosine	米替福新
MW0169484	k__Bacteria;p__Bacteroidota;c__Bacteroidia;o__Bacteroidales;f__Bacteroidaceae;g__Bacteroides;s__Bacteroides_sp_9_1_42FAA	0.885714	0.0188455	1.20717	up	Miltefosine	米替福新
MW0169484	k__Bacteria;p__Proteobacteria;c__Betaproteobacteria;o__Burkholderiales;f__Burkholderiaceae;g__Burkholderia;s__Burkholderia_cepacia	0.942857	0.00480466	1.20717	up	Miltefosine	米替福新
MW0169484	k__Bacteria;p__Bacteroidota;c__Bacteroidia;o__Bacteroidales;f__Dysgonomonadaceae;g__Dysgonomonas;s__Dysgonomonas_sp_216	0.828571	0.0415627	1.20717	up	Miltefosine	米替福新
MW0169484	k__Bacteria;p__Actinobacteria;c__Actinomycetia;o__Streptomycetales;f__Streptomycetaceae;g__Streptomyces;s__Streptomyces_sp_Tu6071	-0.828571	0.0415627	1.20717	up	Miltefosine	米替福新
MW0169484	k__Bacteria;p__Bacteroidota;c__Bacteroidia;o__Bacteroidales;f__Bacteroidaceae;g__Bacteroides;s__Bacteroides_ilei	1	0	1.20717	up	Miltefosine	米替福新
MW0169484	k__Bacteria;p__Bacteroidota;c__Bacteroidia;o__Bacteroidales;f__Prevotellaceae;g__Prevotella;s__Prevotella_sp_HUN102	0.828571	0.0415627	1.20717	up	Miltefosine	米替福新
MW0169484	k__Bacteria;p__Bacteroidota;c__Bacteroidia;o__Bacteroidales;f__Rikenellaceae;g__Alistipes;s__Alistipes_sp_56_sp_Nov_56_25	0.942857	0.00480466	1.20717	up	Miltefosine	米替福新
MW0169484	k__Bacteria;p__Bacteroidota;c__Flavobacteriia;o__Flavobacteriales;f__Weeksellaceae;g__Halpernia;s__Halpernia_frigidisoli	0.942857	0.00480466	1.20717	up	Miltefosine	米替福新
MW0169484	k__Bacteria;p__Firmicutes;c__Clostridia;o__Thermoanaerobacterales;f__Thermoanaerobacteraceae;g__Moorella;s__Moorella_thermoacetica	-0.885714	0.0188455	1.20717	up	Miltefosine	米替福新
MW0169484	k__Bacteria;p__Proteobacteria;c__Deltaproteobacteria;o__Desulfuromonadales;f__Geobacteraceae;g__Geobacter;s__Geobacter_metallireducens	0.885714	0.0188455	1.20717	up	Miltefosine	米替福新
MW0169484	k__Bacteria;p__Bacteroidota;c__Bacteroidia;o__unclassified_Bacteroidia_order;f__unclassified_Bacteroidia_family;g__unclassified_Bacteroidia_genus;s__Bacteroidia_bacterium_43_41	0.942857	0.00480466	1.20717	up	Miltefosine	米替福新
MW0169484	k__Bacteria;p__Firmicutes;c__Negativicutes;o__Acidaminococcales;f__Acidaminococcaceae;g__Acidaminococcus;s__Acidaminococcus_sp_CAG_542	-0.828571	0.0415627	1.20717	up	Miltefosine	米替福新
MW0169484	k__Bacteria;p__Firmicutes;c__Clostridia;o__Eubacteriales;f__Oscillospiraceae;g__unclassified_Oscillospiraceae_genus;s__Ruminococcaceae_bacterium_D5	-0.942857	0.00480466	1.20717	up	Miltefosine	米替福新
MW0169484	k__Bacteria;p__Bacteroidota;c__Bacteroidia;o__Bacteroidales;f__Bacteroidaceae;g__Mediterranea;s__Mediterranea_massiliensis	0.828571	0.0415627	1.20717	up	Miltefosine	米替福新
MW0169484	k__Bacteria;p__Proteobacteria;c__Betaproteobacteria;o__Burkholderiales;f__Sutterellaceae;g__Turicimonas;s__Turicimonas_muris	0.885714	0.0188455	1.20717	up	Miltefosine	米替福新
MW0169484	k__Archaea;p__Euryarchaeota;c__unclassified_Euryarchaeota_class;o__unclassified_Euryarchaeota_order;f__unclassified_Euryarchaeota_family;g__unclassified_Euryarchaeota_genus;s__Euryarchaeota_archaeon_ADurb_Bin190	-0.885714	0.0188455	1.20717	up	Miltefosine	米替福新
MW0169484	k__Bacteria;p__Gemmatimonadetes;c__unclassified_Gemmatimonadetes_class;o__unclassified_Gemmatimonadetes_order;f__unclassified_Gemmatimonadetes_family;g__unclassified_Gemmatimonadetes_genus;s__Gemmatimonadetes_bacterium_13_1_40CM_66_11	0.942857	0.00480466	1.20717	up	Miltefosine	米替福新
MW0169484	k__Bacteria;p__Firmicutes;c__Clostridia;o__Eubacteriales;f__Oscillospiraceae;g__Pseudoflavonifractor;s__Pseudoflavonifractor_sp_BIOML_A14	-0.942857	0.00480466	1.20717	up	Miltefosine	米替福新
MW0169484	k__Bacteria;p__Planctomycetota;c__unclassified_Planctomycetota_class;o__unclassified_Planctomycetota_order;f__unclassified_Planctomycetota_family;g__unclassified_Planctomycetota_genus;s__Planctomycetes_bacterium_ADurb_Bin401	0.942857	0.00480466	1.20717	up	Miltefosine	米替福新
MW0169484	k__Bacteria;p__Firmicutes;c__Clostridia;o__Eubacteriales;f__Lachnospiraceae;g__Bilifractor;s__Bilifractor_porci	-0.885714	0.0188455	1.20717	up	Miltefosine	米替福新
MW0169484	k__Bacteria;p__Proteobacteria;c__Betaproteobacteria;o__Burkholderiales;f__Burkholderiaceae;g__Burkholderia;s__Burkholderia_mallei	0.828571	0.0415627	1.20717	up	Miltefosine	米替福新
MW0169484	k__Bacteria;p__Bacteroidota;c__Cytophagia;o__Cytophagales;f__Cyclobacteriaceae;g__Cyclobacterium;s__Cyclobacterium_qasimii	0.885714	0.0188455	1.20717	up	Miltefosine	米替福新
MW0169484	k__Bacteria;p__Actinobacteria;c__Actinomycetia;o__Bifidobacteriales;f__Bifidobacteriaceae;g__Bifidobacterium;s__Bifidobacterium_tsurumiense	0.942857	0.00480466	1.20717	up	Miltefosine	米替福新
MW0169484	k__Bacteria;p__Bacteroidota;c__Bacteroidia;o__Bacteroidales;f__Bacteroidaceae;g__Bacteroides;s__Bacteroides_sp_1_1_30	0.885714	0.0188455	1.20717	up	Miltefosine	米替福新
MW0169484	k__Bacteria;p__Nitrospirae;c__unclassified_Nitrospirae_class;o__unclassified_Nitrospirae_order;f__unclassified_Nitrospirae_family;g__unclassified_Nitrospirae_genus;s__Nitrospirae_bacterium	-0.942857	0.00480466	1.20717	up	Miltefosine	米替福新
MW0169484	k__Bacteria;p__Proteobacteria;c__Gammaproteobacteria;o__Vibrionales;f__Vibrionaceae;g__Photobacterium;s__Photobacterium_sp_J15	-0.828571	0.0415627	1.20717	up	Miltefosine	米替福新
MW0169484	k__Bacteria;p__Firmicutes;c__Tissierellia;o__unclassified_Tissierellia_order;f__unclassified_Tissierellia_family;g__Kallipyga;s__Kallipyga_massiliensis	-0.942857	0.00480466	1.20717	up	Miltefosine	米替福新
MW0169484	k__Bacteria;p__Firmicutes;c__Bacilli;o__Lactobacillales;f__Streptococcaceae;g__Streptococcus;s__Streptococcus_thermophilus	-0.942857	0.00480466	1.20717	up	Miltefosine	米替福新
MW0169484	k__Viruses;p__Uroviricota;c__Caudoviricetes;o__unclassified_Caudoviricetes_order;f__Siphoviridae;g__unclassified_Siphoviridae_genus;s__Siphoviridae_sp_ctdHi7	-0.811679	0.0498576	1.20717	up	Miltefosine	米替福新
MW0169484	k__Bacteria;p__unclassified_Bacteria_phylum;c__unclassified_Bacteria_class;o__unclassified_Bacteria_order;f__unclassified_Bacteria_family;g__unclassified_Bacteria_genus;s__uncultured_bacterium_LAB20	0.985611	0.000309086	1.20717	up	Miltefosine	米替福新
MW0169484	k__Bacteria;p__Firmicutes;c__Clostridia;o__Eubacteriales;f__Lachnospiraceae;g__Coprococcus;s__Coprococcus_sp_AF19_8AC	-0.985611	0.000309086	1.20717	up	Miltefosine	米替福新
MW0169484	k__Bacteria;p__Bacteroidota;c__Bacteroidia;o__Bacteroidales;f__Bacteroidaceae;g__Bacteroides;s__Bacteroides_sp_AF14_46	0.811679	0.0498576	1.20717	up	Miltefosine	米替福新
MW0169484	k__Bacteria;p__Actinobacteria;c__Actinomycetia;o__Corynebacteriales;f__Mycobacteriaceae;g__Mycobacterium;s__Mycobacterium_kansasii	-0.840668	0.0360576	1.20717	up	Miltefosine	米替福新
MW0169484	k__Bacteria;p__Proteobacteria;c__Gammaproteobacteria;o__Moraxellales;f__Moraxellaceae;g__Acinetobacter;s__Acinetobacter_pittii	0.880406	0.0205987	1.20717	up	Miltefosine	米替福新
MW0169484	k__Bacteria;p__Proteobacteria;c__Epsilonproteobacteria;o__Campylobacterales;f__Helicobacteraceae;g__Helicobacter;s__Helicobacter_sp_MIT_01_3238	-0.880406	0.0205987	1.20717	up	Miltefosine	米替福新
MW0169484	k__Bacteria;p__Proteobacteria;c__Deltaproteobacteria;o__Myxococcales;f__Myxococcaceae;g__Myxococcus;s__Myxococcus_sp_RHSTA_1_4	-0.880406	0.0205987	1.20717	up	Miltefosine	米替福新
MW0125788	k__Bacteria;p__Bacteroidota;c__Bacteroidia;o__Bacteroidales;f__Muribaculaceae;g__Candidatus_Amulumruptor;s__Candidatus_Amulumruptor_caecigallinarius	-0.942857	0.00480466	1.71674	up	Nialamide	烟酰胺
MW0125788	k__Bacteria;p__Bacteroidota;c__Bacteroidia;o__Bacteroidales;f__Bacteroidaceae;g__Bacteroides;s__Bacteroides_sp_CAG_1060	0.885714	0.0188455	1.71674	up	Nialamide	烟酰胺
MW0125788	k__Viruses;p__Uroviricota;c__Caudoviricetes;o__unclassified_Caudoviricetes_order;f__Siphoviridae;g__unclassified_Siphoviridae_genus;s__Siphoviridae_sp_ctBLh2	0.828571	0.0415627	1.71674	up	Nialamide	烟酰胺
MW0125788	k__Bacteria;p__Bacteroidota;c__Bacteroidia;o__Bacteroidales;f__Odoribacteraceae;g__Odoribacter;s__Odoribacter_sp_43_10	0.942857	0.00480466	1.71674	up	Nialamide	烟酰胺
MW0125788	k__Bacteria;p__Bacteroidota;c__Flavobacteriia;o__Flavobacteriales;f__Flavobacteriaceae;g__Flavobacterium;s__Flavobacterium_dauae	0.828571	0.0415627	1.71674	up	Nialamide	烟酰胺
MW0125788	k__Bacteria;p__Firmicutes;c__Erysipelotrichia;o__Erysipelotrichales;f__Erysipelotrichaceae;g__Dubosiella;s__Dubosiella_newyorkensis	0.828571	0.0415627	1.71674	up	Nialamide	烟酰胺
MW0125788	k__Bacteria;p__Bacteroidota;c__Bacteroidia;o__Bacteroidales;f__Dysgonomonadaceae;g__Dysgonomonas;s__Dysgonomonas_sp_216	0.942857	0.00480466	1.71674	up	Nialamide	烟酰胺
MW0125788	k__Bacteria;p__unclassified_Bacteria_phylum;c__unclassified_Bacteria_class;o__unclassified_Bacteria_order;f__unclassified_Bacteria_family;g__unclassified_Bacteria_genus;s__candidate_division_TA06_bacterium_ADurb_Bin417	-0.828571	0.0415627	1.71674	up	Nialamide	烟酰胺
MW0125788	k__Bacteria;p__Bacteroidota;c__Bacteroidia;o__Bacteroidales;f__Bacteroidaceae;g__Bacteroides;s__Bacteroides_sp_HPS0048	0.942857	0.00480466	1.71674	up	Nialamide	烟酰胺
MW0125788	k__Bacteria;p__Bacteroidota;c__Bacteroidia;o__Bacteroidales;f__Rikenellaceae;g__Alistipes;s__Alistipes_sp_56_sp_Nov_56_25	0.885714	0.0188455	1.71674	up	Nialamide	烟酰胺
MW0125788	k__Bacteria;p__Bacteroidota;c__Flavobacteriia;o__Flavobacteriales;f__Weeksellaceae;g__Halpernia;s__Halpernia_frigidisoli	0.885714	0.0188455	1.71674	up	Nialamide	烟酰胺
MW0125788	k__Archaea;p__unclassified_Archaea_phylum;c__unclassified_Archaea_class;o__unclassified_Archaea_order;f__unclassified_Archaea_family;g__unclassified_Archaea_genus;s__uncultured_archaeon	-0.885714	0.0188455	1.71674	up	Nialamide	烟酰胺
MW0125788	k__Bacteria;p__Bacteroidota;c__Bacteroidia;o__Bacteroidales;f__Rikenellaceae;g__Alistipes;s__Alistipes_sp_An31A	0.828571	0.0415627	1.71674	up	Nialamide	烟酰胺
MW0125788	k__Bacteria;p__Firmicutes;c__Clostridia;o__Eubacteriales;f__Oscillospiraceae;g__unclassified_Oscillospiraceae_genus;s__Ruminococcaceae_bacterium_D5	-0.885714	0.0188455	1.71674	up	Nialamide	烟酰胺
MW0125788	k__Bacteria;p__Firmicutes;c__Bacilli;o__Lactobacillales;f__Streptococcaceae;g__Streptococcus;s__Streptococcus_vestibularis	0.828571	0.0415627	1.71674	up	Nialamide	烟酰胺
MW0125788	k__Bacteria;p__unclassified_Bacteria_phylum;c__unclassified_Bacteria_class;o__unclassified_Bacteria_order;f__unclassified_Bacteria_family;g__unclassified_Bacteria_genus;s__bacterium_HR23	-0.828571	0.0415627	1.71674	up	Nialamide	烟酰胺
MW0125788	k__Bacteria;p__Bacteroidota;c__Bacteroidia;o__Bacteroidales;f__Prevotellaceae;g__Prevotella;s__Prevotella_dentalis	-0.828571	0.0415627	1.71674	up	Nialamide	烟酰胺
MW0125788	k__Bacteria;p__Gemmatimonadetes;c__unclassified_Gemmatimonadetes_class;o__unclassified_Gemmatimonadetes_order;f__unclassified_Gemmatimonadetes_family;g__unclassified_Gemmatimonadetes_genus;s__Gemmatimonadetes_bacterium_13_1_40CM_66_11	0.885714	0.0188455	1.71674	up	Nialamide	烟酰胺
MW0125788	k__Bacteria;p__Firmicutes;c__Clostridia;o__Eubacteriales;f__Oscillospiraceae;g__Pseudoflavonifractor;s__Pseudoflavonifractor_sp_BIOML_A14	-0.885714	0.0188455	1.71674	up	Nialamide	烟酰胺
MW0125788	k__Bacteria;p__Actinobacteria;c__Actinomycetia;o__Bifidobacteriales;f__Bifidobacteriaceae;g__Bifidobacterium;s__Bifidobacterium_tsurumiense	0.885714	0.0188455	1.71674	up	Nialamide	烟酰胺
MW0125788	k__Bacteria;p__Firmicutes;c__Negativicutes;o__Veillonellales;f__Veillonellaceae;g__Dialister;s__Dialister_invisus_CAG_218	-0.942857	0.00480466	1.71674	up	Nialamide	烟酰胺
MW0125788	k__Bacteria;p__Nitrospirae;c__unclassified_Nitrospirae_class;o__unclassified_Nitrospirae_order;f__unclassified_Nitrospirae_family;g__unclassified_Nitrospirae_genus;s__Nitrospirae_bacterium	-0.885714	0.0188455	1.71674	up	Nialamide	烟酰胺
MW0125788	k__Bacteria;p__Actinobacteria;c__Actinomycetia;o__Pseudonocardiales;f__Pseudonocardiaceae;g__Pseudonocardia;s__Pseudonocardia_asaccharolytica	0.942857	0.00480466	1.71674	up	Nialamide	烟酰胺
MW0125788	k__Bacteria;p__Firmicutes;c__Bacilli;o__Lactobacillales;f__Streptococcaceae;g__Lactococcus;s__uncultured_Lactococcus_sp	0.828571	0.0415627	1.71674	up	Nialamide	烟酰胺
MW0125788	k__Bacteria;p__Firmicutes;c__unclassified_Firmicutes_class;o__unclassified_Firmicutes_order;f__unclassified_Firmicutes_family;g__unclassified_Firmicutes_genus;s__Firmicutes_bacterium_ADurb_Bin506	-0.828571	0.0415627	1.71674	up	Nialamide	烟酰胺
MW0125788	k__Bacteria;p__Proteobacteria;c__Gammaproteobacteria;o__Oceanospirillales;f__Oceanospirillaceae;g__Marinomonas;s__Marinomonas_ostreistagni	0.885714	0.0188455	1.71674	up	Nialamide	烟酰胺
MW0125788	k__Bacteria;p__Proteobacteria;c__Gammaproteobacteria;o__Cellvibrionales;f__Cellvibrionaceae;g__Teredinibacter;s__Teredinibacter_franksiae	0.828571	0.0415627	1.71674	up	Nialamide	烟酰胺
MW0125788	k__Bacteria;p__Thermotogae;c__Thermotogae;o__Kosmotogales;f__Kosmotogaceae;g__Kosmotoga;s__Kosmotoga_sp	0.828571	0.0415627	1.71674	up	Nialamide	烟酰胺
MW0125788	k__Bacteria;p__Proteobacteria;c__Deltaproteobacteria;o__Desulfobacterales;f__Desulfobulbaceae;g__Desulfobulbus;s__Desulfobulbus_sp_Tol_SR	-0.828571	0.0415627	1.71674	up	Nialamide	烟酰胺
MW0125788	k__Bacteria;p__Firmicutes;c__Bacilli;o__Lactobacillales;f__Streptococcaceae;g__Streptococcus;s__Streptococcus_thermophilus	-0.885714	0.0188455	1.71674	up	Nialamide	烟酰胺
MW0125788	k__Viruses;p__Uroviricota;c__Caudoviricetes;o__unclassified_Caudoviricetes_order;f__Siphoviridae;g__unclassified_Siphoviridae_genus;s__Siphoviridae_sp_ctdHi7	-0.985611	0.000309086	1.71674	up	Nialamide	烟酰胺
MW0125788	k__Bacteria;p__Firmicutes;c__Erysipelotrichia;o__Erysipelotrichales;f__Erysipelotrichaceae;g__Holdemanella;s__Holdemanella_porci	0.898645	0.0148886	1.71674	up	Nialamide	烟酰胺
MW0125788	k__Bacteria;p__Bacteroidota;c__Flavobacteriia;o__Flavobacteriales;f__Flavobacteriaceae;g__Polaribacter;s__Polaribacter_sp_KT_15	0.840668	0.0360576	1.71674	up	Nialamide	烟酰胺
MW0125788	k__Bacteria;p__Bacteroidota;c__Cytophagia;o__Cytophagales;f__Cyclobacteriaceae;g__Echinicola;s__Echinicola_sp_20G	0.898645	0.0148886	1.71674	up	Nialamide	烟酰胺
MW0125788	k__Bacteria;p__Firmicutes;c__Clostridia;o__Eubacteriales;f__Lachnospiraceae;g__Coprococcus;s__Coprococcus_sp_AF19_8AC	-0.811679	0.0498576	1.71674	up	Nialamide	烟酰胺
MW0125788	k__Bacteria;p__Bacteroidota;c__Chitinophagia;o__Chitinophagales;f__Chitinophagaceae;g__Niabella;s__Niabella_yanshanensis	-0.880406	0.0205987	1.71674	up	Nialamide	烟酰胺
MW0125788	k__Bacteria;p__Bacteroidota;c__Sphingobacteriia;o__Sphingobacteriales;f__Sphingobacteriaceae;g__Mucilaginibacter;s__Mucilaginibacter_pineti	-0.880406	0.0205987	1.71674	up	Nialamide	烟酰胺
MW0125788	k__Bacteria;p__Proteobacteria;c__Gammaproteobacteria;o__Moraxellales;f__Moraxellaceae;g__Acinetobacter;s__Acinetobacter_pittii	0.941124	0.00509754	1.71674	up	Nialamide	烟酰胺
MW0125788	k__Bacteria;p__Proteobacteria;c__Epsilonproteobacteria;o__Campylobacterales;f__Helicobacteraceae;g__Helicobacter;s__Helicobacter_sp_MIT_01_3238	-0.880406	0.0205987	1.71674	up	Nialamide	烟酰胺
MW0125788	k__Bacteria;p__Firmicutes;c__Clostridia;o__Eubacteriales;f__Lachnospiraceae;g__Extibacter;s__Extibacter_sp_GGCC_0201	-0.880406	0.0205987	1.71674	up	Nialamide	烟酰胺
MW0145125	k__Bacteria;p__Bacteroidota;c__Bacteroidia;o__Bacteroidales;f__Muribaculaceae;g__unclassified_Muribaculaceae_genus;s__Muribaculaceae_bacterium_Isolate_102_HZI	0.942857	0.00480466	2.26045	up	Anhydrorhodovibrin	脱水紫红丝蛋白
MW0145125	k__Bacteria;p__Bacteroidota;c__Bacteroidia;o__Bacteroidales;f__Bacteroidaceae;g__Bacteroides;s__Bacteroides_acidifaciens	0.942857	0.00480466	2.26045	up	Anhydrorhodovibrin	脱水紫红丝蛋白
MW0145125	k__Bacteria;p__Bacteroidota;c__Bacteroidia;o__Bacteroidales;f__Muribaculaceae;g__Muribaculum;s__Muribaculum_sp_NM65_B17	0.942857	0.00480466	2.26045	up	Anhydrorhodovibrin	脱水紫红丝蛋白
MW0145125	k__Bacteria;p__Bacteroidota;c__Bacteroidia;o__Bacteroidales;f__Bacteroidaceae;g__Bacteroides;s__Bacteroides_sp_CAG_1060	1	0	2.26045	up	Anhydrorhodovibrin	脱水紫红丝蛋白
MW0145125	k__Viruses;p__Uroviricota;c__Caudoviricetes;o__unclassified_Caudoviricetes_order;f__Siphoviridae;g__unclassified_Siphoviridae_genus;s__Siphoviridae_sp_ctBLh2	0.885714	0.0188455	2.26045	up	Anhydrorhodovibrin	脱水紫红丝蛋白
MW0145125	k__Bacteria;p__Bacteroidota;c__Bacteroidia;o__Bacteroidales;f__Odoribacteraceae;g__Odoribacter;s__Odoribacter_sp_43_10	0.942857	0.00480466	2.26045	up	Anhydrorhodovibrin	脱水紫红丝蛋白
MW0145125	k__Bacteria;p__Bacteroidota;c__Bacteroidia;o__Bacteroidales;f__Muribaculaceae;g__unclassified_Muribaculaceae_genus;s__Muribaculaceae_bacterium_Isolate_083_Janvier	0.828571	0.0415627	2.26045	up	Anhydrorhodovibrin	脱水紫红丝蛋白
MW0145125	k__Bacteria;p__Proteobacteria;c__Betaproteobacteria;o__Burkholderiales;f__Burkholderiaceae;g__Burkholderia;s__Burkholderia_cepacia	0.885714	0.0188455	2.26045	up	Anhydrorhodovibrin	脱水紫红丝蛋白
MW0145125	k__Bacteria;p__Bacteroidota;c__Flavobacteriia;o__Flavobacteriales;f__Flavobacteriaceae;g__Flavobacterium;s__Flavobacterium_dauae	0.885714	0.0188455	2.26045	up	Anhydrorhodovibrin	脱水紫红丝蛋白
MW0145125	k__Bacteria;p__Firmicutes;c__Erysipelotrichia;o__Erysipelotrichales;f__Erysipelotrichaceae;g__Dubosiella;s__Dubosiella_newyorkensis	0.885714	0.0188455	2.26045	up	Anhydrorhodovibrin	脱水紫红丝蛋白
MW0145125	k__Bacteria;p__Bacteroidota;c__Bacteroidia;o__Bacteroidales;f__Dysgonomonadaceae;g__Dysgonomonas;s__Dysgonomonas_sp_216	0.942857	0.00480466	2.26045	up	Anhydrorhodovibrin	脱水紫红丝蛋白
MW0145125	k__Bacteria;p__Bacteroidota;c__Bacteroidia;o__Bacteroidales;f__Bacteroidaceae;g__Bacteroides;s__Bacteroides_ilei	0.942857	0.00480466	2.26045	up	Anhydrorhodovibrin	脱水紫红丝蛋白
MW0145125	k__Bacteria;p__Bacteroidota;c__Bacteroidia;o__Bacteroidales;f__Rikenellaceae;g__Alistipes;s__Alistipes_sp_56_sp_Nov_56_25	1	0	2.26045	up	Anhydrorhodovibrin	脱水紫红丝蛋白
MW0145125	k__Bacteria;p__Bacteroidota;c__Flavobacteriia;o__Flavobacteriales;f__Weeksellaceae;g__Halpernia;s__Halpernia_frigidisoli	1	0	2.26045	up	Anhydrorhodovibrin	脱水紫红丝蛋白
MW0145125	k__Bacteria;p__Proteobacteria;c__Deltaproteobacteria;o__Desulfuromonadales;f__Geobacteraceae;g__Geobacter;s__Geobacter_metallireducens	0.942857	0.00480466	2.26045	up	Anhydrorhodovibrin	脱水紫红丝蛋白
MW0145125	k__Bacteria;p__Bacteroidota;c__Bacteroidia;o__unclassified_Bacteroidia_order;f__unclassified_Bacteroidia_family;g__unclassified_Bacteroidia_genus;s__Bacteroidia_bacterium_43_41	0.828571	0.0415627	2.26045	up	Anhydrorhodovibrin	脱水紫红丝蛋白
MW0145125	k__Archaea;p__unclassified_Archaea_phylum;c__unclassified_Archaea_class;o__unclassified_Archaea_order;f__unclassified_Archaea_family;g__unclassified_Archaea_genus;s__uncultured_archaeon	-0.828571	0.0415627	2.26045	up	Anhydrorhodovibrin	脱水紫红丝蛋白
MW0145125	k__Bacteria;p__Firmicutes;c__Clostridia;o__Eubacteriales;f__Oscillospiraceae;g__unclassified_Oscillospiraceae_genus;s__Ruminococcaceae_bacterium_D5	-1	0	2.26045	up	Anhydrorhodovibrin	脱水紫红丝蛋白
MW0145125	k__Bacteria;p__Proteobacteria;c__Betaproteobacteria;o__Burkholderiales;f__Sutterellaceae;g__Turicimonas;s__Turicimonas_muris	0.942857	0.00480466	2.26045	up	Anhydrorhodovibrin	脱水紫红丝蛋白
MW0145125	k__Bacteria;p__Bacteroidota;c__Bacteroidia;o__Bacteroidales;f__Prevotellaceae;g__Prevotella;s__Prevotella_sp_FD3004	0.828571	0.0415627	2.26045	up	Anhydrorhodovibrin	脱水紫红丝蛋白
MW0145125	k__Bacteria;p__Bacteroidota;c__Bacteroidia;o__Marinilabiliales;f__unclassified_Marinilabiliales_family;g__unclassified_Marinilabiliales_genus;s__Marinilabiliales_bacterium	0.828571	0.0415627	2.26045	up	Anhydrorhodovibrin	脱水紫红丝蛋白
MW0145125	k__Bacteria;p__Firmicutes;c__Bacilli;o__Lactobacillales;f__Streptococcaceae;g__Streptococcus;s__Streptococcus_vestibularis	0.885714	0.0188455	2.26045	up	Anhydrorhodovibrin	脱水紫红丝蛋白
MW0145125	k__Bacteria;p__Bacteroidota;c__Bacteroidia;o__Bacteroidales;f__Tannerellaceae;g__Tannerella;s__Tannerella_sp_oral_taxon_808	0.828571	0.0415627	2.26045	up	Anhydrorhodovibrin	脱水紫红丝蛋白
MW0145125	k__Archaea;p__Euryarchaeota;c__unclassified_Euryarchaeota_class;o__unclassified_Euryarchaeota_order;f__unclassified_Euryarchaeota_family;g__unclassified_Euryarchaeota_genus;s__Euryarchaeota_archaeon_ADurb_Bin190	-0.942857	0.00480466	2.26045	up	Anhydrorhodovibrin	脱水紫红丝蛋白
MW0145125	k__Bacteria;p__Bacteroidota;c__Bacteroidia;o__Bacteroidales;f__Tannerellaceae;g__Parabacteroides;s__Parabacteroides_sp_AF17_3	0.828571	0.0415627	2.26045	up	Anhydrorhodovibrin	脱水紫红丝蛋白
MW0145125	k__Bacteria;p__Gemmatimonadetes;c__unclassified_Gemmatimonadetes_class;o__unclassified_Gemmatimonadetes_order;f__unclassified_Gemmatimonadetes_family;g__unclassified_Gemmatimonadetes_genus;s__Gemmatimonadetes_bacterium_13_1_40CM_66_11	1	0	2.26045	up	Anhydrorhodovibrin	脱水紫红丝蛋白
MW0145125	k__Bacteria;p__Firmicutes;c__Clostridia;o__Eubacteriales;f__Oscillospiraceae;g__Pseudoflavonifractor;s__Pseudoflavonifractor_sp_BIOML_A14	-1	0	2.26045	up	Anhydrorhodovibrin	脱水紫红丝蛋白
MW0145125	k__Bacteria;p__Planctomycetota;c__unclassified_Planctomycetota_class;o__unclassified_Planctomycetota_order;f__unclassified_Planctomycetota_family;g__unclassified_Planctomycetota_genus;s__Planctomycetes_bacterium_ADurb_Bin401	0.885714	0.0188455	2.26045	up	Anhydrorhodovibrin	脱水紫红丝蛋白
MW0145125	k__Bacteria;p__Firmicutes;c__Clostridia;o__Eubacteriales;f__Lachnospiraceae;g__Bilifractor;s__Bilifractor_porci	-0.942857	0.00480466	2.26045	up	Anhydrorhodovibrin	脱水紫红丝蛋白
MW0145125	k__Bacteria;p__Bacteroidota;c__Cytophagia;o__Cytophagales;f__Cyclobacteriaceae;g__Cyclobacterium;s__Cyclobacterium_qasimii	0.942857	0.00480466	2.26045	up	Anhydrorhodovibrin	脱水紫红丝蛋白
MW0145125	k__Bacteria;p__Actinobacteria;c__Actinomycetia;o__Bifidobacteriales;f__Bifidobacteriaceae;g__Bifidobacterium;s__Bifidobacterium_tsurumiense	1	0	2.26045	up	Anhydrorhodovibrin	脱水紫红丝蛋白
MW0145125	k__Bacteria;p__Nitrospirae;c__unclassified_Nitrospirae_class;o__unclassified_Nitrospirae_order;f__unclassified_Nitrospirae_family;g__unclassified_Nitrospirae_genus;s__Nitrospirae_bacterium	-1	0	2.26045	up	Anhydrorhodovibrin	脱水紫红丝蛋白
MW0145125	k__Bacteria;p__Firmicutes;c__Bacilli;o__Lactobacillales;f__Streptococcaceae;g__Lactococcus;s__uncultured_Lactococcus_sp	0.885714	0.0188455	2.26045	up	Anhydrorhodovibrin	脱水紫红丝蛋白
MW0145125	k__Bacteria;p__Firmicutes;c__unclassified_Firmicutes_class;o__unclassified_Firmicutes_order;f__unclassified_Firmicutes_family;g__unclassified_Firmicutes_genus;s__Firmicutes_bacterium_ADurb_Bin506	-0.885714	0.0188455	2.26045	up	Anhydrorhodovibrin	脱水紫红丝蛋白
MW0145125	k__Bacteria;p__Proteobacteria;c__Gammaproteobacteria;o__Oceanospirillales;f__Oceanospirillaceae;g__Marinomonas;s__Marinomonas_ostreistagni	0.828571	0.0415627	2.26045	up	Anhydrorhodovibrin	脱水紫红丝蛋白
MW0145125	k__Bacteria;p__Firmicutes;c__Tissierellia;o__unclassified_Tissierellia_order;f__unclassified_Tissierellia_family;g__Kallipyga;s__Kallipyga_massiliensis	-0.885714	0.0188455	2.26045	up	Anhydrorhodovibrin	脱水紫红丝蛋白
MW0145125	k__Bacteria;p__Thermotogae;c__Thermotogae;o__Kosmotogales;f__Kosmotogaceae;g__Kosmotoga;s__Kosmotoga_sp	0.885714	0.0188455	2.26045	up	Anhydrorhodovibrin	脱水紫红丝蛋白
MW0145125	k__Bacteria;p__Firmicutes;c__Bacilli;o__Lactobacillales;f__Streptococcaceae;g__Streptococcus;s__Streptococcus_thermophilus	-1	0	2.26045	up	Anhydrorhodovibrin	脱水紫红丝蛋白
MW0145125	k__Viruses;p__Uroviricota;c__Caudoviricetes;o__unclassified_Caudoviricetes_order;f__Siphoviridae;g__unclassified_Siphoviridae_genus;s__Siphoviridae_sp_ctdHi7	-0.927634	0.00766584	2.26045	up	Anhydrorhodovibrin	脱水紫红丝蛋白
MW0145125	k__Bacteria;p__unclassified_Bacteria_phylum;c__unclassified_Bacteria_class;o__unclassified_Bacteria_order;f__unclassified_Bacteria_family;g__unclassified_Bacteria_genus;s__uncultured_bacterium_LAB20	0.898645	0.0148886	2.26045	up	Anhydrorhodovibrin	脱水紫红丝蛋白
MW0145125	k__Bacteria;p__Firmicutes;c__Clostridia;o__Eubacteriales;f__Lachnospiraceae;g__Coprococcus;s__Coprococcus_sp_AF19_8AC	-0.927634	0.00766584	2.26045	up	Anhydrorhodovibrin	脱水紫红丝蛋白
MW0145125	k__Bacteria;p__Actinobacteria;c__Actinomycetia;o__Corynebacteriales;f__Mycobacteriaceae;g__Mycobacterium;s__Mycobacterium_kansasii	-0.898645	0.0148886	2.26045	up	Anhydrorhodovibrin	脱水紫红丝蛋白
MW0145125	k__Bacteria;p__Proteobacteria;c__Gammaproteobacteria;o__Moraxellales;f__Moraxellaceae;g__Acinetobacter;s__Acinetobacter_pittii	0.880406	0.0205987	2.26045	up	Anhydrorhodovibrin	脱水紫红丝蛋白
MW0145125	k__Bacteria;p__Proteobacteria;c__Epsilonproteobacteria;o__Campylobacterales;f__Helicobacteraceae;g__Helicobacter;s__Helicobacter_sp_MIT_01_3238	-0.941124	0.00509754	2.26045	up	Anhydrorhodovibrin	脱水紫红丝蛋白
MW0147859	k__Bacteria;p__Bacteroidota;c__Bacteroidia;o__Bacteroidales;f__Muribaculaceae;g__Candidatus_Amulumruptor;s__Candidatus_Amulumruptor_caecigallinarius	-0.828571	0.0415627	2.00535	up	(+)-Cucurbic acid	南瓜酸
MW0147859	k__Bacteria;p__Bacteroidota;c__Bacteroidia;o__Bacteroidales;f__Odoribacteraceae;g__Odoribacter;s__Odoribacter_sp_43_10	0.828571	0.0415627	2.00535	up	(+)-Cucurbic acid	南瓜酸
MW0147859	k__Bacteria;p__Bacteroidota;c__Bacteroidia;o__Bacteroidales;f__Bacteroidaceae;g__Bacteroides;s__Bacteroides_sp_9_1_42FAA	0.828571	0.0415627	2.00535	up	(+)-Cucurbic acid	南瓜酸
MW0147859	k__Bacteria;p__unclassified_Bacteria_phylum;c__unclassified_Bacteria_class;o__unclassified_Bacteria_order;f__unclassified_Bacteria_family;g__unclassified_Bacteria_genus;s__candidate_division_TA06_bacterium_ADurb_Bin417	-0.942857	0.00480466	2.00535	up	(+)-Cucurbic acid	南瓜酸
MW0147859	k__Bacteria;p__Actinobacteria;c__Actinomycetia;o__Streptomycetales;f__Streptomycetaceae;g__Streptomyces;s__Streptomyces_sp_Tu6071	-0.885714	0.0188455	2.00535	up	(+)-Cucurbic acid	南瓜酸
MW0147859	k__Bacteria;p__Bacteroidota;c__Bacteroidia;o__Bacteroidales;f__Bacteroidaceae;g__Bacteroides;s__Bacteroides_ilei	0.885714	0.0188455	2.00535	up	(+)-Cucurbic acid	南瓜酸
MW0147859	k__Bacteria;p__Firmicutes;c__Clostridia;o__Thermoanaerobacterales;f__Thermoanaerobacteraceae;g__Moorella;s__Moorella_thermoacetica	-0.828571	0.0415627	2.00535	up	(+)-Cucurbic acid	南瓜酸
MW0147859	k__Bacteria;p__Bacteroidota;c__Bacteroidia;o__unclassified_Bacteroidia_order;f__unclassified_Bacteroidia_family;g__unclassified_Bacteroidia_genus;s__Bacteroidia_bacterium_43_41	0.942857	0.00480466	2.00535	up	(+)-Cucurbic acid	南瓜酸
MW0147859	k__Bacteria;p__Firmicutes;c__Clostridia;o__Eubacteriales;f__Oscillospiraceae;g__unclassified_Oscillospiraceae_genus;s__Ruminococcaceae_bacterium_D16	-0.828571	0.0415627	2.00535	up	(+)-Cucurbic acid	南瓜酸
MW0147859	k__Bacteria;p__Bacteroidota;c__Bacteroidia;o__Bacteroidales;f__Rikenellaceae;g__Alistipes;s__Alistipes_sp_An31A	0.942857	0.00480466	2.00535	up	(+)-Cucurbic acid	南瓜酸
MW0147859	k__Bacteria;p__Bacteroidota;c__Bacteroidia;o__Bacteroidales;f__Bacteroidaceae;g__Mediterranea;s__Mediterranea_massiliensis	0.885714	0.0188455	2.00535	up	(+)-Cucurbic acid	南瓜酸
MW0147859	k__Bacteria;p__Bacteroidota;c__Bacteroidia;o__Bacteroidales;f__Prevotellaceae;g__Prevotella;s__Prevotella_dentalis	-0.942857	0.00480466	2.00535	up	(+)-Cucurbic acid	南瓜酸
MW0147859	k__Bacteria;p__Proteobacteria;c__Betaproteobacteria;o__Burkholderiales;f__Burkholderiaceae;g__Burkholderia;s__Burkholderia_mallei	0.885714	0.0188455	2.00535	up	(+)-Cucurbic acid	南瓜酸
MW0147859	k__Bacteria;p__Firmicutes;c__Negativicutes;o__Veillonellales;f__Veillonellaceae;g__Dialister;s__Dialister_invisus_CAG_218	-0.828571	0.0415627	2.00535	up	(+)-Cucurbic acid	南瓜酸
MW0147859	k__Bacteria;p__Bacteroidota;c__Bacteroidia;o__Bacteroidales;f__Bacteroidaceae;g__Bacteroides;s__Bacteroides_sp_1_1_30	1	0	2.00535	up	(+)-Cucurbic acid	南瓜酸
MW0147859	k__Bacteria;p__Actinobacteria;c__Actinomycetia;o__Pseudonocardiales;f__Pseudonocardiaceae;g__Pseudonocardia;s__Pseudonocardia_asaccharolytica	0.828571	0.0415627	2.00535	up	(+)-Cucurbic acid	南瓜酸
MW0147859	k__Bacteria;p__Nitrospirae;c__Nitrospira;o__Nitrospirales;f__Nitrospiraceae;g__Nitrospira;s__Candidatus_Nitrospira_nitrificans	0.885714	0.0188455	2.00535	up	(+)-Cucurbic acid	南瓜酸
MW0147859	k__Bacteria;p__unclassified_Bacteria_phylum;c__unclassified_Bacteria_class;o__unclassified_Bacteria_order;f__unclassified_Bacteria_family;g__Candidatus_Moduliflexus;s__Candidatus_Moduliflexus_flocculans	-0.942857	0.00480466	2.00535	up	(+)-Cucurbic acid	南瓜酸
MW0147859	k__Bacteria;p__Proteobacteria;c__Deltaproteobacteria;o__Desulfobacterales;f__Desulfobulbaceae;g__Desulfobulbus;s__Desulfobulbus_sp_Tol_SR	-0.942857	0.00480466	2.00535	up	(+)-Cucurbic acid	南瓜酸
MW0147859	k__Bacteria;p__unclassified_Bacteria_phylum;c__unclassified_Bacteria_class;o__unclassified_Bacteria_order;f__unclassified_Bacteria_family;g__unclassified_Bacteria_genus;s__uncultured_bacterium_LAB20	0.927634	0.00766584	2.00535	up	(+)-Cucurbic acid	南瓜酸
MW0147859	k__Bacteria;p__Firmicutes;c__Erysipelotrichia;o__Erysipelotrichales;f__Erysipelotrichaceae;g__Holdemanella;s__Holdemanella_porci	0.898645	0.0148886	2.00535	up	(+)-Cucurbic acid	南瓜酸
MW0147859	k__Bacteria;p__Bacteroidota;c__Flavobacteriia;o__Flavobacteriales;f__Flavobacteriaceae;g__Polaribacter;s__Polaribacter_sp_KT_15	0.840668	0.0360576	2.00535	up	(+)-Cucurbic acid	南瓜酸
MW0147859	k__Bacteria;p__Bacteroidota;c__Cytophagia;o__Cytophagales;f__Cyclobacteriaceae;g__Echinicola;s__Echinicola_sp_20G	0.898645	0.0148886	2.00535	up	(+)-Cucurbic acid	南瓜酸
MW0147859	k__Bacteria;p__Firmicutes;c__Clostridia;o__Eubacteriales;f__Lachnospiraceae;g__Coprococcus;s__Coprococcus_sp_AF19_8AC	-0.927634	0.00766584	2.00535	up	(+)-Cucurbic acid	南瓜酸
MW0147859	k__Bacteria;p__Lentisphaerae;c__Lentisphaeria;o__Victivallales;f__Victivallaceae;g__Victivallis;s__Victivallis_vadensis	-0.880406	0.0205987	2.00535	up	(+)-Cucurbic acid	南瓜酸
MW0147859	k__Bacteria;p__Fibrobacteres;c__Fibrobacteria;o__Fibrobacterales;f__Fibrobacteraceae;g__Fibrobacter;s__Fibrobacter_intestinalis	-0.880406	0.0205987	2.00535	up	(+)-Cucurbic acid	南瓜酸
MW0147859	k__Bacteria;p__Bacteroidota;c__Bacteroidia;o__Bacteroidales;f__Porphyromonadaceae;g__Porphyromonas;s__Porphyromonas_pasteri	-0.880406	0.0205987	2.00535	up	(+)-Cucurbic acid	南瓜酸
MW0147859	k__Bacteria;p__Proteobacteria;c__Gammaproteobacteria;o__Moraxellales;f__Moraxellaceae;g__Acinetobacter;s__Acinetobacter_pittii	0.941124	0.00509754	2.00535	up	(+)-Cucurbic acid	南瓜酸
MW0147859	k__Bacteria;p__Proteobacteria;c__Gammaproteobacteria;o__Pseudomonadales;f__Pseudomonadaceae;g__Pseudomonas;s__Pseudomonas_syringae_pv_coryli	-0.880406	0.0205987	2.00535	up	(+)-Cucurbic acid	南瓜酸
MW0147859	k__Bacteria;p__Proteobacteria;c__Deltaproteobacteria;o__Myxococcales;f__Myxococcaceae;g__Myxococcus;s__Myxococcus_sp_RHSTA_1_4	-0.941124	0.00509754	2.00535	up	(+)-Cucurbic acid	南瓜酸
MW0017048	k__Bacteria;p__Bacteroidota;c__Bacteroidia;o__Bacteroidales;f__Muribaculaceae;g__unclassified_Muribaculaceae_genus;s__Muribaculaceae_bacterium_Isolate_102_HZI	0.828571	0.0415627	4.49091	up	Chikusetsusaponin III	竹节参皂苷III
MW0017048	k__Bacteria;p__Bacteroidota;c__Bacteroidia;o__Bacteroidales;f__Muribaculaceae;g__unclassified_Muribaculaceae_genus;s__Muribaculaceae_bacterium_Isolate_080_Janvier	0.885714	0.0188455	4.49091	up	Chikusetsusaponin III	竹节参皂苷III
MW0017048	k__Bacteria;p__Bacteroidota;c__Bacteroidia;o__Bacteroidales;f__Barnesiellaceae;g__Barnesiella;s__Barnesiella_sp_CU968	0.885714	0.0188455	4.49091	up	Chikusetsusaponin III	竹节参皂苷III
MW0017048	k__Bacteria;p__Bacteroidota;c__Bacteroidia;o__Bacteroidales;f__Muribaculaceae;g__Duncaniella;s__Duncaniella_dubosii	0.885714	0.0188455	4.49091	up	Chikusetsusaponin III	竹节参皂苷III
MW0017048	k__Bacteria;p__Bacteroidota;c__Bacteroidia;o__Bacteroidales;f__Bacteroidaceae;g__Bacteroides;s__Bacteroides_acidifaciens	0.828571	0.0415627	4.49091	up	Chikusetsusaponin III	竹节参皂苷III
MW0017048	k__Bacteria;p__Bacteroidota;c__Bacteroidia;o__Bacteroidales;f__Muribaculaceae;g__Muribaculum;s__Muribaculum_sp_NM65_B17	0.828571	0.0415627	4.49091	up	Chikusetsusaponin III	竹节参皂苷III
MW0017048	k__Bacteria;p__Bacteroidota;c__Bacteroidia;o__Bacteroidales;f__Tannerellaceae;g__Parabacteroides;s__Parabacteroides_sp_AF19_14	1	0	4.49091	up	Chikusetsusaponin III	竹节参皂苷III
MW0017048	k__Bacteria;p__Firmicutes;c__Erysipelotrichia;o__Erysipelotrichales;f__Erysipelotrichaceae;g__unclassified_Erysipelotrichaceae_genus;s__Erysipelotrichaceae_bacterium	0.885714	0.0188455	4.49091	up	Chikusetsusaponin III	竹节参皂苷III
MW0017048	k__Bacteria;p__Bacteroidota;c__Bacteroidia;o__Bacteroidales;f__Odoribacteraceae;g__Odoribacter;s__Odoribacter_sp_43_10	0.828571	0.0415627	4.49091	up	Chikusetsusaponin III	竹节参皂苷III
MW0017048	k__Bacteria;p__Bacteroidota;c__Bacteroidia;o__Bacteroidales;f__Muribaculaceae;g__unclassified_Muribaculaceae_genus;s__Muribaculaceae_bacterium_Isolate_083_Janvier	0.942857	0.00480466	4.49091	up	Chikusetsusaponin III	竹节参皂苷III
MW0017048	k__Bacteria;p__Bacteroidota;c__Bacteroidia;o__Bacteroidales;f__Bacteroidaceae;g__Bacteroides;s__Bacteroides_sp_HPS0048	0.885714	0.0188455	4.49091	up	Chikusetsusaponin III	竹节参皂苷III
MW0017048	k__Bacteria;p__Bacteroidota;c__Bacteroidia;o__Bacteroidales;f__Prevotellaceae;g__Prevotella;s__Prevotella_sp_P4_67	1	0	4.49091	up	Chikusetsusaponin III	竹节参皂苷III
MW0017048	k__Bacteria;p__Actinobacteria;c__Actinomycetia;o__Streptomycetales;f__Streptomycetaceae;g__Streptomyces;s__Streptomyces_sp_Tu6071	-0.885714	0.0188455	4.49091	up	Chikusetsusaponin III	竹节参皂苷III
MW0017048	k__Bacteria;p__Firmicutes;c__Bacilli;o__Bacillales;f__Paenibacillaceae;g__Paenibacillus;s__Paenibacillus_macerans	0.828571	0.0415627	4.49091	up	Chikusetsusaponin III	竹节参皂苷III
MW0017048	k__Bacteria;p__Bacteroidota;c__Bacteroidia;o__Bacteroidales;f__Prevotellaceae;g__Prevotella;s__Prevotella_sp_HUN102	0.885714	0.0188455	4.49091	up	Chikusetsusaponin III	竹节参皂苷III
MW0017048	k__Bacteria;p__Proteobacteria;c__Deltaproteobacteria;o__Desulfuromonadales;f__Geobacteraceae;g__Geobacter;s__Geobacter_metallireducens	0.828571	0.0415627	4.49091	up	Chikusetsusaponin III	竹节参皂苷III
MW0017048	k__Bacteria;p__Bacteroidota;c__Bacteroidia;o__Bacteroidales;f__Dysgonomonadaceae;g__Proteiniphilum;s__Proteiniphilum_sp_X52	1	0	4.49091	up	Chikusetsusaponin III	竹节参皂苷III
MW0017048	k__Bacteria;p__Firmicutes;c__Negativicutes;o__Acidaminococcales;f__Acidaminococcaceae;g__Acidaminococcus;s__Acidaminococcus_sp_CAG_542	-0.885714	0.0188455	4.49091	up	Chikusetsusaponin III	竹节参皂苷III
MW0017048	k__Bacteria;p__Firmicutes;c__Clostridia;o__Eubacteriales;f__Oscillospiraceae;g__unclassified_Oscillospiraceae_genus;s__Ruminococcaceae_bacterium_D16	-0.828571	0.0415627	4.49091	up	Chikusetsusaponin III	竹节参皂苷III
MW0017048	k__Bacteria;p__Proteobacteria;c__Betaproteobacteria;o__Burkholderiales;f__Sutterellaceae;g__Turicimonas;s__Turicimonas_muris	0.828571	0.0415627	4.49091	up	Chikusetsusaponin III	竹节参皂苷III
MW0017048	k__Bacteria;p__Bacteroidota;c__Bacteroidia;o__Bacteroidales;f__Prevotellaceae;g__Prevotella;s__Prevotella_sp_FD3004	0.942857	0.00480466	4.49091	up	Chikusetsusaponin III	竹节参皂苷III
MW0017048	k__Bacteria;p__Bacteroidota;c__Bacteroidia;o__Marinilabiliales;f__unclassified_Marinilabiliales_family;g__unclassified_Marinilabiliales_genus;s__Marinilabiliales_bacterium	0.942857	0.00480466	4.49091	up	Chikusetsusaponin III	竹节参皂苷III
MW0017048	k__Bacteria;p__Bacteroidota;c__Flavobacteriia;o__Flavobacteriales;f__Flavobacteriaceae;g__Capnocytophaga;s__Capnocytophaga_cynodegmi	0.942857	0.00480466	4.49091	up	Chikusetsusaponin III	竹节参皂苷III
MW0017048	k__Bacteria;p__unclassified_Bacteria_phylum;c__unclassified_Bacteria_class;o__unclassified_Bacteria_order;f__unclassified_Bacteria_family;g__unclassified_Bacteria_genus;s__bacterium_HR23	-0.942857	0.00480466	4.49091	up	Chikusetsusaponin III	竹节参皂苷III
MW0017048	k__Bacteria;p__Bacteroidota;c__Bacteroidia;o__Bacteroidales;f__Tannerellaceae;g__Tannerella;s__Tannerella_sp_oral_taxon_808	0.942857	0.00480466	4.49091	up	Chikusetsusaponin III	竹节参皂苷III
MW0017048	k__Archaea;p__Euryarchaeota;c__unclassified_Euryarchaeota_class;o__unclassified_Euryarchaeota_order;f__unclassified_Euryarchaeota_family;g__unclassified_Euryarchaeota_genus;s__Euryarchaeota_archaeon_ADurb_Bin190	-0.828571	0.0415627	4.49091	up	Chikusetsusaponin III	竹节参皂苷III
MW0017048	k__Bacteria;p__Bacteroidota;c__Bacteroidia;o__Bacteroidales;f__Tannerellaceae;g__Parabacteroides;s__Parabacteroides_sp_AF17_3	0.942857	0.00480466	4.49091	up	Chikusetsusaponin III	竹节参皂苷III
MW0017048	k__Bacteria;p__Verrucomicrobia;c__Opitutae;o__Opitutales;f__Opitutaceae;g__Opitutus;s__Opitutus_sp_ER46	0.942857	0.00480466	4.49091	up	Chikusetsusaponin III	竹节参皂苷III
MW0017048	k__Bacteria;p__Firmicutes;c__Clostridia;o__Eubacteriales;f__Lachnospiraceae;g__Bilifractor;s__Bilifractor_porci	-0.828571	0.0415627	4.49091	up	Chikusetsusaponin III	竹节参皂苷III
MW0017048	k__Bacteria;p__Proteobacteria;c__Deltaproteobacteria;o__unclassified_Deltaproteobacteria_order;f__unclassified_Deltaproteobacteria_family;g__unclassified_Deltaproteobacteria_genus;s__Deltaproteobacteria_bacterium_ADurb_Bin058	0.828571	0.0415627	4.49091	up	Chikusetsusaponin III	竹节参皂苷III
MW0017048	k__Bacteria;p__unclassified_Bacteria_phylum;c__unclassified_Bacteria_class;o__unclassified_Bacteria_order;f__unclassified_Bacteria_family;g__unclassified_Bacteria_genus;s__uncultured_bacterium_Csd4	1	0	4.49091	up	Chikusetsusaponin III	竹节参皂苷III
MW0017048	k__Bacteria;p__Bacteroidota;c__Cytophagia;o__Cytophagales;f__Cyclobacteriaceae;g__Cyclobacterium;s__Cyclobacterium_qasimii	0.828571	0.0415627	4.49091	up	Chikusetsusaponin III	竹节参皂苷III
MW0017048	k__Bacteria;p__Bacteroidota;c__Bacteroidia;o__unclassified_Bacteroidia_order;f__unclassified_Bacteroidia_family;g__unclassified_Bacteroidia_genus;s__Bacteroidia_bacterium_44_10	1	0	4.49091	up	Chikusetsusaponin III	竹节参皂苷III
MW0017048	k__Bacteria;p__Firmicutes;c__Bacilli;o__Bacillales;f__Planococcaceae;g__Planococcus;s__Planococcus_sp_107_1	1	0	4.49091	up	Chikusetsusaponin III	竹节参皂苷III
MW0017048	k__Bacteria;p__Proteobacteria;c__Gammaproteobacteria;o__Vibrionales;f__Vibrionaceae;g__Photobacterium;s__Photobacterium_sp_J15	-0.885714	0.0188455	4.49091	up	Chikusetsusaponin III	竹节参皂苷III
MW0017048	k__Bacteria;p__Proteobacteria;c__Betaproteobacteria;o__Neisseriales;f__Neisseriaceae;g__Neisseria;s__Neisseria_sicca	0.885714	0.0188455	4.49091	up	Chikusetsusaponin III	竹节参皂苷III
MW0017048	k__Bacteria;p__Proteobacteria;c__Gammaproteobacteria;o__Cellvibrionales;f__Cellvibrionaceae;g__Teredinibacter;s__Teredinibacter_franksiae	0.942857	0.00480466	4.49091	up	Chikusetsusaponin III	竹节参皂苷III
MW0017048	k__Eukaryota;p__Ascomycota;c__Sordariomycetes;o__Diaporthales;f__Valsaceae;g__Valsa;s__Valsa_malicola	0.828571	0.0415627	4.49091	up	Chikusetsusaponin III	竹节参皂苷III
MW0017048	k__Bacteria;p__Bacteroidota;c__unclassified_Bacteroidota_class;o__unclassified_Bacteroidota_order;f__unclassified_Bacteroidota_family;g__unclassified_Bacteroidota_genus;s__Bacteroidetes_bacterium_HGW_Bacteroidetes_12	0.811679	0.0498576	4.49091	up	Chikusetsusaponin III	竹节参皂苷III
MW0017048	k__Bacteria;p__Bacteroidota;c__Bacteroidia;o__Bacteroidales;f__Bacteroidaceae;g__Bacteroides;s__Bacteroides_sp_AF14_46	0.840668	0.0360576	4.49091	up	Chikusetsusaponin III	竹节参皂苷III
MW0017048	k__Bacteria;p__Actinobacteria;c__Actinomycetia;o__Corynebacteriales;f__Mycobacteriaceae;g__Mycobacterium;s__Mycobacterium_kansasii	-0.898645	0.0148886	4.49091	up	Chikusetsusaponin III	竹节参皂苷III
MW0017048	k__Bacteria;p__Bacteroidota;c__Cytophagia;o__Cytophagales;f__Cyclobacteriaceae;g__Belliella;s__Belliella_pelovolcani	0.941124	0.00509754	4.49091	up	Chikusetsusaponin III	竹节参皂苷III
MW0017048	k__Bacteria;p__Proteobacteria;c__Epsilonproteobacteria;o__Campylobacterales;f__Helicobacteraceae;g__Helicobacter;s__Helicobacter_sp_MIT_01_3238	-0.941124	0.00509754	4.49091	up	Chikusetsusaponin III	竹节参皂苷III
MW0015605	k__Bacteria;p__Bacteroidota;c__Bacteroidia;o__Bacteroidales;f__Muribaculaceae;g__unclassified_Muribaculaceae_genus;s__Muribaculaceae_bacterium_Isolate_102_HZI	-0.828571	0.0415627	-4.65255	down	Agnuside	阿格努赛德
MW0015605	k__Bacteria;p__Bacteroidota;c__Bacteroidia;o__Bacteroidales;f__Barnesiellaceae;g__Barnesiella;s__Barnesiella_sp_CU968	-0.885714	0.0188455	-4.65255	down	Agnuside	阿格努赛德
MW0015605	k__Bacteria;p__Bacteroidota;c__Bacteroidia;o__Bacteroidales;f__Bacteroidaceae;g__Bacteroides;s__Bacteroides_acidifaciens	-0.828571	0.0415627	-4.65255	down	Agnuside	阿格努赛德
MW0015605	k__Bacteria;p__Bacteroidota;c__Bacteroidia;o__Bacteroidales;f__Muribaculaceae;g__Candidatus_Amulumruptor;s__Candidatus_Amulumruptor_caecigallinarius	0.828571	0.0415627	-4.65255	down	Agnuside	阿格努赛德
MW0015605	k__Bacteria;p__Bacteroidota;c__Bacteroidia;o__Bacteroidales;f__Muribaculaceae;g__Muribaculum;s__Muribaculum_sp_NM65_B17	-0.828571	0.0415627	-4.65255	down	Agnuside	阿格努赛德
MW0015605	k__Viruses;p__Uroviricota;c__Caudoviricetes;o__unclassified_Caudoviricetes_order;f__Siphoviridae;g__unclassified_Siphoviridae_genus;s__Siphoviridae_sp_ctBLh2	-0.942857	0.00480466	-4.65255	down	Agnuside	阿格努赛德
MW0015605	k__Bacteria;p__Firmicutes;c__Erysipelotrichia;o__Erysipelotrichales;f__Erysipelotrichaceae;g__unclassified_Erysipelotrichaceae_genus;s__Erysipelotrichaceae_bacterium	-0.885714	0.0188455	-4.65255	down	Agnuside	阿格努赛德
MW0015605	k__Bacteria;p__Bacteroidota;c__Bacteroidia;o__Bacteroidales;f__Bacteroidaceae;g__Bacteroides;s__Bacteroides_sp_9_1_42FAA	-0.828571	0.0415627	-4.65255	down	Agnuside	阿格努赛德
MW0015605	k__Bacteria;p__Bacteroidota;c__Bacteroidia;o__Bacteroidales;f__Bacteroidaceae;g__Bacteroides;s__Bacteroides_sp_51	-0.885714	0.0188455	-4.65255	down	Agnuside	阿格努赛德
MW0015605	k__Bacteria;p__Bacteroidota;c__Flavobacteriia;o__Flavobacteriales;f__Flavobacteriaceae;g__Flavobacterium;s__Flavobacterium_dauae	-0.942857	0.00480466	-4.65255	down	Agnuside	阿格努赛德
MW0015605	k__Bacteria;p__Firmicutes;c__Erysipelotrichia;o__Erysipelotrichales;f__Erysipelotrichaceae;g__Dubosiella;s__Dubosiella_newyorkensis	-0.942857	0.00480466	-4.65255	down	Agnuside	阿格努赛德
MW0015605	k__Bacteria;p__Bacteroidota;c__Bacteroidia;o__Bacteroidales;f__Dysgonomonadaceae;g__Dysgonomonas;s__Dysgonomonas_sp_216	-0.885714	0.0188455	-4.65255	down	Agnuside	阿格努赛德
MW0015605	k__Bacteria;p__Firmicutes;c__unclassified_Firmicutes_class;o__unclassified_Firmicutes_order;f__unclassified_Firmicutes_family;g__unclassified_Firmicutes_genus;s__Firmicutes_bacterium_CAG_103	1	0	-4.65255	down	Agnuside	阿格努赛德
MW0015605	k__Bacteria;p__Firmicutes;c__Bacilli;o__Bacillales;f__Paenibacillaceae;g__Paenibacillus;s__Paenibacillus_macerans	-0.828571	0.0415627	-4.65255	down	Agnuside	阿格努赛德
MW0015605	k__Bacteria;p__Firmicutes;c__Clostridia;o__Thermoanaerobacterales;f__Thermoanaerobacteraceae;g__Moorella;s__Moorella_thermoacetica	0.828571	0.0415627	-4.65255	down	Agnuside	阿格努赛德
MW0015605	k__Bacteria;p__Bacteroidota;c__Bacteroidia;o__Bacteroidales;f__Prevotellaceae;g__Prevotella;s__Prevotella_sp_P6B4	-1	0	-4.65255	down	Agnuside	阿格努赛德
MW0015605	k__Bacteria;p__Bacteroidota;c__Bacteroidia;o__Bacteroidales;f__Odoribacteraceae;g__Odoribacter;s__Odoribacter_sp_AF15_53	0.885714	0.0188455	-4.65255	down	Agnuside	阿格努赛德
MW0015605	k__Bacteria;p__Proteobacteria;c__Deltaproteobacteria;o__Desulfuromonadales;f__Geobacteraceae;g__Geobacter;s__Geobacter_metallireducens	-0.828571	0.0415627	-4.65255	down	Agnuside	阿格努赛德
MW0015605	k__Archaea;p__unclassified_Archaea_phylum;c__unclassified_Archaea_class;o__unclassified_Archaea_order;f__unclassified_Archaea_family;g__unclassified_Archaea_genus;s__uncultured_archaeon	0.942857	0.00480466	-4.65255	down	Agnuside	阿格努赛德
MW0015605	k__Bacteria;p__Bacteroidota;c__Bacteroidia;o__Bacteroidales;f__Bacteroidaceae;g__Mediterranea;s__Mediterranea_massiliensis	-0.885714	0.0188455	-4.65255	down	Agnuside	阿格努赛德
MW0015605	k__Bacteria;p__Proteobacteria;c__Betaproteobacteria;o__Burkholderiales;f__Sutterellaceae;g__Turicimonas;s__Turicimonas_muris	-0.828571	0.0415627	-4.65255	down	Agnuside	阿格努赛德
MW0015605	k__Bacteria;p__Firmicutes;c__Bacilli;o__Lactobacillales;f__Streptococcaceae;g__Streptococcus;s__Streptococcus_vestibularis	-0.942857	0.00480466	-4.65255	down	Agnuside	阿格努赛德
MW0015605	k__Archaea;p__Euryarchaeota;c__unclassified_Euryarchaeota_class;o__unclassified_Euryarchaeota_order;f__unclassified_Euryarchaeota_family;g__unclassified_Euryarchaeota_genus;s__Euryarchaeota_archaeon_ADurb_Bin190	0.828571	0.0415627	-4.65255	down	Agnuside	阿格努赛德
MW0015605	k__Bacteria;p__Proteobacteria;c__Epsilonproteobacteria;o__Campylobacterales;f__Helicobacteraceae;g__Helicobacter;s__Helicobacter_aurati	0.885714	0.0188455	-4.65255	down	Agnuside	阿格努赛德
MW0015605	k__Bacteria;p__Firmicutes;c__Clostridia;o__Eubacteriales;f__Lachnospiraceae;g__Bilifractor;s__Bilifractor_porci	0.828571	0.0415627	-4.65255	down	Agnuside	阿格努赛德
MW0015605	k__Bacteria;p__Proteobacteria;c__Deltaproteobacteria;o__unclassified_Deltaproteobacteria_order;f__unclassified_Deltaproteobacteria_family;g__unclassified_Deltaproteobacteria_genus;s__Deltaproteobacteria_bacterium_ADurb_Bin058	-0.828571	0.0415627	-4.65255	down	Agnuside	阿格努赛德
MW0015605	k__Bacteria;p__Proteobacteria;c__Betaproteobacteria;o__Burkholderiales;f__Burkholderiaceae;g__Burkholderia;s__Burkholderia_mallei	-0.885714	0.0188455	-4.65255	down	Agnuside	阿格努赛德
MW0015605	k__Bacteria;p__Bacteroidota;c__Cytophagia;o__Cytophagales;f__Cyclobacteriaceae;g__Cyclobacterium;s__Cyclobacterium_qasimii	-0.828571	0.0415627	-4.65255	down	Agnuside	阿格努赛德
MW0015605	k__Bacteria;p__Firmicutes;c__Negativicutes;o__Veillonellales;f__Veillonellaceae;g__Dialister;s__Dialister_invisus_CAG_218	0.828571	0.0415627	-4.65255	down	Agnuside	阿格努赛德
MW0015605	k__Bacteria;p__Chloroflexi;c__unclassified_Chloroflexi_class;o__unclassified_Chloroflexi_order;f__unclassified_Chloroflexi_family;g__unclassified_Chloroflexi_genus;s__Chloroflexi_bacterium_HGW_Chloroflexi_5	0.942857	0.00480466	-4.65255	down	Agnuside	阿格努赛德
MW0015605	k__Bacteria;p__Actinobacteria;c__Actinomycetia;o__Pseudonocardiales;f__Pseudonocardiaceae;g__Pseudonocardia;s__Pseudonocardia_asaccharolytica	-0.828571	0.0415627	-4.65255	down	Agnuside	阿格努赛德
MW0015605	k__Bacteria;p__Firmicutes;c__Bacilli;o__Lactobacillales;f__Streptococcaceae;g__Lactococcus;s__uncultured_Lactococcus_sp	-0.942857	0.00480466	-4.65255	down	Agnuside	阿格努赛德
MW0015605	k__Bacteria;p__Firmicutes;c__unclassified_Firmicutes_class;o__unclassified_Firmicutes_order;f__unclassified_Firmicutes_family;g__unclassified_Firmicutes_genus;s__Firmicutes_bacterium_ADurb_Bin506	0.942857	0.00480466	-4.65255	down	Agnuside	阿格努赛德
MW0015605	k__Bacteria;p__Proteobacteria;c__Gammaproteobacteria;o__Oceanospirillales;f__Oceanospirillaceae;g__Marinomonas;s__Marinomonas_ostreistagni	-0.942857	0.00480466	-4.65255	down	Agnuside	阿格努赛德
MW0015605	k__Bacteria;p__Proteobacteria;c__Betaproteobacteria;o__Neisseriales;f__Neisseriaceae;g__Neisseria;s__Neisseria_sicca	-0.885714	0.0188455	-4.65255	down	Agnuside	阿格努赛德
MW0015605	k__Eukaryota;p__Ascomycota;c__Sordariomycetes;o__Diaporthales;f__Valsaceae;g__Valsa;s__Valsa_malicola	-0.828571	0.0415627	-4.65255	down	Agnuside	阿格努赛德
MW0015605	k__Bacteria;p__Thermotogae;c__Thermotogae;o__Kosmotogales;f__Kosmotogaceae;g__Kosmotoga;s__Kosmotoga_sp	-0.942857	0.00480466	-4.65255	down	Agnuside	阿格努赛德
MW0015605	k__Viruses;p__Uroviricota;c__Caudoviricetes;o__unclassified_Caudoviricetes_order;f__Siphoviridae;g__unclassified_Siphoviridae_genus;s__Siphoviridae_sp_ctdHi7	0.840668	0.0360576	-4.65255	down	Agnuside	阿格努赛德
MW0015605	k__Bacteria;p__Firmicutes;c__Erysipelotrichia;o__Erysipelotrichales;f__Erysipelotrichaceae;g__Holdemanella;s__Holdemanella_porci	-0.811679	0.0498576	-4.65255	down	Agnuside	阿格努赛德
MW0015605	k__Bacteria;p__Bacteroidota;c__unclassified_Bacteroidota_class;o__unclassified_Bacteroidota_order;f__unclassified_Bacteroidota_family;g__unclassified_Bacteroidota_genus;s__Bacteroidetes_bacterium_HGW_Bacteroidetes_12	-0.811679	0.0498576	-4.65255	down	Agnuside	阿格努赛德
MW0015605	k__Bacteria;p__Bacteroidota;c__Cytophagia;o__Cytophagales;f__Cyclobacteriaceae;g__Echinicola;s__Echinicola_sp_20G	-0.811679	0.0498576	-4.65255	down	Agnuside	阿格努赛德
MW0015605	k__Bacteria;p__Actinobacteria;c__Actinomycetia;o__Corynebacteriales;f__Mycobacteriaceae;g__Mycobacterium;s__Mycobacterium_kansasii	0.811679	0.0498576	-4.65255	down	Agnuside	阿格努赛德
MW0015605	k__Bacteria;p__Lentisphaerae;c__Lentisphaeria;o__Victivallales;f__Victivallaceae;g__Victivallis;s__Victivallis_vadensis	0.880406	0.0205987	-4.65255	down	Agnuside	阿格努赛德
MW0015605	k__Bacteria;p__Fibrobacteres;c__Fibrobacteria;o__Fibrobacterales;f__Fibrobacteraceae;g__Fibrobacter;s__Fibrobacter_intestinalis	0.880406	0.0205987	-4.65255	down	Agnuside	阿格努赛德
MW0015605	k__Bacteria;p__Bacteroidota;c__Bacteroidia;o__Bacteroidales;f__Porphyromonadaceae;g__Porphyromonas;s__Porphyromonas_pasteri	0.880406	0.0205987	-4.65255	down	Agnuside	阿格努赛德
MW0015605	k__Bacteria;p__Bacteroidota;c__Chitinophagia;o__Chitinophagales;f__Chitinophagaceae;g__Niabella;s__Niabella_yanshanensis	0.941124	0.00509754	-4.65255	down	Agnuside	阿格努赛德
MW0015605	k__Bacteria;p__Bacteroidota;c__Sphingobacteriia;o__Sphingobacteriales;f__Sphingobacteriaceae;g__Mucilaginibacter;s__Mucilaginibacter_pineti	0.941124	0.00509754	-4.65255	down	Agnuside	阿格努赛德
MW0015605	k__Bacteria;p__Proteobacteria;c__Gammaproteobacteria;o__Pseudomonadales;f__Pseudomonadaceae;g__Pseudomonas;s__Pseudomonas_syringae_pv_coryli	0.880406	0.0205987	-4.65255	down	Agnuside	阿格努赛德
MW0015605	k__Bacteria;p__Firmicutes;c__Clostridia;o__Eubacteriales;f__Lachnospiraceae;g__Extibacter;s__Extibacter_sp_GGCC_0201	0.941124	0.00509754	-4.65255	down	Agnuside	阿格努赛德
MW0157919	k__Bacteria;p__Bacteroidota;c__Bacteroidia;o__Bacteroidales;f__Bacteroidaceae;g__Bacteroides;s__Bacteroides_sp_CAG_1060	0.828571	0.0415627	1.5243	up	Threonyl-valine	苏氨酰缬氨酸
MW0157919	k__Bacteria;p__Bacteroidota;c__Bacteroidia;o__Bacteroidales;f__Bacteroidaceae;g__Bacteroides;s__Bacteroides_sp_9_1_42FAA	0.942857	0.00480466	1.5243	up	Threonyl-valine	苏氨酰缬氨酸
MW0157919	k__Bacteria;p__Proteobacteria;c__Betaproteobacteria;o__Burkholderiales;f__Burkholderiaceae;g__Burkholderia;s__Burkholderia_cepacia	0.885714	0.0188455	1.5243	up	Threonyl-valine	苏氨酰缬氨酸
MW0157919	k__Bacteria;p__unclassified_Bacteria_phylum;c__unclassified_Bacteria_class;o__unclassified_Bacteria_order;f__unclassified_Bacteria_family;g__unclassified_Bacteria_genus;s__candidate_division_TA06_bacterium_ADurb_Bin417	-0.885714	0.0188455	1.5243	up	Threonyl-valine	苏氨酰缬氨酸
MW0157919	k__Bacteria;p__Bacteroidota;c__Bacteroidia;o__Bacteroidales;f__Bacteroidaceae;g__Bacteroides;s__Bacteroides_ilei	0.942857	0.00480466	1.5243	up	Threonyl-valine	苏氨酰缬氨酸
MW0157919	k__Bacteria;p__Bacteroidota;c__Bacteroidia;o__Bacteroidales;f__Rikenellaceae;g__Alistipes;s__Alistipes_sp_56_sp_Nov_56_25	0.828571	0.0415627	1.5243	up	Threonyl-valine	苏氨酰缬氨酸
MW0157919	k__Bacteria;p__Bacteroidota;c__Flavobacteriia;o__Flavobacteriales;f__Weeksellaceae;g__Halpernia;s__Halpernia_frigidisoli	0.828571	0.0415627	1.5243	up	Threonyl-valine	苏氨酰缬氨酸
MW0157919	k__Bacteria;p__Firmicutes;c__Clostridia;o__Thermoanaerobacterales;f__Thermoanaerobacteraceae;g__Moorella;s__Moorella_thermoacetica	-0.942857	0.00480466	1.5243	up	Threonyl-valine	苏氨酰缬氨酸
MW0157919	k__Bacteria;p__Bacteroidota;c__Bacteroidia;o__unclassified_Bacteroidia_order;f__unclassified_Bacteroidia_family;g__unclassified_Bacteroidia_genus;s__Bacteroidia_bacterium_43_41	1	0	1.5243	up	Threonyl-valine	苏氨酰缬氨酸
MW0157919	k__Archaea;p__unclassified_Archaea_phylum;c__unclassified_Archaea_class;o__unclassified_Archaea_order;f__unclassified_Archaea_family;g__unclassified_Archaea_genus;s__uncultured_archaeon	-0.828571	0.0415627	1.5243	up	Threonyl-valine	苏氨酰缬氨酸
MW0157919	k__Bacteria;p__Bacteroidota;c__Bacteroidia;o__Bacteroidales;f__Rikenellaceae;g__Alistipes;s__Alistipes_sp_An31A	0.885714	0.0188455	1.5243	up	Threonyl-valine	苏氨酰缬氨酸
MW0157919	k__Bacteria;p__Firmicutes;c__Clostridia;o__Eubacteriales;f__Oscillospiraceae;g__unclassified_Oscillospiraceae_genus;s__Ruminococcaceae_bacterium_D5	-0.828571	0.0415627	1.5243	up	Threonyl-valine	苏氨酰缬氨酸
MW0157919	k__Bacteria;p__Bacteroidota;c__Bacteroidia;o__Bacteroidales;f__Bacteroidaceae;g__Mediterranea;s__Mediterranea_massiliensis	0.942857	0.00480466	1.5243	up	Threonyl-valine	苏氨酰缬氨酸
MW0157919	k__Bacteria;p__Bacteroidota;c__Bacteroidia;o__Bacteroidales;f__Prevotellaceae;g__Prevotella;s__Prevotella_dentalis	-0.885714	0.0188455	1.5243	up	Threonyl-valine	苏氨酰缬氨酸
MW0157919	k__Bacteria;p__Gemmatimonadetes;c__unclassified_Gemmatimonadetes_class;o__unclassified_Gemmatimonadetes_order;f__unclassified_Gemmatimonadetes_family;g__unclassified_Gemmatimonadetes_genus;s__Gemmatimonadetes_bacterium_13_1_40CM_66_11	0.828571	0.0415627	1.5243	up	Threonyl-valine	苏氨酰缬氨酸
MW0157919	k__Bacteria;p__Firmicutes;c__Clostridia;o__Eubacteriales;f__Oscillospiraceae;g__Pseudoflavonifractor;s__Pseudoflavonifractor_sp_BIOML_A14	-0.828571	0.0415627	1.5243	up	Threonyl-valine	苏氨酰缬氨酸
MW0157919	k__Bacteria;p__Planctomycetota;c__unclassified_Planctomycetota_class;o__unclassified_Planctomycetota_order;f__unclassified_Planctomycetota_family;g__unclassified_Planctomycetota_genus;s__Planctomycetes_bacterium_ADurb_Bin401	0.885714	0.0188455	1.5243	up	Threonyl-valine	苏氨酰缬氨酸
MW0157919	k__Bacteria;p__Proteobacteria;c__Betaproteobacteria;o__Burkholderiales;f__Burkholderiaceae;g__Burkholderia;s__Burkholderia_mallei	0.942857	0.00480466	1.5243	up	Threonyl-valine	苏氨酰缬氨酸
MW0157919	k__Bacteria;p__Actinobacteria;c__Actinomycetia;o__Bifidobacteriales;f__Bifidobacteriaceae;g__Bifidobacterium;s__Bifidobacterium_tsurumiense	0.828571	0.0415627	1.5243	up	Threonyl-valine	苏氨酰缬氨酸
MW0157919	k__Bacteria;p__Chloroflexi;c__unclassified_Chloroflexi_class;o__unclassified_Chloroflexi_order;f__unclassified_Chloroflexi_family;g__unclassified_Chloroflexi_genus;s__Chloroflexi_bacterium_HGW_Chloroflexi_5	-0.885714	0.0188455	1.5243	up	Threonyl-valine	苏氨酰缬氨酸
MW0157919	k__Bacteria;p__Bacteroidota;c__Bacteroidia;o__Bacteroidales;f__Bacteroidaceae;g__Bacteroides;s__Bacteroides_sp_1_1_30	0.942857	0.00480466	1.5243	up	Threonyl-valine	苏氨酰缬氨酸
MW0157919	k__Bacteria;p__Nitrospirae;c__unclassified_Nitrospirae_class;o__unclassified_Nitrospirae_order;f__unclassified_Nitrospirae_family;g__unclassified_Nitrospirae_genus;s__Nitrospirae_bacterium	-0.828571	0.0415627	1.5243	up	Threonyl-valine	苏氨酰缬氨酸
MW0157919	k__Bacteria;p__Proteobacteria;c__Gammaproteobacteria;o__Oceanospirillales;f__Oceanospirillaceae;g__Marinomonas;s__Marinomonas_ostreistagni	0.828571	0.0415627	1.5243	up	Threonyl-valine	苏氨酰缬氨酸
MW0157919	k__Bacteria;p__Firmicutes;c__Tissierellia;o__unclassified_Tissierellia_order;f__unclassified_Tissierellia_family;g__Kallipyga;s__Kallipyga_massiliensis	-0.885714	0.0188455	1.5243	up	Threonyl-valine	苏氨酰缬氨酸
MW0157919	k__Bacteria;p__unclassified_Bacteria_phylum;c__unclassified_Bacteria_class;o__unclassified_Bacteria_order;f__unclassified_Bacteria_family;g__Candidatus_Moduliflexus;s__Candidatus_Moduliflexus_flocculans	-0.828571	0.0415627	1.5243	up	Threonyl-valine	苏氨酰缬氨酸
MW0157919	k__Bacteria;p__Actinobacteria;c__Coriobacteriia;o__Coriobacteriales;f__Coriobacteriaceae;g__Enorma;s__Enorma_massiliensis	-0.828571	0.0415627	1.5243	up	Threonyl-valine	苏氨酰缬氨酸
MW0157919	k__Bacteria;p__Proteobacteria;c__Deltaproteobacteria;o__Desulfobacterales;f__Desulfobulbaceae;g__Desulfobulbus;s__Desulfobulbus_sp_Tol_SR	-0.885714	0.0188455	1.5243	up	Threonyl-valine	苏氨酰缬氨酸
MW0157919	k__Bacteria;p__Firmicutes;c__Bacilli;o__Lactobacillales;f__Streptococcaceae;g__Streptococcus;s__Streptococcus_thermophilus	-0.828571	0.0415627	1.5243	up	Threonyl-valine	苏氨酰缬氨酸
MW0157919	k__Bacteria;p__unclassified_Bacteria_phylum;c__unclassified_Bacteria_class;o__unclassified_Bacteria_order;f__unclassified_Bacteria_family;g__unclassified_Bacteria_genus;s__uncultured_bacterium_LAB20	0.985611	0.000309086	1.5243	up	Threonyl-valine	苏氨酰缬氨酸
MW0157919	k__Bacteria;p__Firmicutes;c__Erysipelotrichia;o__Erysipelotrichales;f__Erysipelotrichaceae;g__Holdemanella;s__Holdemanella_porci	0.840668	0.0360576	1.5243	up	Threonyl-valine	苏氨酰缬氨酸
MW0157919	k__Bacteria;p__Bacteroidota;c__Cytophagia;o__Cytophagales;f__Cyclobacteriaceae;g__Echinicola;s__Echinicola_sp_20G	0.840668	0.0360576	1.5243	up	Threonyl-valine	苏氨酰缬氨酸
MW0157919	k__Bacteria;p__Firmicutes;c__Clostridia;o__Eubacteriales;f__Lachnospiraceae;g__Coprococcus;s__Coprococcus_sp_AF19_8AC	-0.927634	0.00766584	1.5243	up	Threonyl-valine	苏氨酰缬氨酸
MW0157919	k__Bacteria;p__Bacteroidota;c__Bacteroidia;o__Bacteroidales;f__Bacteroidaceae;g__Bacteroides;s__Bacteroides_sp_AF14_46	0.811679	0.0498576	1.5243	up	Threonyl-valine	苏氨酰缬氨酸
MW0157919	k__Bacteria;p__Lentisphaerae;c__Lentisphaeria;o__Victivallales;f__Victivallaceae;g__Victivallis;s__Victivallis_vadensis	-0.880406	0.0205987	1.5243	up	Threonyl-valine	苏氨酰缬氨酸
MW0157919	k__Bacteria;p__Fibrobacteres;c__Fibrobacteria;o__Fibrobacterales;f__Fibrobacteraceae;g__Fibrobacter;s__Fibrobacter_intestinalis	-0.880406	0.0205987	1.5243	up	Threonyl-valine	苏氨酰缬氨酸
MW0157919	k__Bacteria;p__Bacteroidota;c__Bacteroidia;o__Bacteroidales;f__Porphyromonadaceae;g__Porphyromonas;s__Porphyromonas_pasteri	-0.880406	0.0205987	1.5243	up	Threonyl-valine	苏氨酰缬氨酸
MW0157919	k__Bacteria;p__Proteobacteria;c__Gammaproteobacteria;o__Moraxellales;f__Moraxellaceae;g__Acinetobacter;s__Acinetobacter_pittii	0.880406	0.0205987	1.5243	up	Threonyl-valine	苏氨酰缬氨酸
MW0157919	k__Bacteria;p__Proteobacteria;c__Gammaproteobacteria;o__Pseudomonadales;f__Pseudomonadaceae;g__Pseudomonas;s__Pseudomonas_syringae_pv_coryli	-0.880406	0.0205987	1.5243	up	Threonyl-valine	苏氨酰缬氨酸
MW0157919	k__Bacteria;p__Proteobacteria;c__Deltaproteobacteria;o__Myxococcales;f__Myxococcaceae;g__Myxococcus;s__Myxococcus_sp_RHSTA_1_4	-0.941124	0.00509754	1.5243	up	Threonyl-valine	苏氨酰缬氨酸
MW0123226	k__Bacteria;p__Bacteroidota;c__Bacteroidia;o__Bacteroidales;f__Muribaculaceae;g__unclassified_Muribaculaceae_genus;s__Muribaculaceae_bacterium_Isolate_102_HZI	0.885714	0.0188455	1.21349	up	Carbofuran	呋喃丹
MW0123226	k__Bacteria;p__Bacteroidota;c__Bacteroidia;o__Bacteroidales;f__Muribaculaceae;g__unclassified_Muribaculaceae_genus;s__Muribaculaceae_bacterium_Isolate_080_Janvier	0.828571	0.0415627	1.21349	up	Carbofuran	呋喃丹
MW0123226	k__Bacteria;p__Bacteroidota;c__Bacteroidia;o__Bacteroidales;f__Barnesiellaceae;g__Barnesiella;s__Barnesiella_sp_CU968	1	0	1.21349	up	Carbofuran	呋喃丹
MW0123226	k__Bacteria;p__Bacteroidota;c__Bacteroidia;o__Bacteroidales;f__Muribaculaceae;g__Duncaniella;s__Duncaniella_dubosii	0.828571	0.0415627	1.21349	up	Carbofuran	呋喃丹
MW0123226	k__Bacteria;p__Bacteroidota;c__Bacteroidia;o__Bacteroidales;f__Bacteroidaceae;g__Bacteroides;s__Bacteroides_acidifaciens	0.885714	0.0188455	1.21349	up	Carbofuran	呋喃丹
MW0123226	k__Bacteria;p__Bacteroidota;c__Bacteroidia;o__Bacteroidales;f__Muribaculaceae;g__Muribaculum;s__Muribaculum_sp_NM65_B17	0.885714	0.0188455	1.21349	up	Carbofuran	呋喃丹
MW0123226	k__Viruses;p__Uroviricota;c__Caudoviricetes;o__unclassified_Caudoviricetes_order;f__Siphoviridae;g__unclassified_Siphoviridae_genus;s__Siphoviridae_sp_ctBLh2	0.942857	0.00480466	1.21349	up	Carbofuran	呋喃丹
MW0123226	k__Bacteria;p__Bacteroidota;c__Bacteroidia;o__Bacteroidales;f__Tannerellaceae;g__Parabacteroides;s__Parabacteroides_sp_AF19_14	0.885714	0.0188455	1.21349	up	Carbofuran	呋喃丹
MW0123226	k__Bacteria;p__Firmicutes;c__Erysipelotrichia;o__Erysipelotrichales;f__Erysipelotrichaceae;g__unclassified_Erysipelotrichaceae_genus;s__Erysipelotrichaceae_bacterium	1	0	1.21349	up	Carbofuran	呋喃丹
MW0123226	k__Bacteria;p__Bacteroidota;c__Bacteroidia;o__Bacteroidales;f__Bacteroidaceae;g__Bacteroides;s__Bacteroides_sp_51	0.828571	0.0415627	1.21349	up	Carbofuran	呋喃丹
MW0123226	k__Bacteria;p__Bacteroidota;c__Bacteroidia;o__Bacteroidales;f__Muribaculaceae;g__unclassified_Muribaculaceae_genus;s__Muribaculaceae_bacterium_Isolate_083_Janvier	0.942857	0.00480466	1.21349	up	Carbofuran	呋喃丹
MW0123226	k__Bacteria;p__Bacteroidota;c__Flavobacteriia;o__Flavobacteriales;f__Flavobacteriaceae;g__Flavobacterium;s__Flavobacterium_dauae	0.942857	0.00480466	1.21349	up	Carbofuran	呋喃丹
MW0123226	k__Bacteria;p__Firmicutes;c__Erysipelotrichia;o__Erysipelotrichales;f__Erysipelotrichaceae;g__Dubosiella;s__Dubosiella_newyorkensis	0.942857	0.00480466	1.21349	up	Carbofuran	呋喃丹
MW0123226	k__Bacteria;p__Bacteroidota;c__Bacteroidia;o__Bacteroidales;f__Dysgonomonadaceae;g__Dysgonomonas;s__Dysgonomonas_sp_216	0.828571	0.0415627	1.21349	up	Carbofuran	呋喃丹
MW0123226	k__Bacteria;p__Firmicutes;c__unclassified_Firmicutes_class;o__unclassified_Firmicutes_order;f__unclassified_Firmicutes_family;g__unclassified_Firmicutes_genus;s__Firmicutes_bacterium_CAG_103	-0.885714	0.0188455	1.21349	up	Carbofuran	呋喃丹
MW0123226	k__Bacteria;p__Bacteroidota;c__Bacteroidia;o__Bacteroidales;f__Bacteroidaceae;g__Bacteroides;s__Bacteroides_sp_HPS0048	0.828571	0.0415627	1.21349	up	Carbofuran	呋喃丹
MW0123226	k__Bacteria;p__Bacteroidota;c__Bacteroidia;o__Bacteroidales;f__Prevotellaceae;g__Prevotella;s__Prevotella_sp_P4_67	0.885714	0.0188455	1.21349	up	Carbofuran	呋喃丹
MW0123226	k__Bacteria;p__Firmicutes;c__Bacilli;o__Bacillales;f__Paenibacillaceae;g__Paenibacillus;s__Paenibacillus_macerans	0.885714	0.0188455	1.21349	up	Carbofuran	呋喃丹
MW0123226	k__Bacteria;p__Bacteroidota;c__Bacteroidia;o__Bacteroidales;f__Prevotellaceae;g__Prevotella;s__Prevotella_sp_HUN102	0.828571	0.0415627	1.21349	up	Carbofuran	呋喃丹
MW0123226	k__Bacteria;p__Bacteroidota;c__Bacteroidia;o__Bacteroidales;f__Prevotellaceae;g__Prevotella;s__Prevotella_sp_P6B4	0.885714	0.0188455	1.21349	up	Carbofuran	呋喃丹
MW0123226	k__Bacteria;p__Bacteroidota;c__Bacteroidia;o__Bacteroidales;f__Odoribacteraceae;g__Odoribacter;s__Odoribacter_sp_AF15_53	-0.828571	0.0415627	1.21349	up	Carbofuran	呋喃丹
MW0123226	k__Bacteria;p__Proteobacteria;c__Deltaproteobacteria;o__Desulfuromonadales;f__Geobacteraceae;g__Geobacter;s__Geobacter_metallireducens	0.885714	0.0188455	1.21349	up	Carbofuran	呋喃丹
MW0123226	k__Bacteria;p__Bacteroidota;c__Bacteroidia;o__Bacteroidales;f__Dysgonomonadaceae;g__Proteiniphilum;s__Proteiniphilum_sp_X52	0.885714	0.0188455	1.21349	up	Carbofuran	呋喃丹
MW0123226	k__Bacteria;p__Firmicutes;c__Negativicutes;o__Acidaminococcales;f__Acidaminococcaceae;g__Acidaminococcus;s__Acidaminococcus_sp_CAG_542	-0.828571	0.0415627	1.21349	up	Carbofuran	呋喃丹
MW0123226	k__Bacteria;p__Proteobacteria;c__Betaproteobacteria;o__Burkholderiales;f__Sutterellaceae;g__Turicimonas;s__Turicimonas_muris	0.885714	0.0188455	1.21349	up	Carbofuran	呋喃丹
MW0123226	k__Bacteria;p__Bacteroidota;c__Bacteroidia;o__Bacteroidales;f__Prevotellaceae;g__Prevotella;s__Prevotella_sp_FD3004	0.942857	0.00480466	1.21349	up	Carbofuran	呋喃丹
MW0123226	k__Bacteria;p__Bacteroidota;c__Bacteroidia;o__Marinilabiliales;f__unclassified_Marinilabiliales_family;g__unclassified_Marinilabiliales_genus;s__Marinilabiliales_bacterium	0.942857	0.00480466	1.21349	up	Carbofuran	呋喃丹
MW0123226	k__Bacteria;p__Firmicutes;c__Bacilli;o__Lactobacillales;f__Streptococcaceae;g__Streptococcus;s__Streptococcus_vestibularis	0.942857	0.00480466	1.21349	up	Carbofuran	呋喃丹
MW0123226	k__Bacteria;p__unclassified_Bacteria_phylum;c__unclassified_Bacteria_class;o__unclassified_Bacteria_order;f__unclassified_Bacteria_family;g__unclassified_Bacteria_genus;s__bacterium_HR23	-0.942857	0.00480466	1.21349	up	Carbofuran	呋喃丹
MW0123226	k__Bacteria;p__Bacteroidota;c__Bacteroidia;o__Bacteroidales;f__Tannerellaceae;g__Tannerella;s__Tannerella_sp_oral_taxon_808	0.942857	0.00480466	1.21349	up	Carbofuran	呋喃丹
MW0123226	k__Archaea;p__Euryarchaeota;c__unclassified_Euryarchaeota_class;o__unclassified_Euryarchaeota_order;f__unclassified_Euryarchaeota_family;g__unclassified_Euryarchaeota_genus;s__Euryarchaeota_archaeon_ADurb_Bin190	-0.885714	0.0188455	1.21349	up	Carbofuran	呋喃丹
MW0123226	k__Bacteria;p__Bacteroidota;c__Bacteroidia;o__Bacteroidales;f__Tannerellaceae;g__Parabacteroides;s__Parabacteroides_sp_AF17_3	0.942857	0.00480466	1.21349	up	Carbofuran	呋喃丹
MW0123226	k__Bacteria;p__Proteobacteria;c__Epsilonproteobacteria;o__Campylobacterales;f__Helicobacteraceae;g__Helicobacter;s__Helicobacter_aurati	-0.828571	0.0415627	1.21349	up	Carbofuran	呋喃丹
MW0123226	k__Bacteria;p__Firmicutes;c__Clostridia;o__Eubacteriales;f__Lachnospiraceae;g__Bilifractor;s__Bilifractor_porci	-0.885714	0.0188455	1.21349	up	Carbofuran	呋喃丹
MW0123226	k__Bacteria;p__Proteobacteria;c__Deltaproteobacteria;o__unclassified_Deltaproteobacteria_order;f__unclassified_Deltaproteobacteria_family;g__unclassified_Deltaproteobacteria_genus;s__Deltaproteobacteria_bacterium_ADurb_Bin058	0.885714	0.0188455	1.21349	up	Carbofuran	呋喃丹
MW0123226	k__Bacteria;p__unclassified_Bacteria_phylum;c__unclassified_Bacteria_class;o__unclassified_Bacteria_order;f__unclassified_Bacteria_family;g__unclassified_Bacteria_genus;s__uncultured_bacterium_Csd4	0.885714	0.0188455	1.21349	up	Carbofuran	呋喃丹
MW0123226	k__Bacteria;p__Bacteroidota;c__Cytophagia;o__Cytophagales;f__Cyclobacteriaceae;g__Cyclobacterium;s__Cyclobacterium_qasimii	0.885714	0.0188455	1.21349	up	Carbofuran	呋喃丹
MW0123226	k__Bacteria;p__Bacteroidota;c__Bacteroidia;o__unclassified_Bacteroidia_order;f__unclassified_Bacteroidia_family;g__unclassified_Bacteroidia_genus;s__Bacteroidia_bacterium_44_10	0.885714	0.0188455	1.21349	up	Carbofuran	呋喃丹
MW0123226	k__Bacteria;p__Firmicutes;c__Bacilli;o__Bacillales;f__Planococcaceae;g__Planococcus;s__Planococcus_sp_107_1	0.885714	0.0188455	1.21349	up	Carbofuran	呋喃丹
MW0123226	k__Bacteria;p__Proteobacteria;c__Gammaproteobacteria;o__Vibrionales;f__Vibrionaceae;g__Photobacterium;s__Photobacterium_sp_J15	-0.828571	0.0415627	1.21349	up	Carbofuran	呋喃丹
MW0123226	k__Bacteria;p__Firmicutes;c__Bacilli;o__Lactobacillales;f__Streptococcaceae;g__Lactococcus;s__uncultured_Lactococcus_sp	0.942857	0.00480466	1.21349	up	Carbofuran	呋喃丹
MW0123226	k__Bacteria;p__Firmicutes;c__unclassified_Firmicutes_class;o__unclassified_Firmicutes_order;f__unclassified_Firmicutes_family;g__unclassified_Firmicutes_genus;s__Firmicutes_bacterium_ADurb_Bin506	-0.942857	0.00480466	1.21349	up	Carbofuran	呋喃丹
MW0123226	k__Bacteria;p__Proteobacteria;c__Betaproteobacteria;o__Neisseriales;f__Neisseriaceae;g__Neisseria;s__Neisseria_sicca	1	0	1.21349	up	Carbofuran	呋喃丹
MW0123226	k__Bacteria;p__Proteobacteria;c__Gammaproteobacteria;o__Cellvibrionales;f__Cellvibrionaceae;g__Teredinibacter;s__Teredinibacter_franksiae	0.942857	0.00480466	1.21349	up	Carbofuran	呋喃丹
MW0123226	k__Eukaryota;p__Ascomycota;c__Sordariomycetes;o__Diaporthales;f__Valsaceae;g__Valsa;s__Valsa_malicola	0.885714	0.0188455	1.21349	up	Carbofuran	呋喃丹
MW0123226	k__Bacteria;p__Thermotogae;c__Thermotogae;o__Kosmotogales;f__Kosmotogaceae;g__Kosmotoga;s__Kosmotoga_sp	0.942857	0.00480466	1.21349	up	Carbofuran	呋喃丹
MW0123226	k__Viruses;p__Uroviricota;c__Caudoviricetes;o__unclassified_Caudoviricetes_order;f__Siphoviridae;g__unclassified_Siphoviridae_genus;s__Siphoviridae_sp_ctdHi7	-0.811679	0.0498576	1.21349	up	Carbofuran	呋喃丹
MW0123226	k__Bacteria;p__Bacteroidota;c__unclassified_Bacteroidota_class;o__unclassified_Bacteroidota_order;f__unclassified_Bacteroidota_family;g__unclassified_Bacteroidota_genus;s__Bacteroidetes_bacterium_HGW_Bacteroidetes_12	0.840668	0.0360576	1.21349	up	Carbofuran	呋喃丹
MW0123226	k__Bacteria;p__Bacteroidota;c__Bacteroidia;o__Bacteroidales;f__Bacteroidaceae;g__Bacteroides;s__Bacteroides_sp_AF14_46	0.811679	0.0498576	1.21349	up	Carbofuran	呋喃丹
MW0123226	k__Bacteria;p__Actinobacteria;c__Actinomycetia;o__Corynebacteriales;f__Mycobacteriaceae;g__Mycobacterium;s__Mycobacterium_kansasii	-0.927634	0.00766584	1.21349	up	Carbofuran	呋喃丹
MW0123226	k__Bacteria;p__Bacteroidota;c__Chitinophagia;o__Chitinophagales;f__Chitinophagaceae;g__Niabella;s__Niabella_yanshanensis	-0.880406	0.0205987	1.21349	up	Carbofuran	呋喃丹
MW0123226	k__Bacteria;p__Bacteroidota;c__Sphingobacteriia;o__Sphingobacteriales;f__Sphingobacteriaceae;g__Mucilaginibacter;s__Mucilaginibacter_pineti	-0.880406	0.0205987	1.21349	up	Carbofuran	呋喃丹
MW0123226	k__Bacteria;p__Bacteroidota;c__Cytophagia;o__Cytophagales;f__Cyclobacteriaceae;g__Belliella;s__Belliella_pelovolcani	0.880406	0.0205987	1.21349	up	Carbofuran	呋喃丹
MW0123226	k__Bacteria;p__Proteobacteria;c__Epsilonproteobacteria;o__Campylobacterales;f__Helicobacteraceae;g__Helicobacter;s__Helicobacter_sp_MIT_01_3238	-0.880406	0.0205987	1.21349	up	Carbofuran	呋喃丹
MW0123226	k__Bacteria;p__Firmicutes;c__Clostridia;o__Eubacteriales;f__Lachnospiraceae;g__Extibacter;s__Extibacter_sp_GGCC_0201	-0.880406	0.0205987	1.21349	up	Carbofuran	呋喃丹
MW0124648	k__Bacteria;p__Bacteroidota;c__Bacteroidia;o__Bacteroidales;f__Muribaculaceae;g__Candidatus_Amulumruptor;s__Candidatus_Amulumruptor_caecigallinarius	-0.885714	0.0188455	0.499073	up	Lapatinib	拉帕替尼
MW0124648	k__Bacteria;p__Bacteroidota;c__Bacteroidia;o__Bacteroidales;f__Bacteroidaceae;g__Bacteroides;s__Bacteroides_sp_51	0.828571	0.0415627	0.499073	up	Lapatinib	拉帕替尼
MW0124648	k__Bacteria;p__unclassified_Bacteria_phylum;c__unclassified_Bacteria_class;o__unclassified_Bacteria_order;f__unclassified_Bacteria_family;g__unclassified_Bacteria_genus;s__candidate_division_TA06_bacterium_ADurb_Bin417	-0.942857	0.00480466	0.499073	up	Lapatinib	拉帕替尼
MW0124648	k__Bacteria;p__Bacteroidota;c__Bacteroidia;o__Bacteroidales;f__Bacteroidaceae;g__Bacteroides;s__Bacteroides_sp_HPS0048	0.828571	0.0415627	0.499073	up	Lapatinib	拉帕替尼
MW0124648	k__Bacteria;p__Actinobacteria;c__Actinomycetia;o__Streptomycetales;f__Streptomycetaceae;g__Streptomyces;s__Streptomyces_sp_Tu6071	-0.828571	0.0415627	0.499073	up	Lapatinib	拉帕替尼
MW0124648	k__Bacteria;p__Firmicutes;c__Bacilli;o__Bacillales;f__Paenibacillaceae;g__Paenibacillus;s__Paenibacillus_macerans	0.885714	0.0188455	0.499073	up	Lapatinib	拉帕替尼
MW0124648	k__Bacteria;p__Bacteroidota;c__Bacteroidia;o__Bacteroidales;f__Odoribacteraceae;g__Odoribacter;s__Odoribacter_sp_AF15_53	-0.828571	0.0415627	0.499073	up	Lapatinib	拉帕替尼
MW0124648	k__Bacteria;p__Firmicutes;c__Clostridia;o__Eubacteriales;f__Oscillospiraceae;g__unclassified_Oscillospiraceae_genus;s__Ruminococcaceae_bacterium_D16	-0.885714	0.0188455	0.499073	up	Lapatinib	拉帕替尼
MW0124648	k__Bacteria;p__Bacteroidota;c__Bacteroidia;o__Bacteroidales;f__Rikenellaceae;g__Alistipes;s__Alistipes_sp_An31A	0.942857	0.00480466	0.499073	up	Lapatinib	拉帕替尼
MW0124648	k__Bacteria;p__Bacteroidota;c__Bacteroidia;o__Bacteroidales;f__Bacteroidaceae;g__Mediterranea;s__Mediterranea_massiliensis	0.828571	0.0415627	0.499073	up	Lapatinib	拉帕替尼
MW0124648	k__Bacteria;p__Bacteroidota;c__Bacteroidia;o__Bacteroidales;f__Prevotellaceae;g__Prevotella;s__Prevotella_dentalis	-0.942857	0.00480466	0.499073	up	Lapatinib	拉帕替尼
MW0124648	k__Bacteria;p__Proteobacteria;c__Epsilonproteobacteria;o__Campylobacterales;f__Helicobacteraceae;g__Helicobacter;s__Helicobacter_aurati	-0.828571	0.0415627	0.499073	up	Lapatinib	拉帕替尼
MW0124648	k__Bacteria;p__Proteobacteria;c__Deltaproteobacteria;o__unclassified_Deltaproteobacteria_order;f__unclassified_Deltaproteobacteria_family;g__unclassified_Deltaproteobacteria_genus;s__Deltaproteobacteria_bacterium_ADurb_Bin058	0.885714	0.0188455	0.499073	up	Lapatinib	拉帕替尼
MW0124648	k__Bacteria;p__Proteobacteria;c__Betaproteobacteria;o__Burkholderiales;f__Burkholderiaceae;g__Burkholderia;s__Burkholderia_mallei	0.828571	0.0415627	0.499073	up	Lapatinib	拉帕替尼
MW0124648	k__Bacteria;p__Firmicutes;c__Negativicutes;o__Veillonellales;f__Veillonellaceae;g__Dialister;s__Dialister_invisus_CAG_218	-0.885714	0.0188455	0.499073	up	Lapatinib	拉帕替尼
MW0124648	k__Bacteria;p__Bacteroidota;c__Bacteroidia;o__Bacteroidales;f__Bacteroidaceae;g__Bacteroides;s__Bacteroides_sp_1_1_30	0.885714	0.0188455	0.499073	up	Lapatinib	拉帕替尼
MW0124648	k__Bacteria;p__Actinobacteria;c__Actinomycetia;o__Pseudonocardiales;f__Pseudonocardiaceae;g__Pseudonocardia;s__Pseudonocardia_asaccharolytica	0.885714	0.0188455	0.499073	up	Lapatinib	拉帕替尼
MW0124648	k__Bacteria;p__Nitrospirae;c__Nitrospira;o__Nitrospirales;f__Nitrospiraceae;g__Nitrospira;s__Candidatus_Nitrospira_nitrificans	1	0	0.499073	up	Lapatinib	拉帕替尼
MW0124648	k__Eukaryota;p__Ascomycota;c__Sordariomycetes;o__Diaporthales;f__Valsaceae;g__Valsa;s__Valsa_malicola	0.885714	0.0188455	0.499073	up	Lapatinib	拉帕替尼
MW0124648	k__Bacteria;p__unclassified_Bacteria_phylum;c__unclassified_Bacteria_class;o__unclassified_Bacteria_order;f__unclassified_Bacteria_family;g__Candidatus_Moduliflexus;s__Candidatus_Moduliflexus_flocculans	-0.942857	0.00480466	0.499073	up	Lapatinib	拉帕替尼
MW0124648	k__Bacteria;p__Proteobacteria;c__Deltaproteobacteria;o__Desulfobacterales;f__Desulfobulbaceae;g__Desulfobulbus;s__Desulfobulbus_sp_Tol_SR	-0.942857	0.00480466	0.499073	up	Lapatinib	拉帕替尼
MW0124648	k__Bacteria;p__Firmicutes;c__Erysipelotrichia;o__Erysipelotrichales;f__Erysipelotrichaceae;g__Holdemanella;s__Holdemanella_porci	0.927634	0.00766584	0.499073	up	Lapatinib	拉帕替尼
MW0124648	k__Bacteria;p__Bacteroidota;c__Flavobacteriia;o__Flavobacteriales;f__Flavobacteriaceae;g__Polaribacter;s__Polaribacter_sp_KT_15	0.985611	0.000309086	0.499073	up	Lapatinib	拉帕替尼
MW0124648	k__Bacteria;p__Bacteroidota;c__unclassified_Bacteroidota_class;o__unclassified_Bacteroidota_order;f__unclassified_Bacteroidota_family;g__unclassified_Bacteroidota_genus;s__Bacteroidetes_bacterium_HGW_Bacteroidetes_12	0.927634	0.00766584	0.499073	up	Lapatinib	拉帕替尼
MW0124648	k__Bacteria;p__Bacteroidota;c__Cytophagia;o__Cytophagales;f__Cyclobacteriaceae;g__Echinicola;s__Echinicola_sp_20G	0.927634	0.00766584	0.499073	up	Lapatinib	拉帕替尼
MW0124648	k__Bacteria;p__Lentisphaerae;c__Lentisphaeria;o__Victivallales;f__Victivallaceae;g__Victivallis;s__Victivallis_vadensis	-0.941124	0.00509754	0.499073	up	Lapatinib	拉帕替尼
MW0124648	k__Bacteria;p__Fibrobacteres;c__Fibrobacteria;o__Fibrobacterales;f__Fibrobacteraceae;g__Fibrobacter;s__Fibrobacter_intestinalis	-0.941124	0.00509754	0.499073	up	Lapatinib	拉帕替尼
MW0124648	k__Bacteria;p__Bacteroidota;c__Bacteroidia;o__Bacteroidales;f__Porphyromonadaceae;g__Porphyromonas;s__Porphyromonas_pasteri	-0.941124	0.00509754	0.499073	up	Lapatinib	拉帕替尼
MW0124648	k__Bacteria;p__Bacteroidota;c__Chitinophagia;o__Chitinophagales;f__Chitinophagaceae;g__Niabella;s__Niabella_yanshanensis	-0.880406	0.0205987	0.499073	up	Lapatinib	拉帕替尼
MW0124648	k__Bacteria;p__Bacteroidota;c__Sphingobacteriia;o__Sphingobacteriales;f__Sphingobacteriaceae;g__Mucilaginibacter;s__Mucilaginibacter_pineti	-0.880406	0.0205987	0.499073	up	Lapatinib	拉帕替尼
MW0124648	k__Bacteria;p__Proteobacteria;c__Gammaproteobacteria;o__Moraxellales;f__Moraxellaceae;g__Acinetobacter;s__Acinetobacter_pittii	0.880406	0.0205987	0.499073	up	Lapatinib	拉帕替尼
MW0124648	k__Bacteria;p__Bacteroidota;c__Cytophagia;o__Cytophagales;f__Cyclobacteriaceae;g__Belliella;s__Belliella_pelovolcani	0.880406	0.0205987	0.499073	up	Lapatinib	拉帕替尼
MW0124648	k__Bacteria;p__Proteobacteria;c__Gammaproteobacteria;o__Pseudomonadales;f__Pseudomonadaceae;g__Pseudomonas;s__Pseudomonas_syringae_pv_coryli	-0.941124	0.00509754	0.499073	up	Lapatinib	拉帕替尼
MW0124648	k__Bacteria;p__Firmicutes;c__Clostridia;o__Eubacteriales;f__Lachnospiraceae;g__Extibacter;s__Extibacter_sp_GGCC_0201	-0.880406	0.0205987	0.499073	up	Lapatinib	拉帕替尼
MW0124648	k__Bacteria;p__Proteobacteria;c__Deltaproteobacteria;o__Myxococcales;f__Myxococcaceae;g__Myxococcus;s__Myxococcus_sp_RHSTA_1_4	-0.880406	0.0205987	0.499073	up	Lapatinib	拉帕替尼
MW0052883	k__Bacteria;p__Bacteroidota;c__Bacteroidia;o__Bacteroidales;f__Muribaculaceae;g__Candidatus_Amulumruptor;s__Candidatus_Amulumruptor_caecigallinarius	-0.885714	0.0188455	0.498939	up	Farnesyl diphosphate	法尼焦磷酸
MW0052883	k__Bacteria;p__Bacteroidota;c__Bacteroidia;o__Bacteroidales;f__Bacteroidaceae;g__Bacteroides;s__Bacteroides_sp_51	0.828571	0.0415627	0.498939	up	Farnesyl diphosphate	法尼焦磷酸
MW0052883	k__Bacteria;p__unclassified_Bacteria_phylum;c__unclassified_Bacteria_class;o__unclassified_Bacteria_order;f__unclassified_Bacteria_family;g__unclassified_Bacteria_genus;s__candidate_division_TA06_bacterium_ADurb_Bin417	-0.942857	0.00480466	0.498939	up	Farnesyl diphosphate	法尼焦磷酸
MW0052883	k__Bacteria;p__Bacteroidota;c__Bacteroidia;o__Bacteroidales;f__Bacteroidaceae;g__Bacteroides;s__Bacteroides_sp_HPS0048	0.828571	0.0415627	0.498939	up	Farnesyl diphosphate	法尼焦磷酸
MW0052883	k__Bacteria;p__Actinobacteria;c__Actinomycetia;o__Streptomycetales;f__Streptomycetaceae;g__Streptomyces;s__Streptomyces_sp_Tu6071	-0.828571	0.0415627	0.498939	up	Farnesyl diphosphate	法尼焦磷酸
MW0052883	k__Bacteria;p__Firmicutes;c__Bacilli;o__Bacillales;f__Paenibacillaceae;g__Paenibacillus;s__Paenibacillus_macerans	0.885714	0.0188455	0.498939	up	Farnesyl diphosphate	法尼焦磷酸
MW0052883	k__Bacteria;p__Bacteroidota;c__Bacteroidia;o__Bacteroidales;f__Odoribacteraceae;g__Odoribacter;s__Odoribacter_sp_AF15_53	-0.828571	0.0415627	0.498939	up	Farnesyl diphosphate	法尼焦磷酸
MW0052883	k__Bacteria;p__Firmicutes;c__Clostridia;o__Eubacteriales;f__Oscillospiraceae;g__unclassified_Oscillospiraceae_genus;s__Ruminococcaceae_bacterium_D16	-0.885714	0.0188455	0.498939	up	Farnesyl diphosphate	法尼焦磷酸
MW0052883	k__Bacteria;p__Bacteroidota;c__Bacteroidia;o__Bacteroidales;f__Rikenellaceae;g__Alistipes;s__Alistipes_sp_An31A	0.942857	0.00480466	0.498939	up	Farnesyl diphosphate	法尼焦磷酸
MW0052883	k__Bacteria;p__Bacteroidota;c__Bacteroidia;o__Bacteroidales;f__Bacteroidaceae;g__Mediterranea;s__Mediterranea_massiliensis	0.828571	0.0415627	0.498939	up	Farnesyl diphosphate	法尼焦磷酸
MW0052883	k__Bacteria;p__Bacteroidota;c__Bacteroidia;o__Bacteroidales;f__Prevotellaceae;g__Prevotella;s__Prevotella_dentalis	-0.942857	0.00480466	0.498939	up	Farnesyl diphosphate	法尼焦磷酸
MW0052883	k__Bacteria;p__Proteobacteria;c__Epsilonproteobacteria;o__Campylobacterales;f__Helicobacteraceae;g__Helicobacter;s__Helicobacter_aurati	-0.828571	0.0415627	0.498939	up	Farnesyl diphosphate	法尼焦磷酸
MW0052883	k__Bacteria;p__Proteobacteria;c__Deltaproteobacteria;o__unclassified_Deltaproteobacteria_order;f__unclassified_Deltaproteobacteria_family;g__unclassified_Deltaproteobacteria_genus;s__Deltaproteobacteria_bacterium_ADurb_Bin058	0.885714	0.0188455	0.498939	up	Farnesyl diphosphate	法尼焦磷酸
MW0052883	k__Bacteria;p__Proteobacteria;c__Betaproteobacteria;o__Burkholderiales;f__Burkholderiaceae;g__Burkholderia;s__Burkholderia_mallei	0.828571	0.0415627	0.498939	up	Farnesyl diphosphate	法尼焦磷酸
MW0052883	k__Bacteria;p__Firmicutes;c__Negativicutes;o__Veillonellales;f__Veillonellaceae;g__Dialister;s__Dialister_invisus_CAG_218	-0.885714	0.0188455	0.498939	up	Farnesyl diphosphate	法尼焦磷酸
MW0052883	k__Bacteria;p__Bacteroidota;c__Bacteroidia;o__Bacteroidales;f__Bacteroidaceae;g__Bacteroides;s__Bacteroides_sp_1_1_30	0.885714	0.0188455	0.498939	up	Farnesyl diphosphate	法尼焦磷酸
MW0052883	k__Bacteria;p__Actinobacteria;c__Actinomycetia;o__Pseudonocardiales;f__Pseudonocardiaceae;g__Pseudonocardia;s__Pseudonocardia_asaccharolytica	0.885714	0.0188455	0.498939	up	Farnesyl diphosphate	法尼焦磷酸
MW0052883	k__Bacteria;p__Nitrospirae;c__Nitrospira;o__Nitrospirales;f__Nitrospiraceae;g__Nitrospira;s__Candidatus_Nitrospira_nitrificans	1	0	0.498939	up	Farnesyl diphosphate	法尼焦磷酸
MW0052883	k__Eukaryota;p__Ascomycota;c__Sordariomycetes;o__Diaporthales;f__Valsaceae;g__Valsa;s__Valsa_malicola	0.885714	0.0188455	0.498939	up	Farnesyl diphosphate	法尼焦磷酸
MW0052883	k__Bacteria;p__unclassified_Bacteria_phylum;c__unclassified_Bacteria_class;o__unclassified_Bacteria_order;f__unclassified_Bacteria_family;g__Candidatus_Moduliflexus;s__Candidatus_Moduliflexus_flocculans	-0.942857	0.00480466	0.498939	up	Farnesyl diphosphate	法尼焦磷酸
MW0052883	k__Bacteria;p__Proteobacteria;c__Deltaproteobacteria;o__Desulfobacterales;f__Desulfobulbaceae;g__Desulfobulbus;s__Desulfobulbus_sp_Tol_SR	-0.942857	0.00480466	0.498939	up	Farnesyl diphosphate	法尼焦磷酸
MW0052883	k__Bacteria;p__Firmicutes;c__Erysipelotrichia;o__Erysipelotrichales;f__Erysipelotrichaceae;g__Holdemanella;s__Holdemanella_porci	0.927634	0.00766584	0.498939	up	Farnesyl diphosphate	法尼焦磷酸
MW0052883	k__Bacteria;p__Bacteroidota;c__Flavobacteriia;o__Flavobacteriales;f__Flavobacteriaceae;g__Polaribacter;s__Polaribacter_sp_KT_15	0.985611	0.000309086	0.498939	up	Farnesyl diphosphate	法尼焦磷酸
MW0052883	k__Bacteria;p__Bacteroidota;c__unclassified_Bacteroidota_class;o__unclassified_Bacteroidota_order;f__unclassified_Bacteroidota_family;g__unclassified_Bacteroidota_genus;s__Bacteroidetes_bacterium_HGW_Bacteroidetes_12	0.927634	0.00766584	0.498939	up	Farnesyl diphosphate	法尼焦磷酸
MW0052883	k__Bacteria;p__Bacteroidota;c__Cytophagia;o__Cytophagales;f__Cyclobacteriaceae;g__Echinicola;s__Echinicola_sp_20G	0.927634	0.00766584	0.498939	up	Farnesyl diphosphate	法尼焦磷酸
MW0052883	k__Bacteria;p__Lentisphaerae;c__Lentisphaeria;o__Victivallales;f__Victivallaceae;g__Victivallis;s__Victivallis_vadensis	-0.941124	0.00509754	0.498939	up	Farnesyl diphosphate	法尼焦磷酸
MW0052883	k__Bacteria;p__Fibrobacteres;c__Fibrobacteria;o__Fibrobacterales;f__Fibrobacteraceae;g__Fibrobacter;s__Fibrobacter_intestinalis	-0.941124	0.00509754	0.498939	up	Farnesyl diphosphate	法尼焦磷酸
MW0052883	k__Bacteria;p__Bacteroidota;c__Bacteroidia;o__Bacteroidales;f__Porphyromonadaceae;g__Porphyromonas;s__Porphyromonas_pasteri	-0.941124	0.00509754	0.498939	up	Farnesyl diphosphate	法尼焦磷酸
MW0052883	k__Bacteria;p__Bacteroidota;c__Chitinophagia;o__Chitinophagales;f__Chitinophagaceae;g__Niabella;s__Niabella_yanshanensis	-0.880406	0.0205987	0.498939	up	Farnesyl diphosphate	法尼焦磷酸
MW0052883	k__Bacteria;p__Bacteroidota;c__Sphingobacteriia;o__Sphingobacteriales;f__Sphingobacteriaceae;g__Mucilaginibacter;s__Mucilaginibacter_pineti	-0.880406	0.0205987	0.498939	up	Farnesyl diphosphate	法尼焦磷酸
MW0052883	k__Bacteria;p__Proteobacteria;c__Gammaproteobacteria;o__Moraxellales;f__Moraxellaceae;g__Acinetobacter;s__Acinetobacter_pittii	0.880406	0.0205987	0.498939	up	Farnesyl diphosphate	法尼焦磷酸
MW0052883	k__Bacteria;p__Bacteroidota;c__Cytophagia;o__Cytophagales;f__Cyclobacteriaceae;g__Belliella;s__Belliella_pelovolcani	0.880406	0.0205987	0.498939	up	Farnesyl diphosphate	法尼焦磷酸
MW0052883	k__Bacteria;p__Proteobacteria;c__Gammaproteobacteria;o__Pseudomonadales;f__Pseudomonadaceae;g__Pseudomonas;s__Pseudomonas_syringae_pv_coryli	-0.941124	0.00509754	0.498939	up	Farnesyl diphosphate	法尼焦磷酸
MW0052883	k__Bacteria;p__Firmicutes;c__Clostridia;o__Eubacteriales;f__Lachnospiraceae;g__Extibacter;s__Extibacter_sp_GGCC_0201	-0.880406	0.0205987	0.498939	up	Farnesyl diphosphate	法尼焦磷酸
MW0052883	k__Bacteria;p__Proteobacteria;c__Deltaproteobacteria;o__Myxococcales;f__Myxococcaceae;g__Myxococcus;s__Myxococcus_sp_RHSTA_1_4	-0.880406	0.0205987	0.498939	up	Farnesyl diphosphate	法尼焦磷酸
MW0015788	k__Bacteria;p__Bacteroidota;c__Bacteroidia;o__Bacteroidales;f__Muribaculaceae;g__Candidatus_Amulumruptor;s__Candidatus_Amulumruptor_caecigallinarius	-0.885714	0.0188455	0.498939	up	Androsterone sulfate	硫酸雄酮
MW0015788	k__Bacteria;p__Bacteroidota;c__Bacteroidia;o__Bacteroidales;f__Bacteroidaceae;g__Bacteroides;s__Bacteroides_sp_51	0.828571	0.0415627	0.498939	up	Androsterone sulfate	硫酸雄酮
MW0015788	k__Bacteria;p__unclassified_Bacteria_phylum;c__unclassified_Bacteria_class;o__unclassified_Bacteria_order;f__unclassified_Bacteria_family;g__unclassified_Bacteria_genus;s__candidate_division_TA06_bacterium_ADurb_Bin417	-0.942857	0.00480466	0.498939	up	Androsterone sulfate	硫酸雄酮
MW0015788	k__Bacteria;p__Bacteroidota;c__Bacteroidia;o__Bacteroidales;f__Bacteroidaceae;g__Bacteroides;s__Bacteroides_sp_HPS0048	0.828571	0.0415627	0.498939	up	Androsterone sulfate	硫酸雄酮
MW0015788	k__Bacteria;p__Actinobacteria;c__Actinomycetia;o__Streptomycetales;f__Streptomycetaceae;g__Streptomyces;s__Streptomyces_sp_Tu6071	-0.828571	0.0415627	0.498939	up	Androsterone sulfate	硫酸雄酮
MW0015788	k__Bacteria;p__Firmicutes;c__Bacilli;o__Bacillales;f__Paenibacillaceae;g__Paenibacillus;s__Paenibacillus_macerans	0.885714	0.0188455	0.498939	up	Androsterone sulfate	硫酸雄酮
MW0015788	k__Bacteria;p__Bacteroidota;c__Bacteroidia;o__Bacteroidales;f__Odoribacteraceae;g__Odoribacter;s__Odoribacter_sp_AF15_53	-0.828571	0.0415627	0.498939	up	Androsterone sulfate	硫酸雄酮
MW0015788	k__Bacteria;p__Firmicutes;c__Clostridia;o__Eubacteriales;f__Oscillospiraceae;g__unclassified_Oscillospiraceae_genus;s__Ruminococcaceae_bacterium_D16	-0.885714	0.0188455	0.498939	up	Androsterone sulfate	硫酸雄酮
MW0015788	k__Bacteria;p__Bacteroidota;c__Bacteroidia;o__Bacteroidales;f__Rikenellaceae;g__Alistipes;s__Alistipes_sp_An31A	0.942857	0.00480466	0.498939	up	Androsterone sulfate	硫酸雄酮
MW0015788	k__Bacteria;p__Bacteroidota;c__Bacteroidia;o__Bacteroidales;f__Bacteroidaceae;g__Mediterranea;s__Mediterranea_massiliensis	0.828571	0.0415627	0.498939	up	Androsterone sulfate	硫酸雄酮
MW0015788	k__Bacteria;p__Bacteroidota;c__Bacteroidia;o__Bacteroidales;f__Prevotellaceae;g__Prevotella;s__Prevotella_dentalis	-0.942857	0.00480466	0.498939	up	Androsterone sulfate	硫酸雄酮
MW0015788	k__Bacteria;p__Proteobacteria;c__Epsilonproteobacteria;o__Campylobacterales;f__Helicobacteraceae;g__Helicobacter;s__Helicobacter_aurati	-0.828571	0.0415627	0.498939	up	Androsterone sulfate	硫酸雄酮
MW0015788	k__Bacteria;p__Proteobacteria;c__Deltaproteobacteria;o__unclassified_Deltaproteobacteria_order;f__unclassified_Deltaproteobacteria_family;g__unclassified_Deltaproteobacteria_genus;s__Deltaproteobacteria_bacterium_ADurb_Bin058	0.885714	0.0188455	0.498939	up	Androsterone sulfate	硫酸雄酮
MW0015788	k__Bacteria;p__Proteobacteria;c__Betaproteobacteria;o__Burkholderiales;f__Burkholderiaceae;g__Burkholderia;s__Burkholderia_mallei	0.828571	0.0415627	0.498939	up	Androsterone sulfate	硫酸雄酮
MW0015788	k__Bacteria;p__Firmicutes;c__Negativicutes;o__Veillonellales;f__Veillonellaceae;g__Dialister;s__Dialister_invisus_CAG_218	-0.885714	0.0188455	0.498939	up	Androsterone sulfate	硫酸雄酮
MW0015788	k__Bacteria;p__Bacteroidota;c__Bacteroidia;o__Bacteroidales;f__Bacteroidaceae;g__Bacteroides;s__Bacteroides_sp_1_1_30	0.885714	0.0188455	0.498939	up	Androsterone sulfate	硫酸雄酮
MW0015788	k__Bacteria;p__Actinobacteria;c__Actinomycetia;o__Pseudonocardiales;f__Pseudonocardiaceae;g__Pseudonocardia;s__Pseudonocardia_asaccharolytica	0.885714	0.0188455	0.498939	up	Androsterone sulfate	硫酸雄酮
MW0015788	k__Bacteria;p__Nitrospirae;c__Nitrospira;o__Nitrospirales;f__Nitrospiraceae;g__Nitrospira;s__Candidatus_Nitrospira_nitrificans	1	0	0.498939	up	Androsterone sulfate	硫酸雄酮
MW0015788	k__Eukaryota;p__Ascomycota;c__Sordariomycetes;o__Diaporthales;f__Valsaceae;g__Valsa;s__Valsa_malicola	0.885714	0.0188455	0.498939	up	Androsterone sulfate	硫酸雄酮
MW0015788	k__Bacteria;p__unclassified_Bacteria_phylum;c__unclassified_Bacteria_class;o__unclassified_Bacteria_order;f__unclassified_Bacteria_family;g__Candidatus_Moduliflexus;s__Candidatus_Moduliflexus_flocculans	-0.942857	0.00480466	0.498939	up	Androsterone sulfate	硫酸雄酮
MW0015788	k__Bacteria;p__Proteobacteria;c__Deltaproteobacteria;o__Desulfobacterales;f__Desulfobulbaceae;g__Desulfobulbus;s__Desulfobulbus_sp_Tol_SR	-0.942857	0.00480466	0.498939	up	Androsterone sulfate	硫酸雄酮
MW0015788	k__Bacteria;p__Firmicutes;c__Erysipelotrichia;o__Erysipelotrichales;f__Erysipelotrichaceae;g__Holdemanella;s__Holdemanella_porci	0.927634	0.00766584	0.498939	up	Androsterone sulfate	硫酸雄酮
MW0015788	k__Bacteria;p__Bacteroidota;c__Flavobacteriia;o__Flavobacteriales;f__Flavobacteriaceae;g__Polaribacter;s__Polaribacter_sp_KT_15	0.985611	0.000309086	0.498939	up	Androsterone sulfate	硫酸雄酮
MW0015788	k__Bacteria;p__Bacteroidota;c__unclassified_Bacteroidota_class;o__unclassified_Bacteroidota_order;f__unclassified_Bacteroidota_family;g__unclassified_Bacteroidota_genus;s__Bacteroidetes_bacterium_HGW_Bacteroidetes_12	0.927634	0.00766584	0.498939	up	Androsterone sulfate	硫酸雄酮
MW0015788	k__Bacteria;p__Bacteroidota;c__Cytophagia;o__Cytophagales;f__Cyclobacteriaceae;g__Echinicola;s__Echinicola_sp_20G	0.927634	0.00766584	0.498939	up	Androsterone sulfate	硫酸雄酮
MW0015788	k__Bacteria;p__Lentisphaerae;c__Lentisphaeria;o__Victivallales;f__Victivallaceae;g__Victivallis;s__Victivallis_vadensis	-0.941124	0.00509754	0.498939	up	Androsterone sulfate	硫酸雄酮
MW0015788	k__Bacteria;p__Fibrobacteres;c__Fibrobacteria;o__Fibrobacterales;f__Fibrobacteraceae;g__Fibrobacter;s__Fibrobacter_intestinalis	-0.941124	0.00509754	0.498939	up	Androsterone sulfate	硫酸雄酮
MW0015788	k__Bacteria;p__Bacteroidota;c__Bacteroidia;o__Bacteroidales;f__Porphyromonadaceae;g__Porphyromonas;s__Porphyromonas_pasteri	-0.941124	0.00509754	0.498939	up	Androsterone sulfate	硫酸雄酮
MW0015788	k__Bacteria;p__Bacteroidota;c__Chitinophagia;o__Chitinophagales;f__Chitinophagaceae;g__Niabella;s__Niabella_yanshanensis	-0.880406	0.0205987	0.498939	up	Androsterone sulfate	硫酸雄酮
MW0015788	k__Bacteria;p__Bacteroidota;c__Sphingobacteriia;o__Sphingobacteriales;f__Sphingobacteriaceae;g__Mucilaginibacter;s__Mucilaginibacter_pineti	-0.880406	0.0205987	0.498939	up	Androsterone sulfate	硫酸雄酮
MW0015788	k__Bacteria;p__Proteobacteria;c__Gammaproteobacteria;o__Moraxellales;f__Moraxellaceae;g__Acinetobacter;s__Acinetobacter_pittii	0.880406	0.0205987	0.498939	up	Androsterone sulfate	硫酸雄酮
MW0015788	k__Bacteria;p__Bacteroidota;c__Cytophagia;o__Cytophagales;f__Cyclobacteriaceae;g__Belliella;s__Belliella_pelovolcani	0.880406	0.0205987	0.498939	up	Androsterone sulfate	硫酸雄酮
MW0015788	k__Bacteria;p__Proteobacteria;c__Gammaproteobacteria;o__Pseudomonadales;f__Pseudomonadaceae;g__Pseudomonas;s__Pseudomonas_syringae_pv_coryli	-0.941124	0.00509754	0.498939	up	Androsterone sulfate	硫酸雄酮
MW0015788	k__Bacteria;p__Firmicutes;c__Clostridia;o__Eubacteriales;f__Lachnospiraceae;g__Extibacter;s__Extibacter_sp_GGCC_0201	-0.880406	0.0205987	0.498939	up	Androsterone sulfate	硫酸雄酮
MW0015788	k__Bacteria;p__Proteobacteria;c__Deltaproteobacteria;o__Myxococcales;f__Myxococcaceae;g__Myxococcus;s__Myxococcus_sp_RHSTA_1_4	-0.880406	0.0205987	0.498939	up	Androsterone sulfate	硫酸雄酮
MW0015581	k__Bacteria;p__Bacteroidota;c__Bacteroidia;o__Bacteroidales;f__Muribaculaceae;g__Candidatus_Amulumruptor;s__Candidatus_Amulumruptor_caecigallinarius	-0.885714	0.0188455	0.498939	up	Adapalene	阿达帕林
MW0015581	k__Bacteria;p__Bacteroidota;c__Bacteroidia;o__Bacteroidales;f__Bacteroidaceae;g__Bacteroides;s__Bacteroides_sp_51	0.828571	0.0415627	0.498939	up	Adapalene	阿达帕林
MW0015581	k__Bacteria;p__unclassified_Bacteria_phylum;c__unclassified_Bacteria_class;o__unclassified_Bacteria_order;f__unclassified_Bacteria_family;g__unclassified_Bacteria_genus;s__candidate_division_TA06_bacterium_ADurb_Bin417	-0.942857	0.00480466	0.498939	up	Adapalene	阿达帕林
MW0015581	k__Bacteria;p__Bacteroidota;c__Bacteroidia;o__Bacteroidales;f__Bacteroidaceae;g__Bacteroides;s__Bacteroides_sp_HPS0048	0.828571	0.0415627	0.498939	up	Adapalene	阿达帕林
MW0015581	k__Bacteria;p__Actinobacteria;c__Actinomycetia;o__Streptomycetales;f__Streptomycetaceae;g__Streptomyces;s__Streptomyces_sp_Tu6071	-0.828571	0.0415627	0.498939	up	Adapalene	阿达帕林
MW0015581	k__Bacteria;p__Firmicutes;c__Bacilli;o__Bacillales;f__Paenibacillaceae;g__Paenibacillus;s__Paenibacillus_macerans	0.885714	0.0188455	0.498939	up	Adapalene	阿达帕林
MW0015581	k__Bacteria;p__Bacteroidota;c__Bacteroidia;o__Bacteroidales;f__Odoribacteraceae;g__Odoribacter;s__Odoribacter_sp_AF15_53	-0.828571	0.0415627	0.498939	up	Adapalene	阿达帕林
MW0015581	k__Bacteria;p__Firmicutes;c__Clostridia;o__Eubacteriales;f__Oscillospiraceae;g__unclassified_Oscillospiraceae_genus;s__Ruminococcaceae_bacterium_D16	-0.885714	0.0188455	0.498939	up	Adapalene	阿达帕林
MW0015581	k__Bacteria;p__Bacteroidota;c__Bacteroidia;o__Bacteroidales;f__Rikenellaceae;g__Alistipes;s__Alistipes_sp_An31A	0.942857	0.00480466	0.498939	up	Adapalene	阿达帕林
MW0015581	k__Bacteria;p__Bacteroidota;c__Bacteroidia;o__Bacteroidales;f__Bacteroidaceae;g__Mediterranea;s__Mediterranea_massiliensis	0.828571	0.0415627	0.498939	up	Adapalene	阿达帕林
MW0015581	k__Bacteria;p__Bacteroidota;c__Bacteroidia;o__Bacteroidales;f__Prevotellaceae;g__Prevotella;s__Prevotella_dentalis	-0.942857	0.00480466	0.498939	up	Adapalene	阿达帕林
MW0015581	k__Bacteria;p__Proteobacteria;c__Epsilonproteobacteria;o__Campylobacterales;f__Helicobacteraceae;g__Helicobacter;s__Helicobacter_aurati	-0.828571	0.0415627	0.498939	up	Adapalene	阿达帕林
MW0015581	k__Bacteria;p__Proteobacteria;c__Deltaproteobacteria;o__unclassified_Deltaproteobacteria_order;f__unclassified_Deltaproteobacteria_family;g__unclassified_Deltaproteobacteria_genus;s__Deltaproteobacteria_bacterium_ADurb_Bin058	0.885714	0.0188455	0.498939	up	Adapalene	阿达帕林
MW0015581	k__Bacteria;p__Proteobacteria;c__Betaproteobacteria;o__Burkholderiales;f__Burkholderiaceae;g__Burkholderia;s__Burkholderia_mallei	0.828571	0.0415627	0.498939	up	Adapalene	阿达帕林
MW0015581	k__Bacteria;p__Firmicutes;c__Negativicutes;o__Veillonellales;f__Veillonellaceae;g__Dialister;s__Dialister_invisus_CAG_218	-0.885714	0.0188455	0.498939	up	Adapalene	阿达帕林
MW0015581	k__Bacteria;p__Bacteroidota;c__Bacteroidia;o__Bacteroidales;f__Bacteroidaceae;g__Bacteroides;s__Bacteroides_sp_1_1_30	0.885714	0.0188455	0.498939	up	Adapalene	阿达帕林
MW0015581	k__Bacteria;p__Actinobacteria;c__Actinomycetia;o__Pseudonocardiales;f__Pseudonocardiaceae;g__Pseudonocardia;s__Pseudonocardia_asaccharolytica	0.885714	0.0188455	0.498939	up	Adapalene	阿达帕林
MW0015581	k__Bacteria;p__Nitrospirae;c__Nitrospira;o__Nitrospirales;f__Nitrospiraceae;g__Nitrospira;s__Candidatus_Nitrospira_nitrificans	1	0	0.498939	up	Adapalene	阿达帕林
MW0015581	k__Eukaryota;p__Ascomycota;c__Sordariomycetes;o__Diaporthales;f__Valsaceae;g__Valsa;s__Valsa_malicola	0.885714	0.0188455	0.498939	up	Adapalene	阿达帕林
MW0015581	k__Bacteria;p__unclassified_Bacteria_phylum;c__unclassified_Bacteria_class;o__unclassified_Bacteria_order;f__unclassified_Bacteria_family;g__Candidatus_Moduliflexus;s__Candidatus_Moduliflexus_flocculans	-0.942857	0.00480466	0.498939	up	Adapalene	阿达帕林
MW0015581	k__Bacteria;p__Proteobacteria;c__Deltaproteobacteria;o__Desulfobacterales;f__Desulfobulbaceae;g__Desulfobulbus;s__Desulfobulbus_sp_Tol_SR	-0.942857	0.00480466	0.498939	up	Adapalene	阿达帕林
MW0015581	k__Bacteria;p__Firmicutes;c__Erysipelotrichia;o__Erysipelotrichales;f__Erysipelotrichaceae;g__Holdemanella;s__Holdemanella_porci	0.927634	0.00766584	0.498939	up	Adapalene	阿达帕林
MW0015581	k__Bacteria;p__Bacteroidota;c__Flavobacteriia;o__Flavobacteriales;f__Flavobacteriaceae;g__Polaribacter;s__Polaribacter_sp_KT_15	0.985611	0.000309086	0.498939	up	Adapalene	阿达帕林
MW0015581	k__Bacteria;p__Bacteroidota;c__unclassified_Bacteroidota_class;o__unclassified_Bacteroidota_order;f__unclassified_Bacteroidota_family;g__unclassified_Bacteroidota_genus;s__Bacteroidetes_bacterium_HGW_Bacteroidetes_12	0.927634	0.00766584	0.498939	up	Adapalene	阿达帕林
MW0015581	k__Bacteria;p__Bacteroidota;c__Cytophagia;o__Cytophagales;f__Cyclobacteriaceae;g__Echinicola;s__Echinicola_sp_20G	0.927634	0.00766584	0.498939	up	Adapalene	阿达帕林
MW0015581	k__Bacteria;p__Lentisphaerae;c__Lentisphaeria;o__Victivallales;f__Victivallaceae;g__Victivallis;s__Victivallis_vadensis	-0.941124	0.00509754	0.498939	up	Adapalene	阿达帕林
MW0015581	k__Bacteria;p__Fibrobacteres;c__Fibrobacteria;o__Fibrobacterales;f__Fibrobacteraceae;g__Fibrobacter;s__Fibrobacter_intestinalis	-0.941124	0.00509754	0.498939	up	Adapalene	阿达帕林
MW0015581	k__Bacteria;p__Bacteroidota;c__Bacteroidia;o__Bacteroidales;f__Porphyromonadaceae;g__Porphyromonas;s__Porphyromonas_pasteri	-0.941124	0.00509754	0.498939	up	Adapalene	阿达帕林
MW0015581	k__Bacteria;p__Bacteroidota;c__Chitinophagia;o__Chitinophagales;f__Chitinophagaceae;g__Niabella;s__Niabella_yanshanensis	-0.880406	0.0205987	0.498939	up	Adapalene	阿达帕林
MW0015581	k__Bacteria;p__Bacteroidota;c__Sphingobacteriia;o__Sphingobacteriales;f__Sphingobacteriaceae;g__Mucilaginibacter;s__Mucilaginibacter_pineti	-0.880406	0.0205987	0.498939	up	Adapalene	阿达帕林
MW0015581	k__Bacteria;p__Proteobacteria;c__Gammaproteobacteria;o__Moraxellales;f__Moraxellaceae;g__Acinetobacter;s__Acinetobacter_pittii	0.880406	0.0205987	0.498939	up	Adapalene	阿达帕林
MW0015581	k__Bacteria;p__Bacteroidota;c__Cytophagia;o__Cytophagales;f__Cyclobacteriaceae;g__Belliella;s__Belliella_pelovolcani	0.880406	0.0205987	0.498939	up	Adapalene	阿达帕林
MW0015581	k__Bacteria;p__Proteobacteria;c__Gammaproteobacteria;o__Pseudomonadales;f__Pseudomonadaceae;g__Pseudomonas;s__Pseudomonas_syringae_pv_coryli	-0.941124	0.00509754	0.498939	up	Adapalene	阿达帕林
MW0015581	k__Bacteria;p__Firmicutes;c__Clostridia;o__Eubacteriales;f__Lachnospiraceae;g__Extibacter;s__Extibacter_sp_GGCC_0201	-0.880406	0.0205987	0.498939	up	Adapalene	阿达帕林
MW0015581	k__Bacteria;p__Proteobacteria;c__Deltaproteobacteria;o__Myxococcales;f__Myxococcaceae;g__Myxococcus;s__Myxococcus_sp_RHSTA_1_4	-0.880406	0.0205987	0.498939	up	Adapalene	阿达帕林
MW0006826	k__Bacteria;p__Bacteroidota;c__Bacteroidia;o__Bacteroidales;f__Muribaculaceae;g__Candidatus_Amulumruptor;s__Candidatus_Amulumruptor_caecigallinarius	-0.885714	0.0188455	0.498939	up	1-(3-Cyano-3,3-diphenylpropyl)-4-phenylpiperidin-1-ium-4-carboxylate	-
MW0006826	k__Bacteria;p__Bacteroidota;c__Bacteroidia;o__Bacteroidales;f__Bacteroidaceae;g__Bacteroides;s__Bacteroides_sp_51	0.828571	0.0415627	0.498939	up	1-(3-Cyano-3,3-diphenylpropyl)-4-phenylpiperidin-1-ium-4-carboxylate	-
MW0006826	k__Bacteria;p__unclassified_Bacteria_phylum;c__unclassified_Bacteria_class;o__unclassified_Bacteria_order;f__unclassified_Bacteria_family;g__unclassified_Bacteria_genus;s__candidate_division_TA06_bacterium_ADurb_Bin417	-0.942857	0.00480466	0.498939	up	1-(3-Cyano-3,3-diphenylpropyl)-4-phenylpiperidin-1-ium-4-carboxylate	-
MW0006826	k__Bacteria;p__Bacteroidota;c__Bacteroidia;o__Bacteroidales;f__Bacteroidaceae;g__Bacteroides;s__Bacteroides_sp_HPS0048	0.828571	0.0415627	0.498939	up	1-(3-Cyano-3,3-diphenylpropyl)-4-phenylpiperidin-1-ium-4-carboxylate	-
MW0006826	k__Bacteria;p__Actinobacteria;c__Actinomycetia;o__Streptomycetales;f__Streptomycetaceae;g__Streptomyces;s__Streptomyces_sp_Tu6071	-0.828571	0.0415627	0.498939	up	1-(3-Cyano-3,3-diphenylpropyl)-4-phenylpiperidin-1-ium-4-carboxylate	-
MW0006826	k__Bacteria;p__Firmicutes;c__Bacilli;o__Bacillales;f__Paenibacillaceae;g__Paenibacillus;s__Paenibacillus_macerans	0.885714	0.0188455	0.498939	up	1-(3-Cyano-3,3-diphenylpropyl)-4-phenylpiperidin-1-ium-4-carboxylate	-
MW0006826	k__Bacteria;p__Bacteroidota;c__Bacteroidia;o__Bacteroidales;f__Odoribacteraceae;g__Odoribacter;s__Odoribacter_sp_AF15_53	-0.828571	0.0415627	0.498939	up	1-(3-Cyano-3,3-diphenylpropyl)-4-phenylpiperidin-1-ium-4-carboxylate	-
MW0006826	k__Bacteria;p__Firmicutes;c__Clostridia;o__Eubacteriales;f__Oscillospiraceae;g__unclassified_Oscillospiraceae_genus;s__Ruminococcaceae_bacterium_D16	-0.885714	0.0188455	0.498939	up	1-(3-Cyano-3,3-diphenylpropyl)-4-phenylpiperidin-1-ium-4-carboxylate	-
MW0006826	k__Bacteria;p__Bacteroidota;c__Bacteroidia;o__Bacteroidales;f__Rikenellaceae;g__Alistipes;s__Alistipes_sp_An31A	0.942857	0.00480466	0.498939	up	1-(3-Cyano-3,3-diphenylpropyl)-4-phenylpiperidin-1-ium-4-carboxylate	-
MW0006826	k__Bacteria;p__Bacteroidota;c__Bacteroidia;o__Bacteroidales;f__Bacteroidaceae;g__Mediterranea;s__Mediterranea_massiliensis	0.828571	0.0415627	0.498939	up	1-(3-Cyano-3,3-diphenylpropyl)-4-phenylpiperidin-1-ium-4-carboxylate	-
MW0006826	k__Bacteria;p__Bacteroidota;c__Bacteroidia;o__Bacteroidales;f__Prevotellaceae;g__Prevotella;s__Prevotella_dentalis	-0.942857	0.00480466	0.498939	up	1-(3-Cyano-3,3-diphenylpropyl)-4-phenylpiperidin-1-ium-4-carboxylate	-
MW0006826	k__Bacteria;p__Proteobacteria;c__Epsilonproteobacteria;o__Campylobacterales;f__Helicobacteraceae;g__Helicobacter;s__Helicobacter_aurati	-0.828571	0.0415627	0.498939	up	1-(3-Cyano-3,3-diphenylpropyl)-4-phenylpiperidin-1-ium-4-carboxylate	-
MW0006826	k__Bacteria;p__Proteobacteria;c__Deltaproteobacteria;o__unclassified_Deltaproteobacteria_order;f__unclassified_Deltaproteobacteria_family;g__unclassified_Deltaproteobacteria_genus;s__Deltaproteobacteria_bacterium_ADurb_Bin058	0.885714	0.0188455	0.498939	up	1-(3-Cyano-3,3-diphenylpropyl)-4-phenylpiperidin-1-ium-4-carboxylate	-
MW0006826	k__Bacteria;p__Proteobacteria;c__Betaproteobacteria;o__Burkholderiales;f__Burkholderiaceae;g__Burkholderia;s__Burkholderia_mallei	0.828571	0.0415627	0.498939	up	1-(3-Cyano-3,3-diphenylpropyl)-4-phenylpiperidin-1-ium-4-carboxylate	-
MW0006826	k__Bacteria;p__Firmicutes;c__Negativicutes;o__Veillonellales;f__Veillonellaceae;g__Dialister;s__Dialister_invisus_CAG_218	-0.885714	0.0188455	0.498939	up	1-(3-Cyano-3,3-diphenylpropyl)-4-phenylpiperidin-1-ium-4-carboxylate	-
MW0006826	k__Bacteria;p__Bacteroidota;c__Bacteroidia;o__Bacteroidales;f__Bacteroidaceae;g__Bacteroides;s__Bacteroides_sp_1_1_30	0.885714	0.0188455	0.498939	up	1-(3-Cyano-3,3-diphenylpropyl)-4-phenylpiperidin-1-ium-4-carboxylate	-
MW0006826	k__Bacteria;p__Actinobacteria;c__Actinomycetia;o__Pseudonocardiales;f__Pseudonocardiaceae;g__Pseudonocardia;s__Pseudonocardia_asaccharolytica	0.885714	0.0188455	0.498939	up	1-(3-Cyano-3,3-diphenylpropyl)-4-phenylpiperidin-1-ium-4-carboxylate	-
MW0006826	k__Bacteria;p__Nitrospirae;c__Nitrospira;o__Nitrospirales;f__Nitrospiraceae;g__Nitrospira;s__Candidatus_Nitrospira_nitrificans	1	0	0.498939	up	1-(3-Cyano-3,3-diphenylpropyl)-4-phenylpiperidin-1-ium-4-carboxylate	-
MW0006826	k__Eukaryota;p__Ascomycota;c__Sordariomycetes;o__Diaporthales;f__Valsaceae;g__Valsa;s__Valsa_malicola	0.885714	0.0188455	0.498939	up	1-(3-Cyano-3,3-diphenylpropyl)-4-phenylpiperidin-1-ium-4-carboxylate	-
MW0006826	k__Bacteria;p__unclassified_Bacteria_phylum;c__unclassified_Bacteria_class;o__unclassified_Bacteria_order;f__unclassified_Bacteria_family;g__Candidatus_Moduliflexus;s__Candidatus_Moduliflexus_flocculans	-0.942857	0.00480466	0.498939	up	1-(3-Cyano-3,3-diphenylpropyl)-4-phenylpiperidin-1-ium-4-carboxylate	-
MW0006826	k__Bacteria;p__Proteobacteria;c__Deltaproteobacteria;o__Desulfobacterales;f__Desulfobulbaceae;g__Desulfobulbus;s__Desulfobulbus_sp_Tol_SR	-0.942857	0.00480466	0.498939	up	1-(3-Cyano-3,3-diphenylpropyl)-4-phenylpiperidin-1-ium-4-carboxylate	-
MW0006826	k__Bacteria;p__Firmicutes;c__Erysipelotrichia;o__Erysipelotrichales;f__Erysipelotrichaceae;g__Holdemanella;s__Holdemanella_porci	0.927634	0.00766584	0.498939	up	1-(3-Cyano-3,3-diphenylpropyl)-4-phenylpiperidin-1-ium-4-carboxylate	-
MW0006826	k__Bacteria;p__Bacteroidota;c__Flavobacteriia;o__Flavobacteriales;f__Flavobacteriaceae;g__Polaribacter;s__Polaribacter_sp_KT_15	0.985611	0.000309086	0.498939	up	1-(3-Cyano-3,3-diphenylpropyl)-4-phenylpiperidin-1-ium-4-carboxylate	-
MW0006826	k__Bacteria;p__Bacteroidota;c__unclassified_Bacteroidota_class;o__unclassified_Bacteroidota_order;f__unclassified_Bacteroidota_family;g__unclassified_Bacteroidota_genus;s__Bacteroidetes_bacterium_HGW_Bacteroidetes_12	0.927634	0.00766584	0.498939	up	1-(3-Cyano-3,3-diphenylpropyl)-4-phenylpiperidin-1-ium-4-carboxylate	-
MW0006826	k__Bacteria;p__Bacteroidota;c__Cytophagia;o__Cytophagales;f__Cyclobacteriaceae;g__Echinicola;s__Echinicola_sp_20G	0.927634	0.00766584	0.498939	up	1-(3-Cyano-3,3-diphenylpropyl)-4-phenylpiperidin-1-ium-4-carboxylate	-
MW0006826	k__Bacteria;p__Lentisphaerae;c__Lentisphaeria;o__Victivallales;f__Victivallaceae;g__Victivallis;s__Victivallis_vadensis	-0.941124	0.00509754	0.498939	up	1-(3-Cyano-3,3-diphenylpropyl)-4-phenylpiperidin-1-ium-4-carboxylate	-
MW0006826	k__Bacteria;p__Fibrobacteres;c__Fibrobacteria;o__Fibrobacterales;f__Fibrobacteraceae;g__Fibrobacter;s__Fibrobacter_intestinalis	-0.941124	0.00509754	0.498939	up	1-(3-Cyano-3,3-diphenylpropyl)-4-phenylpiperidin-1-ium-4-carboxylate	-
MW0006826	k__Bacteria;p__Bacteroidota;c__Bacteroidia;o__Bacteroidales;f__Porphyromonadaceae;g__Porphyromonas;s__Porphyromonas_pasteri	-0.941124	0.00509754	0.498939	up	1-(3-Cyano-3,3-diphenylpropyl)-4-phenylpiperidin-1-ium-4-carboxylate	-
MW0006826	k__Bacteria;p__Bacteroidota;c__Chitinophagia;o__Chitinophagales;f__Chitinophagaceae;g__Niabella;s__Niabella_yanshanensis	-0.880406	0.0205987	0.498939	up	1-(3-Cyano-3,3-diphenylpropyl)-4-phenylpiperidin-1-ium-4-carboxylate	-
MW0006826	k__Bacteria;p__Bacteroidota;c__Sphingobacteriia;o__Sphingobacteriales;f__Sphingobacteriaceae;g__Mucilaginibacter;s__Mucilaginibacter_pineti	-0.880406	0.0205987	0.498939	up	1-(3-Cyano-3,3-diphenylpropyl)-4-phenylpiperidin-1-ium-4-carboxylate	-
MW0006826	k__Bacteria;p__Proteobacteria;c__Gammaproteobacteria;o__Moraxellales;f__Moraxellaceae;g__Acinetobacter;s__Acinetobacter_pittii	0.880406	0.0205987	0.498939	up	1-(3-Cyano-3,3-diphenylpropyl)-4-phenylpiperidin-1-ium-4-carboxylate	-
MW0006826	k__Bacteria;p__Bacteroidota;c__Cytophagia;o__Cytophagales;f__Cyclobacteriaceae;g__Belliella;s__Belliella_pelovolcani	0.880406	0.0205987	0.498939	up	1-(3-Cyano-3,3-diphenylpropyl)-4-phenylpiperidin-1-ium-4-carboxylate	-
MW0006826	k__Bacteria;p__Proteobacteria;c__Gammaproteobacteria;o__Pseudomonadales;f__Pseudomonadaceae;g__Pseudomonas;s__Pseudomonas_syringae_pv_coryli	-0.941124	0.00509754	0.498939	up	1-(3-Cyano-3,3-diphenylpropyl)-4-phenylpiperidin-1-ium-4-carboxylate	-
MW0006826	k__Bacteria;p__Firmicutes;c__Clostridia;o__Eubacteriales;f__Lachnospiraceae;g__Extibacter;s__Extibacter_sp_GGCC_0201	-0.880406	0.0205987	0.498939	up	1-(3-Cyano-3,3-diphenylpropyl)-4-phenylpiperidin-1-ium-4-carboxylate	-
MW0006826	k__Bacteria;p__Proteobacteria;c__Deltaproteobacteria;o__Myxococcales;f__Myxococcaceae;g__Myxococcus;s__Myxococcus_sp_RHSTA_1_4	-0.880406	0.0205987	0.498939	up	1-(3-Cyano-3,3-diphenylpropyl)-4-phenylpiperidin-1-ium-4-carboxylate	-
MW0158437	k__Bacteria;p__Bacteroidota;c__Bacteroidia;o__Bacteroidales;f__Muribaculaceae;g__Candidatus_Amulumruptor;s__Candidatus_Amulumruptor_caecigallinarius	-0.885714	0.0188455	0.498939	up	Tyr-Gln-Ile-Arg	酪氨酸-谷氨酸-精氨酸
MW0158437	k__Bacteria;p__Bacteroidota;c__Bacteroidia;o__Bacteroidales;f__Bacteroidaceae;g__Bacteroides;s__Bacteroides_sp_51	0.828571	0.0415627	0.498939	up	Tyr-Gln-Ile-Arg	酪氨酸-谷氨酸-精氨酸
MW0158437	k__Bacteria;p__unclassified_Bacteria_phylum;c__unclassified_Bacteria_class;o__unclassified_Bacteria_order;f__unclassified_Bacteria_family;g__unclassified_Bacteria_genus;s__candidate_division_TA06_bacterium_ADurb_Bin417	-0.942857	0.00480466	0.498939	up	Tyr-Gln-Ile-Arg	酪氨酸-谷氨酸-精氨酸
MW0158437	k__Bacteria;p__Bacteroidota;c__Bacteroidia;o__Bacteroidales;f__Bacteroidaceae;g__Bacteroides;s__Bacteroides_sp_HPS0048	0.828571	0.0415627	0.498939	up	Tyr-Gln-Ile-Arg	酪氨酸-谷氨酸-精氨酸
MW0158437	k__Bacteria;p__Actinobacteria;c__Actinomycetia;o__Streptomycetales;f__Streptomycetaceae;g__Streptomyces;s__Streptomyces_sp_Tu6071	-0.828571	0.0415627	0.498939	up	Tyr-Gln-Ile-Arg	酪氨酸-谷氨酸-精氨酸
MW0158437	k__Bacteria;p__Firmicutes;c__Bacilli;o__Bacillales;f__Paenibacillaceae;g__Paenibacillus;s__Paenibacillus_macerans	0.885714	0.0188455	0.498939	up	Tyr-Gln-Ile-Arg	酪氨酸-谷氨酸-精氨酸
MW0158437	k__Bacteria;p__Bacteroidota;c__Bacteroidia;o__Bacteroidales;f__Odoribacteraceae;g__Odoribacter;s__Odoribacter_sp_AF15_53	-0.828571	0.0415627	0.498939	up	Tyr-Gln-Ile-Arg	酪氨酸-谷氨酸-精氨酸
MW0158437	k__Bacteria;p__Firmicutes;c__Clostridia;o__Eubacteriales;f__Oscillospiraceae;g__unclassified_Oscillospiraceae_genus;s__Ruminococcaceae_bacterium_D16	-0.885714	0.0188455	0.498939	up	Tyr-Gln-Ile-Arg	酪氨酸-谷氨酸-精氨酸
MW0158437	k__Bacteria;p__Bacteroidota;c__Bacteroidia;o__Bacteroidales;f__Rikenellaceae;g__Alistipes;s__Alistipes_sp_An31A	0.942857	0.00480466	0.498939	up	Tyr-Gln-Ile-Arg	酪氨酸-谷氨酸-精氨酸
MW0158437	k__Bacteria;p__Bacteroidota;c__Bacteroidia;o__Bacteroidales;f__Bacteroidaceae;g__Mediterranea;s__Mediterranea_massiliensis	0.828571	0.0415627	0.498939	up	Tyr-Gln-Ile-Arg	酪氨酸-谷氨酸-精氨酸
MW0158437	k__Bacteria;p__Bacteroidota;c__Bacteroidia;o__Bacteroidales;f__Prevotellaceae;g__Prevotella;s__Prevotella_dentalis	-0.942857	0.00480466	0.498939	up	Tyr-Gln-Ile-Arg	酪氨酸-谷氨酸-精氨酸
MW0158437	k__Bacteria;p__Proteobacteria;c__Epsilonproteobacteria;o__Campylobacterales;f__Helicobacteraceae;g__Helicobacter;s__Helicobacter_aurati	-0.828571	0.0415627	0.498939	up	Tyr-Gln-Ile-Arg	酪氨酸-谷氨酸-精氨酸
MW0158437	k__Bacteria;p__Proteobacteria;c__Deltaproteobacteria;o__unclassified_Deltaproteobacteria_order;f__unclassified_Deltaproteobacteria_family;g__unclassified_Deltaproteobacteria_genus;s__Deltaproteobacteria_bacterium_ADurb_Bin058	0.885714	0.0188455	0.498939	up	Tyr-Gln-Ile-Arg	酪氨酸-谷氨酸-精氨酸
MW0158437	k__Bacteria;p__Proteobacteria;c__Betaproteobacteria;o__Burkholderiales;f__Burkholderiaceae;g__Burkholderia;s__Burkholderia_mallei	0.828571	0.0415627	0.498939	up	Tyr-Gln-Ile-Arg	酪氨酸-谷氨酸-精氨酸
MW0158437	k__Bacteria;p__Firmicutes;c__Negativicutes;o__Veillonellales;f__Veillonellaceae;g__Dialister;s__Dialister_invisus_CAG_218	-0.885714	0.0188455	0.498939	up	Tyr-Gln-Ile-Arg	酪氨酸-谷氨酸-精氨酸
MW0158437	k__Bacteria;p__Bacteroidota;c__Bacteroidia;o__Bacteroidales;f__Bacteroidaceae;g__Bacteroides;s__Bacteroides_sp_1_1_30	0.885714	0.0188455	0.498939	up	Tyr-Gln-Ile-Arg	酪氨酸-谷氨酸-精氨酸
MW0158437	k__Bacteria;p__Actinobacteria;c__Actinomycetia;o__Pseudonocardiales;f__Pseudonocardiaceae;g__Pseudonocardia;s__Pseudonocardia_asaccharolytica	0.885714	0.0188455	0.498939	up	Tyr-Gln-Ile-Arg	酪氨酸-谷氨酸-精氨酸
MW0158437	k__Bacteria;p__Nitrospirae;c__Nitrospira;o__Nitrospirales;f__Nitrospiraceae;g__Nitrospira;s__Candidatus_Nitrospira_nitrificans	1	0	0.498939	up	Tyr-Gln-Ile-Arg	酪氨酸-谷氨酸-精氨酸
MW0158437	k__Eukaryota;p__Ascomycota;c__Sordariomycetes;o__Diaporthales;f__Valsaceae;g__Valsa;s__Valsa_malicola	0.885714	0.0188455	0.498939	up	Tyr-Gln-Ile-Arg	酪氨酸-谷氨酸-精氨酸
MW0158437	k__Bacteria;p__unclassified_Bacteria_phylum;c__unclassified_Bacteria_class;o__unclassified_Bacteria_order;f__unclassified_Bacteria_family;g__Candidatus_Moduliflexus;s__Candidatus_Moduliflexus_flocculans	-0.942857	0.00480466	0.498939	up	Tyr-Gln-Ile-Arg	酪氨酸-谷氨酸-精氨酸
MW0158437	k__Bacteria;p__Proteobacteria;c__Deltaproteobacteria;o__Desulfobacterales;f__Desulfobulbaceae;g__Desulfobulbus;s__Desulfobulbus_sp_Tol_SR	-0.942857	0.00480466	0.498939	up	Tyr-Gln-Ile-Arg	酪氨酸-谷氨酸-精氨酸
MW0158437	k__Bacteria;p__Firmicutes;c__Erysipelotrichia;o__Erysipelotrichales;f__Erysipelotrichaceae;g__Holdemanella;s__Holdemanella_porci	0.927634	0.00766584	0.498939	up	Tyr-Gln-Ile-Arg	酪氨酸-谷氨酸-精氨酸
MW0158437	k__Bacteria;p__Bacteroidota;c__Flavobacteriia;o__Flavobacteriales;f__Flavobacteriaceae;g__Polaribacter;s__Polaribacter_sp_KT_15	0.985611	0.000309086	0.498939	up	Tyr-Gln-Ile-Arg	酪氨酸-谷氨酸-精氨酸
MW0158437	k__Bacteria;p__Bacteroidota;c__unclassified_Bacteroidota_class;o__unclassified_Bacteroidota_order;f__unclassified_Bacteroidota_family;g__unclassified_Bacteroidota_genus;s__Bacteroidetes_bacterium_HGW_Bacteroidetes_12	0.927634	0.00766584	0.498939	up	Tyr-Gln-Ile-Arg	酪氨酸-谷氨酸-精氨酸
MW0158437	k__Bacteria;p__Bacteroidota;c__Cytophagia;o__Cytophagales;f__Cyclobacteriaceae;g__Echinicola;s__Echinicola_sp_20G	0.927634	0.00766584	0.498939	up	Tyr-Gln-Ile-Arg	酪氨酸-谷氨酸-精氨酸
MW0158437	k__Bacteria;p__Lentisphaerae;c__Lentisphaeria;o__Victivallales;f__Victivallaceae;g__Victivallis;s__Victivallis_vadensis	-0.941124	0.00509754	0.498939	up	Tyr-Gln-Ile-Arg	酪氨酸-谷氨酸-精氨酸
MW0158437	k__Bacteria;p__Fibrobacteres;c__Fibrobacteria;o__Fibrobacterales;f__Fibrobacteraceae;g__Fibrobacter;s__Fibrobacter_intestinalis	-0.941124	0.00509754	0.498939	up	Tyr-Gln-Ile-Arg	酪氨酸-谷氨酸-精氨酸
MW0158437	k__Bacteria;p__Bacteroidota;c__Bacteroidia;o__Bacteroidales;f__Porphyromonadaceae;g__Porphyromonas;s__Porphyromonas_pasteri	-0.941124	0.00509754	0.498939	up	Tyr-Gln-Ile-Arg	酪氨酸-谷氨酸-精氨酸
MW0158437	k__Bacteria;p__Bacteroidota;c__Chitinophagia;o__Chitinophagales;f__Chitinophagaceae;g__Niabella;s__Niabella_yanshanensis	-0.880406	0.0205987	0.498939	up	Tyr-Gln-Ile-Arg	酪氨酸-谷氨酸-精氨酸
MW0158437	k__Bacteria;p__Bacteroidota;c__Sphingobacteriia;o__Sphingobacteriales;f__Sphingobacteriaceae;g__Mucilaginibacter;s__Mucilaginibacter_pineti	-0.880406	0.0205987	0.498939	up	Tyr-Gln-Ile-Arg	酪氨酸-谷氨酸-精氨酸
MW0158437	k__Bacteria;p__Proteobacteria;c__Gammaproteobacteria;o__Moraxellales;f__Moraxellaceae;g__Acinetobacter;s__Acinetobacter_pittii	0.880406	0.0205987	0.498939	up	Tyr-Gln-Ile-Arg	酪氨酸-谷氨酸-精氨酸
MW0158437	k__Bacteria;p__Bacteroidota;c__Cytophagia;o__Cytophagales;f__Cyclobacteriaceae;g__Belliella;s__Belliella_pelovolcani	0.880406	0.0205987	0.498939	up	Tyr-Gln-Ile-Arg	酪氨酸-谷氨酸-精氨酸
MW0158437	k__Bacteria;p__Proteobacteria;c__Gammaproteobacteria;o__Pseudomonadales;f__Pseudomonadaceae;g__Pseudomonas;s__Pseudomonas_syringae_pv_coryli	-0.941124	0.00509754	0.498939	up	Tyr-Gln-Ile-Arg	酪氨酸-谷氨酸-精氨酸
MW0158437	k__Bacteria;p__Firmicutes;c__Clostridia;o__Eubacteriales;f__Lachnospiraceae;g__Extibacter;s__Extibacter_sp_GGCC_0201	-0.880406	0.0205987	0.498939	up	Tyr-Gln-Ile-Arg	酪氨酸-谷氨酸-精氨酸
MW0158437	k__Bacteria;p__Proteobacteria;c__Deltaproteobacteria;o__Myxococcales;f__Myxococcaceae;g__Myxococcus;s__Myxococcus_sp_RHSTA_1_4	-0.880406	0.0205987	0.498939	up	Tyr-Gln-Ile-Arg	酪氨酸-谷氨酸-精氨酸
MW0154499	k__Bacteria;p__Bacteroidota;c__Bacteroidia;o__Bacteroidales;f__Muribaculaceae;g__Candidatus_Amulumruptor;s__Candidatus_Amulumruptor_caecigallinarius	-0.885714	0.0188455	0.498939	up	Picras-2-en-1-one, 11,13,16-trihydroxy-2,12-dimethoxy-, (11alpha,12beta)-	Picras-2-en-1-one, 11,13,16-trihydroxy-2,12-dimethoxy-, (11alpha,12beta)-
MW0154499	k__Bacteria;p__Bacteroidota;c__Bacteroidia;o__Bacteroidales;f__Bacteroidaceae;g__Bacteroides;s__Bacteroides_sp_51	0.828571	0.0415627	0.498939	up	Picras-2-en-1-one, 11,13,16-trihydroxy-2,12-dimethoxy-, (11alpha,12beta)-	Picras-2-en-1-one, 11,13,16-trihydroxy-2,12-dimethoxy-, (11alpha,12beta)-
MW0154499	k__Bacteria;p__unclassified_Bacteria_phylum;c__unclassified_Bacteria_class;o__unclassified_Bacteria_order;f__unclassified_Bacteria_family;g__unclassified_Bacteria_genus;s__candidate_division_TA06_bacterium_ADurb_Bin417	-0.942857	0.00480466	0.498939	up	Picras-2-en-1-one, 11,13,16-trihydroxy-2,12-dimethoxy-, (11alpha,12beta)-	Picras-2-en-1-one, 11,13,16-trihydroxy-2,12-dimethoxy-, (11alpha,12beta)-
MW0154499	k__Bacteria;p__Bacteroidota;c__Bacteroidia;o__Bacteroidales;f__Bacteroidaceae;g__Bacteroides;s__Bacteroides_sp_HPS0048	0.828571	0.0415627	0.498939	up	Picras-2-en-1-one, 11,13,16-trihydroxy-2,12-dimethoxy-, (11alpha,12beta)-	Picras-2-en-1-one, 11,13,16-trihydroxy-2,12-dimethoxy-, (11alpha,12beta)-
MW0154499	k__Bacteria;p__Actinobacteria;c__Actinomycetia;o__Streptomycetales;f__Streptomycetaceae;g__Streptomyces;s__Streptomyces_sp_Tu6071	-0.828571	0.0415627	0.498939	up	Picras-2-en-1-one, 11,13,16-trihydroxy-2,12-dimethoxy-, (11alpha,12beta)-	Picras-2-en-1-one, 11,13,16-trihydroxy-2,12-dimethoxy-, (11alpha,12beta)-
MW0154499	k__Bacteria;p__Firmicutes;c__Bacilli;o__Bacillales;f__Paenibacillaceae;g__Paenibacillus;s__Paenibacillus_macerans	0.885714	0.0188455	0.498939	up	Picras-2-en-1-one, 11,13,16-trihydroxy-2,12-dimethoxy-, (11alpha,12beta)-	Picras-2-en-1-one, 11,13,16-trihydroxy-2,12-dimethoxy-, (11alpha,12beta)-
MW0154499	k__Bacteria;p__Bacteroidota;c__Bacteroidia;o__Bacteroidales;f__Odoribacteraceae;g__Odoribacter;s__Odoribacter_sp_AF15_53	-0.828571	0.0415627	0.498939	up	Picras-2-en-1-one, 11,13,16-trihydroxy-2,12-dimethoxy-, (11alpha,12beta)-	Picras-2-en-1-one, 11,13,16-trihydroxy-2,12-dimethoxy-, (11alpha,12beta)-
MW0154499	k__Bacteria;p__Firmicutes;c__Clostridia;o__Eubacteriales;f__Oscillospiraceae;g__unclassified_Oscillospiraceae_genus;s__Ruminococcaceae_bacterium_D16	-0.885714	0.0188455	0.498939	up	Picras-2-en-1-one, 11,13,16-trihydroxy-2,12-dimethoxy-, (11alpha,12beta)-	Picras-2-en-1-one, 11,13,16-trihydroxy-2,12-dimethoxy-, (11alpha,12beta)-
MW0154499	k__Bacteria;p__Bacteroidota;c__Bacteroidia;o__Bacteroidales;f__Rikenellaceae;g__Alistipes;s__Alistipes_sp_An31A	0.942857	0.00480466	0.498939	up	Picras-2-en-1-one, 11,13,16-trihydroxy-2,12-dimethoxy-, (11alpha,12beta)-	Picras-2-en-1-one, 11,13,16-trihydroxy-2,12-dimethoxy-, (11alpha,12beta)-
MW0154499	k__Bacteria;p__Bacteroidota;c__Bacteroidia;o__Bacteroidales;f__Bacteroidaceae;g__Mediterranea;s__Mediterranea_massiliensis	0.828571	0.0415627	0.498939	up	Picras-2-en-1-one, 11,13,16-trihydroxy-2,12-dimethoxy-, (11alpha,12beta)-	Picras-2-en-1-one, 11,13,16-trihydroxy-2,12-dimethoxy-, (11alpha,12beta)-
MW0154499	k__Bacteria;p__Bacteroidota;c__Bacteroidia;o__Bacteroidales;f__Prevotellaceae;g__Prevotella;s__Prevotella_dentalis	-0.942857	0.00480466	0.498939	up	Picras-2-en-1-one, 11,13,16-trihydroxy-2,12-dimethoxy-, (11alpha,12beta)-	Picras-2-en-1-one, 11,13,16-trihydroxy-2,12-dimethoxy-, (11alpha,12beta)-
MW0154499	k__Bacteria;p__Proteobacteria;c__Epsilonproteobacteria;o__Campylobacterales;f__Helicobacteraceae;g__Helicobacter;s__Helicobacter_aurati	-0.828571	0.0415627	0.498939	up	Picras-2-en-1-one, 11,13,16-trihydroxy-2,12-dimethoxy-, (11alpha,12beta)-	Picras-2-en-1-one, 11,13,16-trihydroxy-2,12-dimethoxy-, (11alpha,12beta)-
MW0154499	k__Bacteria;p__Proteobacteria;c__Deltaproteobacteria;o__unclassified_Deltaproteobacteria_order;f__unclassified_Deltaproteobacteria_family;g__unclassified_Deltaproteobacteria_genus;s__Deltaproteobacteria_bacterium_ADurb_Bin058	0.885714	0.0188455	0.498939	up	Picras-2-en-1-one, 11,13,16-trihydroxy-2,12-dimethoxy-, (11alpha,12beta)-	Picras-2-en-1-one, 11,13,16-trihydroxy-2,12-dimethoxy-, (11alpha,12beta)-
MW0154499	k__Bacteria;p__Proteobacteria;c__Betaproteobacteria;o__Burkholderiales;f__Burkholderiaceae;g__Burkholderia;s__Burkholderia_mallei	0.828571	0.0415627	0.498939	up	Picras-2-en-1-one, 11,13,16-trihydroxy-2,12-dimethoxy-, (11alpha,12beta)-	Picras-2-en-1-one, 11,13,16-trihydroxy-2,12-dimethoxy-, (11alpha,12beta)-
MW0154499	k__Bacteria;p__Firmicutes;c__Negativicutes;o__Veillonellales;f__Veillonellaceae;g__Dialister;s__Dialister_invisus_CAG_218	-0.885714	0.0188455	0.498939	up	Picras-2-en-1-one, 11,13,16-trihydroxy-2,12-dimethoxy-, (11alpha,12beta)-	Picras-2-en-1-one, 11,13,16-trihydroxy-2,12-dimethoxy-, (11alpha,12beta)-
MW0154499	k__Bacteria;p__Bacteroidota;c__Bacteroidia;o__Bacteroidales;f__Bacteroidaceae;g__Bacteroides;s__Bacteroides_sp_1_1_30	0.885714	0.0188455	0.498939	up	Picras-2-en-1-one, 11,13,16-trihydroxy-2,12-dimethoxy-, (11alpha,12beta)-	Picras-2-en-1-one, 11,13,16-trihydroxy-2,12-dimethoxy-, (11alpha,12beta)-
MW0154499	k__Bacteria;p__Actinobacteria;c__Actinomycetia;o__Pseudonocardiales;f__Pseudonocardiaceae;g__Pseudonocardia;s__Pseudonocardia_asaccharolytica	0.885714	0.0188455	0.498939	up	Picras-2-en-1-one, 11,13,16-trihydroxy-2,12-dimethoxy-, (11alpha,12beta)-	Picras-2-en-1-one, 11,13,16-trihydroxy-2,12-dimethoxy-, (11alpha,12beta)-
MW0154499	k__Bacteria;p__Nitrospirae;c__Nitrospira;o__Nitrospirales;f__Nitrospiraceae;g__Nitrospira;s__Candidatus_Nitrospira_nitrificans	1	0	0.498939	up	Picras-2-en-1-one, 11,13,16-trihydroxy-2,12-dimethoxy-, (11alpha,12beta)-	Picras-2-en-1-one, 11,13,16-trihydroxy-2,12-dimethoxy-, (11alpha,12beta)-
MW0154499	k__Eukaryota;p__Ascomycota;c__Sordariomycetes;o__Diaporthales;f__Valsaceae;g__Valsa;s__Valsa_malicola	0.885714	0.0188455	0.498939	up	Picras-2-en-1-one, 11,13,16-trihydroxy-2,12-dimethoxy-, (11alpha,12beta)-	Picras-2-en-1-one, 11,13,16-trihydroxy-2,12-dimethoxy-, (11alpha,12beta)-
MW0154499	k__Bacteria;p__unclassified_Bacteria_phylum;c__unclassified_Bacteria_class;o__unclassified_Bacteria_order;f__unclassified_Bacteria_family;g__Candidatus_Moduliflexus;s__Candidatus_Moduliflexus_flocculans	-0.942857	0.00480466	0.498939	up	Picras-2-en-1-one, 11,13,16-trihydroxy-2,12-dimethoxy-, (11alpha,12beta)-	Picras-2-en-1-one, 11,13,16-trihydroxy-2,12-dimethoxy-, (11alpha,12beta)-
MW0154499	k__Bacteria;p__Proteobacteria;c__Deltaproteobacteria;o__Desulfobacterales;f__Desulfobulbaceae;g__Desulfobulbus;s__Desulfobulbus_sp_Tol_SR	-0.942857	0.00480466	0.498939	up	Picras-2-en-1-one, 11,13,16-trihydroxy-2,12-dimethoxy-, (11alpha,12beta)-	Picras-2-en-1-one, 11,13,16-trihydroxy-2,12-dimethoxy-, (11alpha,12beta)-
MW0154499	k__Bacteria;p__Firmicutes;c__Erysipelotrichia;o__Erysipelotrichales;f__Erysipelotrichaceae;g__Holdemanella;s__Holdemanella_porci	0.927634	0.00766584	0.498939	up	Picras-2-en-1-one, 11,13,16-trihydroxy-2,12-dimethoxy-, (11alpha,12beta)-	Picras-2-en-1-one, 11,13,16-trihydroxy-2,12-dimethoxy-, (11alpha,12beta)-
MW0154499	k__Bacteria;p__Bacteroidota;c__Flavobacteriia;o__Flavobacteriales;f__Flavobacteriaceae;g__Polaribacter;s__Polaribacter_sp_KT_15	0.985611	0.000309086	0.498939	up	Picras-2-en-1-one, 11,13,16-trihydroxy-2,12-dimethoxy-, (11alpha,12beta)-	Picras-2-en-1-one, 11,13,16-trihydroxy-2,12-dimethoxy-, (11alpha,12beta)-
MW0154499	k__Bacteria;p__Bacteroidota;c__unclassified_Bacteroidota_class;o__unclassified_Bacteroidota_order;f__unclassified_Bacteroidota_family;g__unclassified_Bacteroidota_genus;s__Bacteroidetes_bacterium_HGW_Bacteroidetes_12	0.927634	0.00766584	0.498939	up	Picras-2-en-1-one, 11,13,16-trihydroxy-2,12-dimethoxy-, (11alpha,12beta)-	Picras-2-en-1-one, 11,13,16-trihydroxy-2,12-dimethoxy-, (11alpha,12beta)-
MW0154499	k__Bacteria;p__Bacteroidota;c__Cytophagia;o__Cytophagales;f__Cyclobacteriaceae;g__Echinicola;s__Echinicola_sp_20G	0.927634	0.00766584	0.498939	up	Picras-2-en-1-one, 11,13,16-trihydroxy-2,12-dimethoxy-, (11alpha,12beta)-	Picras-2-en-1-one, 11,13,16-trihydroxy-2,12-dimethoxy-, (11alpha,12beta)-
MW0154499	k__Bacteria;p__Lentisphaerae;c__Lentisphaeria;o__Victivallales;f__Victivallaceae;g__Victivallis;s__Victivallis_vadensis	-0.941124	0.00509754	0.498939	up	Picras-2-en-1-one, 11,13,16-trihydroxy-2,12-dimethoxy-, (11alpha,12beta)-	Picras-2-en-1-one, 11,13,16-trihydroxy-2,12-dimethoxy-, (11alpha,12beta)-
MW0154499	k__Bacteria;p__Fibrobacteres;c__Fibrobacteria;o__Fibrobacterales;f__Fibrobacteraceae;g__Fibrobacter;s__Fibrobacter_intestinalis	-0.941124	0.00509754	0.498939	up	Picras-2-en-1-one, 11,13,16-trihydroxy-2,12-dimethoxy-, (11alpha,12beta)-	Picras-2-en-1-one, 11,13,16-trihydroxy-2,12-dimethoxy-, (11alpha,12beta)-
MW0154499	k__Bacteria;p__Bacteroidota;c__Bacteroidia;o__Bacteroidales;f__Porphyromonadaceae;g__Porphyromonas;s__Porphyromonas_pasteri	-0.941124	0.00509754	0.498939	up	Picras-2-en-1-one, 11,13,16-trihydroxy-2,12-dimethoxy-, (11alpha,12beta)-	Picras-2-en-1-one, 11,13,16-trihydroxy-2,12-dimethoxy-, (11alpha,12beta)-
MW0154499	k__Bacteria;p__Bacteroidota;c__Chitinophagia;o__Chitinophagales;f__Chitinophagaceae;g__Niabella;s__Niabella_yanshanensis	-0.880406	0.0205987	0.498939	up	Picras-2-en-1-one, 11,13,16-trihydroxy-2,12-dimethoxy-, (11alpha,12beta)-	Picras-2-en-1-one, 11,13,16-trihydroxy-2,12-dimethoxy-, (11alpha,12beta)-
MW0154499	k__Bacteria;p__Bacteroidota;c__Sphingobacteriia;o__Sphingobacteriales;f__Sphingobacteriaceae;g__Mucilaginibacter;s__Mucilaginibacter_pineti	-0.880406	0.0205987	0.498939	up	Picras-2-en-1-one, 11,13,16-trihydroxy-2,12-dimethoxy-, (11alpha,12beta)-	Picras-2-en-1-one, 11,13,16-trihydroxy-2,12-dimethoxy-, (11alpha,12beta)-
MW0154499	k__Bacteria;p__Proteobacteria;c__Gammaproteobacteria;o__Moraxellales;f__Moraxellaceae;g__Acinetobacter;s__Acinetobacter_pittii	0.880406	0.0205987	0.498939	up	Picras-2-en-1-one, 11,13,16-trihydroxy-2,12-dimethoxy-, (11alpha,12beta)-	Picras-2-en-1-one, 11,13,16-trihydroxy-2,12-dimethoxy-, (11alpha,12beta)-
MW0154499	k__Bacteria;p__Bacteroidota;c__Cytophagia;o__Cytophagales;f__Cyclobacteriaceae;g__Belliella;s__Belliella_pelovolcani	0.880406	0.0205987	0.498939	up	Picras-2-en-1-one, 11,13,16-trihydroxy-2,12-dimethoxy-, (11alpha,12beta)-	Picras-2-en-1-one, 11,13,16-trihydroxy-2,12-dimethoxy-, (11alpha,12beta)-
MW0154499	k__Bacteria;p__Proteobacteria;c__Gammaproteobacteria;o__Pseudomonadales;f__Pseudomonadaceae;g__Pseudomonas;s__Pseudomonas_syringae_pv_coryli	-0.941124	0.00509754	0.498939	up	Picras-2-en-1-one, 11,13,16-trihydroxy-2,12-dimethoxy-, (11alpha,12beta)-	Picras-2-en-1-one, 11,13,16-trihydroxy-2,12-dimethoxy-, (11alpha,12beta)-
MW0154499	k__Bacteria;p__Firmicutes;c__Clostridia;o__Eubacteriales;f__Lachnospiraceae;g__Extibacter;s__Extibacter_sp_GGCC_0201	-0.880406	0.0205987	0.498939	up	Picras-2-en-1-one, 11,13,16-trihydroxy-2,12-dimethoxy-, (11alpha,12beta)-	Picras-2-en-1-one, 11,13,16-trihydroxy-2,12-dimethoxy-, (11alpha,12beta)-
MW0154499	k__Bacteria;p__Proteobacteria;c__Deltaproteobacteria;o__Myxococcales;f__Myxococcaceae;g__Myxococcus;s__Myxococcus_sp_RHSTA_1_4	-0.880406	0.0205987	0.498939	up	Picras-2-en-1-one, 11,13,16-trihydroxy-2,12-dimethoxy-, (11alpha,12beta)-	Picras-2-en-1-one, 11,13,16-trihydroxy-2,12-dimethoxy-, (11alpha,12beta)-
MW0054026	k__Bacteria;p__Bacteroidota;c__Bacteroidia;o__Bacteroidales;f__Muribaculaceae;g__Candidatus_Amulumruptor;s__Candidatus_Amulumruptor_caecigallinarius	-0.885714	0.0188455	0.498939	up	1-O-Acetylbritannilactone	1-O-乙酰旋覆花内酯
MW0054026	k__Bacteria;p__Bacteroidota;c__Bacteroidia;o__Bacteroidales;f__Bacteroidaceae;g__Bacteroides;s__Bacteroides_sp_51	0.828571	0.0415627	0.498939	up	1-O-Acetylbritannilactone	1-O-乙酰旋覆花内酯
MW0054026	k__Bacteria;p__unclassified_Bacteria_phylum;c__unclassified_Bacteria_class;o__unclassified_Bacteria_order;f__unclassified_Bacteria_family;g__unclassified_Bacteria_genus;s__candidate_division_TA06_bacterium_ADurb_Bin417	-0.942857	0.00480466	0.498939	up	1-O-Acetylbritannilactone	1-O-乙酰旋覆花内酯
MW0054026	k__Bacteria;p__Bacteroidota;c__Bacteroidia;o__Bacteroidales;f__Bacteroidaceae;g__Bacteroides;s__Bacteroides_sp_HPS0048	0.828571	0.0415627	0.498939	up	1-O-Acetylbritannilactone	1-O-乙酰旋覆花内酯
MW0054026	k__Bacteria;p__Actinobacteria;c__Actinomycetia;o__Streptomycetales;f__Streptomycetaceae;g__Streptomyces;s__Streptomyces_sp_Tu6071	-0.828571	0.0415627	0.498939	up	1-O-Acetylbritannilactone	1-O-乙酰旋覆花内酯
MW0054026	k__Bacteria;p__Firmicutes;c__Bacilli;o__Bacillales;f__Paenibacillaceae;g__Paenibacillus;s__Paenibacillus_macerans	0.885714	0.0188455	0.498939	up	1-O-Acetylbritannilactone	1-O-乙酰旋覆花内酯
MW0054026	k__Bacteria;p__Bacteroidota;c__Bacteroidia;o__Bacteroidales;f__Odoribacteraceae;g__Odoribacter;s__Odoribacter_sp_AF15_53	-0.828571	0.0415627	0.498939	up	1-O-Acetylbritannilactone	1-O-乙酰旋覆花内酯
MW0054026	k__Bacteria;p__Firmicutes;c__Clostridia;o__Eubacteriales;f__Oscillospiraceae;g__unclassified_Oscillospiraceae_genus;s__Ruminococcaceae_bacterium_D16	-0.885714	0.0188455	0.498939	up	1-O-Acetylbritannilactone	1-O-乙酰旋覆花内酯
MW0054026	k__Bacteria;p__Bacteroidota;c__Bacteroidia;o__Bacteroidales;f__Rikenellaceae;g__Alistipes;s__Alistipes_sp_An31A	0.942857	0.00480466	0.498939	up	1-O-Acetylbritannilactone	1-O-乙酰旋覆花内酯
MW0054026	k__Bacteria;p__Bacteroidota;c__Bacteroidia;o__Bacteroidales;f__Bacteroidaceae;g__Mediterranea;s__Mediterranea_massiliensis	0.828571	0.0415627	0.498939	up	1-O-Acetylbritannilactone	1-O-乙酰旋覆花内酯
MW0054026	k__Bacteria;p__Bacteroidota;c__Bacteroidia;o__Bacteroidales;f__Prevotellaceae;g__Prevotella;s__Prevotella_dentalis	-0.942857	0.00480466	0.498939	up	1-O-Acetylbritannilactone	1-O-乙酰旋覆花内酯
MW0054026	k__Bacteria;p__Proteobacteria;c__Epsilonproteobacteria;o__Campylobacterales;f__Helicobacteraceae;g__Helicobacter;s__Helicobacter_aurati	-0.828571	0.0415627	0.498939	up	1-O-Acetylbritannilactone	1-O-乙酰旋覆花内酯
MW0054026	k__Bacteria;p__Proteobacteria;c__Deltaproteobacteria;o__unclassified_Deltaproteobacteria_order;f__unclassified_Deltaproteobacteria_family;g__unclassified_Deltaproteobacteria_genus;s__Deltaproteobacteria_bacterium_ADurb_Bin058	0.885714	0.0188455	0.498939	up	1-O-Acetylbritannilactone	1-O-乙酰旋覆花内酯
MW0054026	k__Bacteria;p__Proteobacteria;c__Betaproteobacteria;o__Burkholderiales;f__Burkholderiaceae;g__Burkholderia;s__Burkholderia_mallei	0.828571	0.0415627	0.498939	up	1-O-Acetylbritannilactone	1-O-乙酰旋覆花内酯
MW0054026	k__Bacteria;p__Firmicutes;c__Negativicutes;o__Veillonellales;f__Veillonellaceae;g__Dialister;s__Dialister_invisus_CAG_218	-0.885714	0.0188455	0.498939	up	1-O-Acetylbritannilactone	1-O-乙酰旋覆花内酯
MW0054026	k__Bacteria;p__Bacteroidota;c__Bacteroidia;o__Bacteroidales;f__Bacteroidaceae;g__Bacteroides;s__Bacteroides_sp_1_1_30	0.885714	0.0188455	0.498939	up	1-O-Acetylbritannilactone	1-O-乙酰旋覆花内酯
MW0054026	k__Bacteria;p__Actinobacteria;c__Actinomycetia;o__Pseudonocardiales;f__Pseudonocardiaceae;g__Pseudonocardia;s__Pseudonocardia_asaccharolytica	0.885714	0.0188455	0.498939	up	1-O-Acetylbritannilactone	1-O-乙酰旋覆花内酯
MW0054026	k__Bacteria;p__Nitrospirae;c__Nitrospira;o__Nitrospirales;f__Nitrospiraceae;g__Nitrospira;s__Candidatus_Nitrospira_nitrificans	1	0	0.498939	up	1-O-Acetylbritannilactone	1-O-乙酰旋覆花内酯
MW0054026	k__Eukaryota;p__Ascomycota;c__Sordariomycetes;o__Diaporthales;f__Valsaceae;g__Valsa;s__Valsa_malicola	0.885714	0.0188455	0.498939	up	1-O-Acetylbritannilactone	1-O-乙酰旋覆花内酯
MW0054026	k__Bacteria;p__unclassified_Bacteria_phylum;c__unclassified_Bacteria_class;o__unclassified_Bacteria_order;f__unclassified_Bacteria_family;g__Candidatus_Moduliflexus;s__Candidatus_Moduliflexus_flocculans	-0.942857	0.00480466	0.498939	up	1-O-Acetylbritannilactone	1-O-乙酰旋覆花内酯
MW0054026	k__Bacteria;p__Proteobacteria;c__Deltaproteobacteria;o__Desulfobacterales;f__Desulfobulbaceae;g__Desulfobulbus;s__Desulfobulbus_sp_Tol_SR	-0.942857	0.00480466	0.498939	up	1-O-Acetylbritannilactone	1-O-乙酰旋覆花内酯
MW0054026	k__Bacteria;p__Firmicutes;c__Erysipelotrichia;o__Erysipelotrichales;f__Erysipelotrichaceae;g__Holdemanella;s__Holdemanella_porci	0.927634	0.00766584	0.498939	up	1-O-Acetylbritannilactone	1-O-乙酰旋覆花内酯
MW0054026	k__Bacteria;p__Bacteroidota;c__Flavobacteriia;o__Flavobacteriales;f__Flavobacteriaceae;g__Polaribacter;s__Polaribacter_sp_KT_15	0.985611	0.000309086	0.498939	up	1-O-Acetylbritannilactone	1-O-乙酰旋覆花内酯
MW0054026	k__Bacteria;p__Bacteroidota;c__unclassified_Bacteroidota_class;o__unclassified_Bacteroidota_order;f__unclassified_Bacteroidota_family;g__unclassified_Bacteroidota_genus;s__Bacteroidetes_bacterium_HGW_Bacteroidetes_12	0.927634	0.00766584	0.498939	up	1-O-Acetylbritannilactone	1-O-乙酰旋覆花内酯
MW0054026	k__Bacteria;p__Bacteroidota;c__Cytophagia;o__Cytophagales;f__Cyclobacteriaceae;g__Echinicola;s__Echinicola_sp_20G	0.927634	0.00766584	0.498939	up	1-O-Acetylbritannilactone	1-O-乙酰旋覆花内酯
MW0054026	k__Bacteria;p__Lentisphaerae;c__Lentisphaeria;o__Victivallales;f__Victivallaceae;g__Victivallis;s__Victivallis_vadensis	-0.941124	0.00509754	0.498939	up	1-O-Acetylbritannilactone	1-O-乙酰旋覆花内酯
MW0054026	k__Bacteria;p__Fibrobacteres;c__Fibrobacteria;o__Fibrobacterales;f__Fibrobacteraceae;g__Fibrobacter;s__Fibrobacter_intestinalis	-0.941124	0.00509754	0.498939	up	1-O-Acetylbritannilactone	1-O-乙酰旋覆花内酯
MW0054026	k__Bacteria;p__Bacteroidota;c__Bacteroidia;o__Bacteroidales;f__Porphyromonadaceae;g__Porphyromonas;s__Porphyromonas_pasteri	-0.941124	0.00509754	0.498939	up	1-O-Acetylbritannilactone	1-O-乙酰旋覆花内酯
MW0054026	k__Bacteria;p__Bacteroidota;c__Chitinophagia;o__Chitinophagales;f__Chitinophagaceae;g__Niabella;s__Niabella_yanshanensis	-0.880406	0.0205987	0.498939	up	1-O-Acetylbritannilactone	1-O-乙酰旋覆花内酯
MW0054026	k__Bacteria;p__Bacteroidota;c__Sphingobacteriia;o__Sphingobacteriales;f__Sphingobacteriaceae;g__Mucilaginibacter;s__Mucilaginibacter_pineti	-0.880406	0.0205987	0.498939	up	1-O-Acetylbritannilactone	1-O-乙酰旋覆花内酯
MW0054026	k__Bacteria;p__Proteobacteria;c__Gammaproteobacteria;o__Moraxellales;f__Moraxellaceae;g__Acinetobacter;s__Acinetobacter_pittii	0.880406	0.0205987	0.498939	up	1-O-Acetylbritannilactone	1-O-乙酰旋覆花内酯
MW0054026	k__Bacteria;p__Bacteroidota;c__Cytophagia;o__Cytophagales;f__Cyclobacteriaceae;g__Belliella;s__Belliella_pelovolcani	0.880406	0.0205987	0.498939	up	1-O-Acetylbritannilactone	1-O-乙酰旋覆花内酯
MW0054026	k__Bacteria;p__Proteobacteria;c__Gammaproteobacteria;o__Pseudomonadales;f__Pseudomonadaceae;g__Pseudomonas;s__Pseudomonas_syringae_pv_coryli	-0.941124	0.00509754	0.498939	up	1-O-Acetylbritannilactone	1-O-乙酰旋覆花内酯
MW0054026	k__Bacteria;p__Firmicutes;c__Clostridia;o__Eubacteriales;f__Lachnospiraceae;g__Extibacter;s__Extibacter_sp_GGCC_0201	-0.880406	0.0205987	0.498939	up	1-O-Acetylbritannilactone	1-O-乙酰旋覆花内酯
MW0054026	k__Bacteria;p__Proteobacteria;c__Deltaproteobacteria;o__Myxococcales;f__Myxococcaceae;g__Myxococcus;s__Myxococcus_sp_RHSTA_1_4	-0.880406	0.0205987	0.498939	up	1-O-Acetylbritannilactone	1-O-乙酰旋覆花内酯
MW0155114	k__Bacteria;p__Bacteroidota;c__Bacteroidia;o__Bacteroidales;f__Muribaculaceae;g__Candidatus_Amulumruptor;s__Candidatus_Amulumruptor_caecigallinarius	-0.885714	0.0188455	0.498939	up	Phe-Asn-Thr-Lys	-
MW0155114	k__Bacteria;p__Bacteroidota;c__Bacteroidia;o__Bacteroidales;f__Bacteroidaceae;g__Bacteroides;s__Bacteroides_sp_51	0.828571	0.0415627	0.498939	up	Phe-Asn-Thr-Lys	-
MW0155114	k__Bacteria;p__unclassified_Bacteria_phylum;c__unclassified_Bacteria_class;o__unclassified_Bacteria_order;f__unclassified_Bacteria_family;g__unclassified_Bacteria_genus;s__candidate_division_TA06_bacterium_ADurb_Bin417	-0.942857	0.00480466	0.498939	up	Phe-Asn-Thr-Lys	-
MW0155114	k__Bacteria;p__Bacteroidota;c__Bacteroidia;o__Bacteroidales;f__Bacteroidaceae;g__Bacteroides;s__Bacteroides_sp_HPS0048	0.828571	0.0415627	0.498939	up	Phe-Asn-Thr-Lys	-
MW0155114	k__Bacteria;p__Actinobacteria;c__Actinomycetia;o__Streptomycetales;f__Streptomycetaceae;g__Streptomyces;s__Streptomyces_sp_Tu6071	-0.828571	0.0415627	0.498939	up	Phe-Asn-Thr-Lys	-
MW0155114	k__Bacteria;p__Firmicutes;c__Bacilli;o__Bacillales;f__Paenibacillaceae;g__Paenibacillus;s__Paenibacillus_macerans	0.885714	0.0188455	0.498939	up	Phe-Asn-Thr-Lys	-
MW0155114	k__Bacteria;p__Bacteroidota;c__Bacteroidia;o__Bacteroidales;f__Odoribacteraceae;g__Odoribacter;s__Odoribacter_sp_AF15_53	-0.828571	0.0415627	0.498939	up	Phe-Asn-Thr-Lys	-
MW0155114	k__Bacteria;p__Firmicutes;c__Clostridia;o__Eubacteriales;f__Oscillospiraceae;g__unclassified_Oscillospiraceae_genus;s__Ruminococcaceae_bacterium_D16	-0.885714	0.0188455	0.498939	up	Phe-Asn-Thr-Lys	-
MW0155114	k__Bacteria;p__Bacteroidota;c__Bacteroidia;o__Bacteroidales;f__Rikenellaceae;g__Alistipes;s__Alistipes_sp_An31A	0.942857	0.00480466	0.498939	up	Phe-Asn-Thr-Lys	-
MW0155114	k__Bacteria;p__Bacteroidota;c__Bacteroidia;o__Bacteroidales;f__Bacteroidaceae;g__Mediterranea;s__Mediterranea_massiliensis	0.828571	0.0415627	0.498939	up	Phe-Asn-Thr-Lys	-
MW0155114	k__Bacteria;p__Bacteroidota;c__Bacteroidia;o__Bacteroidales;f__Prevotellaceae;g__Prevotella;s__Prevotella_dentalis	-0.942857	0.00480466	0.498939	up	Phe-Asn-Thr-Lys	-
MW0155114	k__Bacteria;p__Proteobacteria;c__Epsilonproteobacteria;o__Campylobacterales;f__Helicobacteraceae;g__Helicobacter;s__Helicobacter_aurati	-0.828571	0.0415627	0.498939	up	Phe-Asn-Thr-Lys	-
MW0155114	k__Bacteria;p__Proteobacteria;c__Deltaproteobacteria;o__unclassified_Deltaproteobacteria_order;f__unclassified_Deltaproteobacteria_family;g__unclassified_Deltaproteobacteria_genus;s__Deltaproteobacteria_bacterium_ADurb_Bin058	0.885714	0.0188455	0.498939	up	Phe-Asn-Thr-Lys	-
MW0155114	k__Bacteria;p__Proteobacteria;c__Betaproteobacteria;o__Burkholderiales;f__Burkholderiaceae;g__Burkholderia;s__Burkholderia_mallei	0.828571	0.0415627	0.498939	up	Phe-Asn-Thr-Lys	-
MW0155114	k__Bacteria;p__Firmicutes;c__Negativicutes;o__Veillonellales;f__Veillonellaceae;g__Dialister;s__Dialister_invisus_CAG_218	-0.885714	0.0188455	0.498939	up	Phe-Asn-Thr-Lys	-
MW0155114	k__Bacteria;p__Bacteroidota;c__Bacteroidia;o__Bacteroidales;f__Bacteroidaceae;g__Bacteroides;s__Bacteroides_sp_1_1_30	0.885714	0.0188455	0.498939	up	Phe-Asn-Thr-Lys	-
MW0155114	k__Bacteria;p__Actinobacteria;c__Actinomycetia;o__Pseudonocardiales;f__Pseudonocardiaceae;g__Pseudonocardia;s__Pseudonocardia_asaccharolytica	0.885714	0.0188455	0.498939	up	Phe-Asn-Thr-Lys	-
MW0155114	k__Bacteria;p__Nitrospirae;c__Nitrospira;o__Nitrospirales;f__Nitrospiraceae;g__Nitrospira;s__Candidatus_Nitrospira_nitrificans	1	0	0.498939	up	Phe-Asn-Thr-Lys	-
MW0155114	k__Eukaryota;p__Ascomycota;c__Sordariomycetes;o__Diaporthales;f__Valsaceae;g__Valsa;s__Valsa_malicola	0.885714	0.0188455	0.498939	up	Phe-Asn-Thr-Lys	-
MW0155114	k__Bacteria;p__unclassified_Bacteria_phylum;c__unclassified_Bacteria_class;o__unclassified_Bacteria_order;f__unclassified_Bacteria_family;g__Candidatus_Moduliflexus;s__Candidatus_Moduliflexus_flocculans	-0.942857	0.00480466	0.498939	up	Phe-Asn-Thr-Lys	-
MW0155114	k__Bacteria;p__Proteobacteria;c__Deltaproteobacteria;o__Desulfobacterales;f__Desulfobulbaceae;g__Desulfobulbus;s__Desulfobulbus_sp_Tol_SR	-0.942857	0.00480466	0.498939	up	Phe-Asn-Thr-Lys	-
MW0155114	k__Bacteria;p__Firmicutes;c__Erysipelotrichia;o__Erysipelotrichales;f__Erysipelotrichaceae;g__Holdemanella;s__Holdemanella_porci	0.927634	0.00766584	0.498939	up	Phe-Asn-Thr-Lys	-
MW0155114	k__Bacteria;p__Bacteroidota;c__Flavobacteriia;o__Flavobacteriales;f__Flavobacteriaceae;g__Polaribacter;s__Polaribacter_sp_KT_15	0.985611	0.000309086	0.498939	up	Phe-Asn-Thr-Lys	-
MW0155114	k__Bacteria;p__Bacteroidota;c__unclassified_Bacteroidota_class;o__unclassified_Bacteroidota_order;f__unclassified_Bacteroidota_family;g__unclassified_Bacteroidota_genus;s__Bacteroidetes_bacterium_HGW_Bacteroidetes_12	0.927634	0.00766584	0.498939	up	Phe-Asn-Thr-Lys	-
MW0155114	k__Bacteria;p__Bacteroidota;c__Cytophagia;o__Cytophagales;f__Cyclobacteriaceae;g__Echinicola;s__Echinicola_sp_20G	0.927634	0.00766584	0.498939	up	Phe-Asn-Thr-Lys	-
MW0155114	k__Bacteria;p__Lentisphaerae;c__Lentisphaeria;o__Victivallales;f__Victivallaceae;g__Victivallis;s__Victivallis_vadensis	-0.941124	0.00509754	0.498939	up	Phe-Asn-Thr-Lys	-
MW0155114	k__Bacteria;p__Fibrobacteres;c__Fibrobacteria;o__Fibrobacterales;f__Fibrobacteraceae;g__Fibrobacter;s__Fibrobacter_intestinalis	-0.941124	0.00509754	0.498939	up	Phe-Asn-Thr-Lys	-
MW0155114	k__Bacteria;p__Bacteroidota;c__Bacteroidia;o__Bacteroidales;f__Porphyromonadaceae;g__Porphyromonas;s__Porphyromonas_pasteri	-0.941124	0.00509754	0.498939	up	Phe-Asn-Thr-Lys	-
MW0155114	k__Bacteria;p__Bacteroidota;c__Chitinophagia;o__Chitinophagales;f__Chitinophagaceae;g__Niabella;s__Niabella_yanshanensis	-0.880406	0.0205987	0.498939	up	Phe-Asn-Thr-Lys	-
MW0155114	k__Bacteria;p__Bacteroidota;c__Sphingobacteriia;o__Sphingobacteriales;f__Sphingobacteriaceae;g__Mucilaginibacter;s__Mucilaginibacter_pineti	-0.880406	0.0205987	0.498939	up	Phe-Asn-Thr-Lys	-
MW0155114	k__Bacteria;p__Proteobacteria;c__Gammaproteobacteria;o__Moraxellales;f__Moraxellaceae;g__Acinetobacter;s__Acinetobacter_pittii	0.880406	0.0205987	0.498939	up	Phe-Asn-Thr-Lys	-
MW0155114	k__Bacteria;p__Bacteroidota;c__Cytophagia;o__Cytophagales;f__Cyclobacteriaceae;g__Belliella;s__Belliella_pelovolcani	0.880406	0.0205987	0.498939	up	Phe-Asn-Thr-Lys	-
MW0155114	k__Bacteria;p__Proteobacteria;c__Gammaproteobacteria;o__Pseudomonadales;f__Pseudomonadaceae;g__Pseudomonas;s__Pseudomonas_syringae_pv_coryli	-0.941124	0.00509754	0.498939	up	Phe-Asn-Thr-Lys	-
MW0155114	k__Bacteria;p__Firmicutes;c__Clostridia;o__Eubacteriales;f__Lachnospiraceae;g__Extibacter;s__Extibacter_sp_GGCC_0201	-0.880406	0.0205987	0.498939	up	Phe-Asn-Thr-Lys	-
MW0155114	k__Bacteria;p__Proteobacteria;c__Deltaproteobacteria;o__Myxococcales;f__Myxococcaceae;g__Myxococcus;s__Myxococcus_sp_RHSTA_1_4	-0.880406	0.0205987	0.498939	up	Phe-Asn-Thr-Lys	-
MW0157590	k__Bacteria;p__Bacteroidota;c__Bacteroidia;o__Bacteroidales;f__Muribaculaceae;g__Candidatus_Amulumruptor;s__Candidatus_Amulumruptor_caecigallinarius	-0.885714	0.0188455	0.498939	up	Thr-Asp-Lys-Arg	-
MW0157590	k__Bacteria;p__Bacteroidota;c__Bacteroidia;o__Bacteroidales;f__Bacteroidaceae;g__Bacteroides;s__Bacteroides_sp_51	0.828571	0.0415627	0.498939	up	Thr-Asp-Lys-Arg	-
MW0157590	k__Bacteria;p__unclassified_Bacteria_phylum;c__unclassified_Bacteria_class;o__unclassified_Bacteria_order;f__unclassified_Bacteria_family;g__unclassified_Bacteria_genus;s__candidate_division_TA06_bacterium_ADurb_Bin417	-0.942857	0.00480466	0.498939	up	Thr-Asp-Lys-Arg	-
MW0157590	k__Bacteria;p__Bacteroidota;c__Bacteroidia;o__Bacteroidales;f__Bacteroidaceae;g__Bacteroides;s__Bacteroides_sp_HPS0048	0.828571	0.0415627	0.498939	up	Thr-Asp-Lys-Arg	-
MW0157590	k__Bacteria;p__Actinobacteria;c__Actinomycetia;o__Streptomycetales;f__Streptomycetaceae;g__Streptomyces;s__Streptomyces_sp_Tu6071	-0.828571	0.0415627	0.498939	up	Thr-Asp-Lys-Arg	-
MW0157590	k__Bacteria;p__Firmicutes;c__Bacilli;o__Bacillales;f__Paenibacillaceae;g__Paenibacillus;s__Paenibacillus_macerans	0.885714	0.0188455	0.498939	up	Thr-Asp-Lys-Arg	-
MW0157590	k__Bacteria;p__Bacteroidota;c__Bacteroidia;o__Bacteroidales;f__Odoribacteraceae;g__Odoribacter;s__Odoribacter_sp_AF15_53	-0.828571	0.0415627	0.498939	up	Thr-Asp-Lys-Arg	-
MW0157590	k__Bacteria;p__Firmicutes;c__Clostridia;o__Eubacteriales;f__Oscillospiraceae;g__unclassified_Oscillospiraceae_genus;s__Ruminococcaceae_bacterium_D16	-0.885714	0.0188455	0.498939	up	Thr-Asp-Lys-Arg	-
MW0157590	k__Bacteria;p__Bacteroidota;c__Bacteroidia;o__Bacteroidales;f__Rikenellaceae;g__Alistipes;s__Alistipes_sp_An31A	0.942857	0.00480466	0.498939	up	Thr-Asp-Lys-Arg	-
MW0157590	k__Bacteria;p__Bacteroidota;c__Bacteroidia;o__Bacteroidales;f__Bacteroidaceae;g__Mediterranea;s__Mediterranea_massiliensis	0.828571	0.0415627	0.498939	up	Thr-Asp-Lys-Arg	-
MW0157590	k__Bacteria;p__Bacteroidota;c__Bacteroidia;o__Bacteroidales;f__Prevotellaceae;g__Prevotella;s__Prevotella_dentalis	-0.942857	0.00480466	0.498939	up	Thr-Asp-Lys-Arg	-
MW0157590	k__Bacteria;p__Proteobacteria;c__Epsilonproteobacteria;o__Campylobacterales;f__Helicobacteraceae;g__Helicobacter;s__Helicobacter_aurati	-0.828571	0.0415627	0.498939	up	Thr-Asp-Lys-Arg	-
MW0157590	k__Bacteria;p__Proteobacteria;c__Deltaproteobacteria;o__unclassified_Deltaproteobacteria_order;f__unclassified_Deltaproteobacteria_family;g__unclassified_Deltaproteobacteria_genus;s__Deltaproteobacteria_bacterium_ADurb_Bin058	0.885714	0.0188455	0.498939	up	Thr-Asp-Lys-Arg	-
MW0157590	k__Bacteria;p__Proteobacteria;c__Betaproteobacteria;o__Burkholderiales;f__Burkholderiaceae;g__Burkholderia;s__Burkholderia_mallei	0.828571	0.0415627	0.498939	up	Thr-Asp-Lys-Arg	-
MW0157590	k__Bacteria;p__Firmicutes;c__Negativicutes;o__Veillonellales;f__Veillonellaceae;g__Dialister;s__Dialister_invisus_CAG_218	-0.885714	0.0188455	0.498939	up	Thr-Asp-Lys-Arg	-
MW0157590	k__Bacteria;p__Bacteroidota;c__Bacteroidia;o__Bacteroidales;f__Bacteroidaceae;g__Bacteroides;s__Bacteroides_sp_1_1_30	0.885714	0.0188455	0.498939	up	Thr-Asp-Lys-Arg	-
MW0157590	k__Bacteria;p__Actinobacteria;c__Actinomycetia;o__Pseudonocardiales;f__Pseudonocardiaceae;g__Pseudonocardia;s__Pseudonocardia_asaccharolytica	0.885714	0.0188455	0.498939	up	Thr-Asp-Lys-Arg	-
MW0157590	k__Bacteria;p__Nitrospirae;c__Nitrospira;o__Nitrospirales;f__Nitrospiraceae;g__Nitrospira;s__Candidatus_Nitrospira_nitrificans	1	0	0.498939	up	Thr-Asp-Lys-Arg	-
MW0157590	k__Eukaryota;p__Ascomycota;c__Sordariomycetes;o__Diaporthales;f__Valsaceae;g__Valsa;s__Valsa_malicola	0.885714	0.0188455	0.498939	up	Thr-Asp-Lys-Arg	-
MW0157590	k__Bacteria;p__unclassified_Bacteria_phylum;c__unclassified_Bacteria_class;o__unclassified_Bacteria_order;f__unclassified_Bacteria_family;g__Candidatus_Moduliflexus;s__Candidatus_Moduliflexus_flocculans	-0.942857	0.00480466	0.498939	up	Thr-Asp-Lys-Arg	-
MW0157590	k__Bacteria;p__Proteobacteria;c__Deltaproteobacteria;o__Desulfobacterales;f__Desulfobulbaceae;g__Desulfobulbus;s__Desulfobulbus_sp_Tol_SR	-0.942857	0.00480466	0.498939	up	Thr-Asp-Lys-Arg	-
MW0157590	k__Bacteria;p__Firmicutes;c__Erysipelotrichia;o__Erysipelotrichales;f__Erysipelotrichaceae;g__Holdemanella;s__Holdemanella_porci	0.927634	0.00766584	0.498939	up	Thr-Asp-Lys-Arg	-
MW0157590	k__Bacteria;p__Bacteroidota;c__Flavobacteriia;o__Flavobacteriales;f__Flavobacteriaceae;g__Polaribacter;s__Polaribacter_sp_KT_15	0.985611	0.000309086	0.498939	up	Thr-Asp-Lys-Arg	-
MW0157590	k__Bacteria;p__Bacteroidota;c__unclassified_Bacteroidota_class;o__unclassified_Bacteroidota_order;f__unclassified_Bacteroidota_family;g__unclassified_Bacteroidota_genus;s__Bacteroidetes_bacterium_HGW_Bacteroidetes_12	0.927634	0.00766584	0.498939	up	Thr-Asp-Lys-Arg	-
MW0157590	k__Bacteria;p__Bacteroidota;c__Cytophagia;o__Cytophagales;f__Cyclobacteriaceae;g__Echinicola;s__Echinicola_sp_20G	0.927634	0.00766584	0.498939	up	Thr-Asp-Lys-Arg	-
MW0157590	k__Bacteria;p__Lentisphaerae;c__Lentisphaeria;o__Victivallales;f__Victivallaceae;g__Victivallis;s__Victivallis_vadensis	-0.941124	0.00509754	0.498939	up	Thr-Asp-Lys-Arg	-
MW0157590	k__Bacteria;p__Fibrobacteres;c__Fibrobacteria;o__Fibrobacterales;f__Fibrobacteraceae;g__Fibrobacter;s__Fibrobacter_intestinalis	-0.941124	0.00509754	0.498939	up	Thr-Asp-Lys-Arg	-
MW0157590	k__Bacteria;p__Bacteroidota;c__Bacteroidia;o__Bacteroidales;f__Porphyromonadaceae;g__Porphyromonas;s__Porphyromonas_pasteri	-0.941124	0.00509754	0.498939	up	Thr-Asp-Lys-Arg	-
MW0157590	k__Bacteria;p__Bacteroidota;c__Chitinophagia;o__Chitinophagales;f__Chitinophagaceae;g__Niabella;s__Niabella_yanshanensis	-0.880406	0.0205987	0.498939	up	Thr-Asp-Lys-Arg	-
MW0157590	k__Bacteria;p__Bacteroidota;c__Sphingobacteriia;o__Sphingobacteriales;f__Sphingobacteriaceae;g__Mucilaginibacter;s__Mucilaginibacter_pineti	-0.880406	0.0205987	0.498939	up	Thr-Asp-Lys-Arg	-
MW0157590	k__Bacteria;p__Proteobacteria;c__Gammaproteobacteria;o__Moraxellales;f__Moraxellaceae;g__Acinetobacter;s__Acinetobacter_pittii	0.880406	0.0205987	0.498939	up	Thr-Asp-Lys-Arg	-
MW0157590	k__Bacteria;p__Bacteroidota;c__Cytophagia;o__Cytophagales;f__Cyclobacteriaceae;g__Belliella;s__Belliella_pelovolcani	0.880406	0.0205987	0.498939	up	Thr-Asp-Lys-Arg	-
MW0157590	k__Bacteria;p__Proteobacteria;c__Gammaproteobacteria;o__Pseudomonadales;f__Pseudomonadaceae;g__Pseudomonas;s__Pseudomonas_syringae_pv_coryli	-0.941124	0.00509754	0.498939	up	Thr-Asp-Lys-Arg	-
MW0157590	k__Bacteria;p__Firmicutes;c__Clostridia;o__Eubacteriales;f__Lachnospiraceae;g__Extibacter;s__Extibacter_sp_GGCC_0201	-0.880406	0.0205987	0.498939	up	Thr-Asp-Lys-Arg	-
MW0157590	k__Bacteria;p__Proteobacteria;c__Deltaproteobacteria;o__Myxococcales;f__Myxococcaceae;g__Myxococcus;s__Myxococcus_sp_RHSTA_1_4	-0.880406	0.0205987	0.498939	up	Thr-Asp-Lys-Arg	-
MW0137399	k__Bacteria;p__Bacteroidota;c__Bacteroidia;o__Bacteroidales;f__Muribaculaceae;g__Candidatus_Amulumruptor;s__Candidatus_Amulumruptor_caecigallinarius	-0.885714	0.0188455	0.498939	up	Archangelicin	大天使素
MW0137399	k__Bacteria;p__Bacteroidota;c__Bacteroidia;o__Bacteroidales;f__Bacteroidaceae;g__Bacteroides;s__Bacteroides_sp_51	0.828571	0.0415627	0.498939	up	Archangelicin	大天使素
MW0137399	k__Bacteria;p__unclassified_Bacteria_phylum;c__unclassified_Bacteria_class;o__unclassified_Bacteria_order;f__unclassified_Bacteria_family;g__unclassified_Bacteria_genus;s__candidate_division_TA06_bacterium_ADurb_Bin417	-0.942857	0.00480466	0.498939	up	Archangelicin	大天使素
MW0137399	k__Bacteria;p__Bacteroidota;c__Bacteroidia;o__Bacteroidales;f__Bacteroidaceae;g__Bacteroides;s__Bacteroides_sp_HPS0048	0.828571	0.0415627	0.498939	up	Archangelicin	大天使素
MW0137399	k__Bacteria;p__Actinobacteria;c__Actinomycetia;o__Streptomycetales;f__Streptomycetaceae;g__Streptomyces;s__Streptomyces_sp_Tu6071	-0.828571	0.0415627	0.498939	up	Archangelicin	大天使素
MW0137399	k__Bacteria;p__Firmicutes;c__Bacilli;o__Bacillales;f__Paenibacillaceae;g__Paenibacillus;s__Paenibacillus_macerans	0.885714	0.0188455	0.498939	up	Archangelicin	大天使素
MW0137399	k__Bacteria;p__Bacteroidota;c__Bacteroidia;o__Bacteroidales;f__Odoribacteraceae;g__Odoribacter;s__Odoribacter_sp_AF15_53	-0.828571	0.0415627	0.498939	up	Archangelicin	大天使素
MW0137399	k__Bacteria;p__Firmicutes;c__Clostridia;o__Eubacteriales;f__Oscillospiraceae;g__unclassified_Oscillospiraceae_genus;s__Ruminococcaceae_bacterium_D16	-0.885714	0.0188455	0.498939	up	Archangelicin	大天使素
MW0137399	k__Bacteria;p__Bacteroidota;c__Bacteroidia;o__Bacteroidales;f__Rikenellaceae;g__Alistipes;s__Alistipes_sp_An31A	0.942857	0.00480466	0.498939	up	Archangelicin	大天使素
MW0137399	k__Bacteria;p__Bacteroidota;c__Bacteroidia;o__Bacteroidales;f__Bacteroidaceae;g__Mediterranea;s__Mediterranea_massiliensis	0.828571	0.0415627	0.498939	up	Archangelicin	大天使素
MW0137399	k__Bacteria;p__Bacteroidota;c__Bacteroidia;o__Bacteroidales;f__Prevotellaceae;g__Prevotella;s__Prevotella_dentalis	-0.942857	0.00480466	0.498939	up	Archangelicin	大天使素
MW0137399	k__Bacteria;p__Proteobacteria;c__Epsilonproteobacteria;o__Campylobacterales;f__Helicobacteraceae;g__Helicobacter;s__Helicobacter_aurati	-0.828571	0.0415627	0.498939	up	Archangelicin	大天使素
MW0137399	k__Bacteria;p__Proteobacteria;c__Deltaproteobacteria;o__unclassified_Deltaproteobacteria_order;f__unclassified_Deltaproteobacteria_family;g__unclassified_Deltaproteobacteria_genus;s__Deltaproteobacteria_bacterium_ADurb_Bin058	0.885714	0.0188455	0.498939	up	Archangelicin	大天使素
MW0137399	k__Bacteria;p__Proteobacteria;c__Betaproteobacteria;o__Burkholderiales;f__Burkholderiaceae;g__Burkholderia;s__Burkholderia_mallei	0.828571	0.0415627	0.498939	up	Archangelicin	大天使素
MW0137399	k__Bacteria;p__Firmicutes;c__Negativicutes;o__Veillonellales;f__Veillonellaceae;g__Dialister;s__Dialister_invisus_CAG_218	-0.885714	0.0188455	0.498939	up	Archangelicin	大天使素
MW0137399	k__Bacteria;p__Bacteroidota;c__Bacteroidia;o__Bacteroidales;f__Bacteroidaceae;g__Bacteroides;s__Bacteroides_sp_1_1_30	0.885714	0.0188455	0.498939	up	Archangelicin	大天使素
MW0137399	k__Bacteria;p__Actinobacteria;c__Actinomycetia;o__Pseudonocardiales;f__Pseudonocardiaceae;g__Pseudonocardia;s__Pseudonocardia_asaccharolytica	0.885714	0.0188455	0.498939	up	Archangelicin	大天使素
MW0137399	k__Bacteria;p__Nitrospirae;c__Nitrospira;o__Nitrospirales;f__Nitrospiraceae;g__Nitrospira;s__Candidatus_Nitrospira_nitrificans	1	0	0.498939	up	Archangelicin	大天使素
MW0137399	k__Eukaryota;p__Ascomycota;c__Sordariomycetes;o__Diaporthales;f__Valsaceae;g__Valsa;s__Valsa_malicola	0.885714	0.0188455	0.498939	up	Archangelicin	大天使素
MW0137399	k__Bacteria;p__unclassified_Bacteria_phylum;c__unclassified_Bacteria_class;o__unclassified_Bacteria_order;f__unclassified_Bacteria_family;g__Candidatus_Moduliflexus;s__Candidatus_Moduliflexus_flocculans	-0.942857	0.00480466	0.498939	up	Archangelicin	大天使素
MW0137399	k__Bacteria;p__Proteobacteria;c__Deltaproteobacteria;o__Desulfobacterales;f__Desulfobulbaceae;g__Desulfobulbus;s__Desulfobulbus_sp_Tol_SR	-0.942857	0.00480466	0.498939	up	Archangelicin	大天使素
MW0137399	k__Bacteria;p__Firmicutes;c__Erysipelotrichia;o__Erysipelotrichales;f__Erysipelotrichaceae;g__Holdemanella;s__Holdemanella_porci	0.927634	0.00766584	0.498939	up	Archangelicin	大天使素
MW0137399	k__Bacteria;p__Bacteroidota;c__Flavobacteriia;o__Flavobacteriales;f__Flavobacteriaceae;g__Polaribacter;s__Polaribacter_sp_KT_15	0.985611	0.000309086	0.498939	up	Archangelicin	大天使素
MW0137399	k__Bacteria;p__Bacteroidota;c__unclassified_Bacteroidota_class;o__unclassified_Bacteroidota_order;f__unclassified_Bacteroidota_family;g__unclassified_Bacteroidota_genus;s__Bacteroidetes_bacterium_HGW_Bacteroidetes_12	0.927634	0.00766584	0.498939	up	Archangelicin	大天使素
MW0137399	k__Bacteria;p__Bacteroidota;c__Cytophagia;o__Cytophagales;f__Cyclobacteriaceae;g__Echinicola;s__Echinicola_sp_20G	0.927634	0.00766584	0.498939	up	Archangelicin	大天使素
MW0137399	k__Bacteria;p__Lentisphaerae;c__Lentisphaeria;o__Victivallales;f__Victivallaceae;g__Victivallis;s__Victivallis_vadensis	-0.941124	0.00509754	0.498939	up	Archangelicin	大天使素
MW0137399	k__Bacteria;p__Fibrobacteres;c__Fibrobacteria;o__Fibrobacterales;f__Fibrobacteraceae;g__Fibrobacter;s__Fibrobacter_intestinalis	-0.941124	0.00509754	0.498939	up	Archangelicin	大天使素
MW0137399	k__Bacteria;p__Bacteroidota;c__Bacteroidia;o__Bacteroidales;f__Porphyromonadaceae;g__Porphyromonas;s__Porphyromonas_pasteri	-0.941124	0.00509754	0.498939	up	Archangelicin	大天使素
MW0137399	k__Bacteria;p__Bacteroidota;c__Chitinophagia;o__Chitinophagales;f__Chitinophagaceae;g__Niabella;s__Niabella_yanshanensis	-0.880406	0.0205987	0.498939	up	Archangelicin	大天使素
MW0137399	k__Bacteria;p__Bacteroidota;c__Sphingobacteriia;o__Sphingobacteriales;f__Sphingobacteriaceae;g__Mucilaginibacter;s__Mucilaginibacter_pineti	-0.880406	0.0205987	0.498939	up	Archangelicin	大天使素
MW0137399	k__Bacteria;p__Proteobacteria;c__Gammaproteobacteria;o__Moraxellales;f__Moraxellaceae;g__Acinetobacter;s__Acinetobacter_pittii	0.880406	0.0205987	0.498939	up	Archangelicin	大天使素
MW0137399	k__Bacteria;p__Bacteroidota;c__Cytophagia;o__Cytophagales;f__Cyclobacteriaceae;g__Belliella;s__Belliella_pelovolcani	0.880406	0.0205987	0.498939	up	Archangelicin	大天使素
MW0137399	k__Bacteria;p__Proteobacteria;c__Gammaproteobacteria;o__Pseudomonadales;f__Pseudomonadaceae;g__Pseudomonas;s__Pseudomonas_syringae_pv_coryli	-0.941124	0.00509754	0.498939	up	Archangelicin	大天使素
MW0137399	k__Bacteria;p__Firmicutes;c__Clostridia;o__Eubacteriales;f__Lachnospiraceae;g__Extibacter;s__Extibacter_sp_GGCC_0201	-0.880406	0.0205987	0.498939	up	Archangelicin	大天使素
MW0137399	k__Bacteria;p__Proteobacteria;c__Deltaproteobacteria;o__Myxococcales;f__Myxococcaceae;g__Myxococcus;s__Myxococcus_sp_RHSTA_1_4	-0.880406	0.0205987	0.498939	up	Archangelicin	大天使素
MW0143177	k__Bacteria;p__Bacteroidota;c__Bacteroidia;o__Bacteroidales;f__Muribaculaceae;g__Candidatus_Amulumruptor;s__Candidatus_Amulumruptor_caecigallinarius	-0.885714	0.0188455	0.498939	up	4,4'-(Diphenylethenylidene)bis[N,N-dimethylbenzenamine]	4,4'-(二苯亚乙基)双[N,N-二甲基苯胺]
MW0143177	k__Bacteria;p__Bacteroidota;c__Bacteroidia;o__Bacteroidales;f__Bacteroidaceae;g__Bacteroides;s__Bacteroides_sp_51	0.828571	0.0415627	0.498939	up	4,4'-(Diphenylethenylidene)bis[N,N-dimethylbenzenamine]	4,4'-(二苯亚乙基)双[N,N-二甲基苯胺]
MW0143177	k__Bacteria;p__unclassified_Bacteria_phylum;c__unclassified_Bacteria_class;o__unclassified_Bacteria_order;f__unclassified_Bacteria_family;g__unclassified_Bacteria_genus;s__candidate_division_TA06_bacterium_ADurb_Bin417	-0.942857	0.00480466	0.498939	up	4,4'-(Diphenylethenylidene)bis[N,N-dimethylbenzenamine]	4,4'-(二苯亚乙基)双[N,N-二甲基苯胺]
MW0143177	k__Bacteria;p__Bacteroidota;c__Bacteroidia;o__Bacteroidales;f__Bacteroidaceae;g__Bacteroides;s__Bacteroides_sp_HPS0048	0.828571	0.0415627	0.498939	up	4,4'-(Diphenylethenylidene)bis[N,N-dimethylbenzenamine]	4,4'-(二苯亚乙基)双[N,N-二甲基苯胺]
MW0143177	k__Bacteria;p__Actinobacteria;c__Actinomycetia;o__Streptomycetales;f__Streptomycetaceae;g__Streptomyces;s__Streptomyces_sp_Tu6071	-0.828571	0.0415627	0.498939	up	4,4'-(Diphenylethenylidene)bis[N,N-dimethylbenzenamine]	4,4'-(二苯亚乙基)双[N,N-二甲基苯胺]
MW0143177	k__Bacteria;p__Firmicutes;c__Bacilli;o__Bacillales;f__Paenibacillaceae;g__Paenibacillus;s__Paenibacillus_macerans	0.885714	0.0188455	0.498939	up	4,4'-(Diphenylethenylidene)bis[N,N-dimethylbenzenamine]	4,4'-(二苯亚乙基)双[N,N-二甲基苯胺]
MW0143177	k__Bacteria;p__Bacteroidota;c__Bacteroidia;o__Bacteroidales;f__Odoribacteraceae;g__Odoribacter;s__Odoribacter_sp_AF15_53	-0.828571	0.0415627	0.498939	up	4,4'-(Diphenylethenylidene)bis[N,N-dimethylbenzenamine]	4,4'-(二苯亚乙基)双[N,N-二甲基苯胺]
MW0143177	k__Bacteria;p__Firmicutes;c__Clostridia;o__Eubacteriales;f__Oscillospiraceae;g__unclassified_Oscillospiraceae_genus;s__Ruminococcaceae_bacterium_D16	-0.885714	0.0188455	0.498939	up	4,4'-(Diphenylethenylidene)bis[N,N-dimethylbenzenamine]	4,4'-(二苯亚乙基)双[N,N-二甲基苯胺]
MW0143177	k__Bacteria;p__Bacteroidota;c__Bacteroidia;o__Bacteroidales;f__Rikenellaceae;g__Alistipes;s__Alistipes_sp_An31A	0.942857	0.00480466	0.498939	up	4,4'-(Diphenylethenylidene)bis[N,N-dimethylbenzenamine]	4,4'-(二苯亚乙基)双[N,N-二甲基苯胺]
MW0143177	k__Bacteria;p__Bacteroidota;c__Bacteroidia;o__Bacteroidales;f__Bacteroidaceae;g__Mediterranea;s__Mediterranea_massiliensis	0.828571	0.0415627	0.498939	up	4,4'-(Diphenylethenylidene)bis[N,N-dimethylbenzenamine]	4,4'-(二苯亚乙基)双[N,N-二甲基苯胺]
MW0143177	k__Bacteria;p__Bacteroidota;c__Bacteroidia;o__Bacteroidales;f__Prevotellaceae;g__Prevotella;s__Prevotella_dentalis	-0.942857	0.00480466	0.498939	up	4,4'-(Diphenylethenylidene)bis[N,N-dimethylbenzenamine]	4,4'-(二苯亚乙基)双[N,N-二甲基苯胺]
MW0143177	k__Bacteria;p__Proteobacteria;c__Epsilonproteobacteria;o__Campylobacterales;f__Helicobacteraceae;g__Helicobacter;s__Helicobacter_aurati	-0.828571	0.0415627	0.498939	up	4,4'-(Diphenylethenylidene)bis[N,N-dimethylbenzenamine]	4,4'-(二苯亚乙基)双[N,N-二甲基苯胺]
MW0143177	k__Bacteria;p__Proteobacteria;c__Deltaproteobacteria;o__unclassified_Deltaproteobacteria_order;f__unclassified_Deltaproteobacteria_family;g__unclassified_Deltaproteobacteria_genus;s__Deltaproteobacteria_bacterium_ADurb_Bin058	0.885714	0.0188455	0.498939	up	4,4'-(Diphenylethenylidene)bis[N,N-dimethylbenzenamine]	4,4'-(二苯亚乙基)双[N,N-二甲基苯胺]
MW0143177	k__Bacteria;p__Proteobacteria;c__Betaproteobacteria;o__Burkholderiales;f__Burkholderiaceae;g__Burkholderia;s__Burkholderia_mallei	0.828571	0.0415627	0.498939	up	4,4'-(Diphenylethenylidene)bis[N,N-dimethylbenzenamine]	4,4'-(二苯亚乙基)双[N,N-二甲基苯胺]
MW0143177	k__Bacteria;p__Firmicutes;c__Negativicutes;o__Veillonellales;f__Veillonellaceae;g__Dialister;s__Dialister_invisus_CAG_218	-0.885714	0.0188455	0.498939	up	4,4'-(Diphenylethenylidene)bis[N,N-dimethylbenzenamine]	4,4'-(二苯亚乙基)双[N,N-二甲基苯胺]
MW0143177	k__Bacteria;p__Bacteroidota;c__Bacteroidia;o__Bacteroidales;f__Bacteroidaceae;g__Bacteroides;s__Bacteroides_sp_1_1_30	0.885714	0.0188455	0.498939	up	4,4'-(Diphenylethenylidene)bis[N,N-dimethylbenzenamine]	4,4'-(二苯亚乙基)双[N,N-二甲基苯胺]
MW0143177	k__Bacteria;p__Actinobacteria;c__Actinomycetia;o__Pseudonocardiales;f__Pseudonocardiaceae;g__Pseudonocardia;s__Pseudonocardia_asaccharolytica	0.885714	0.0188455	0.498939	up	4,4'-(Diphenylethenylidene)bis[N,N-dimethylbenzenamine]	4,4'-(二苯亚乙基)双[N,N-二甲基苯胺]
MW0143177	k__Bacteria;p__Nitrospirae;c__Nitrospira;o__Nitrospirales;f__Nitrospiraceae;g__Nitrospira;s__Candidatus_Nitrospira_nitrificans	1	0	0.498939	up	4,4'-(Diphenylethenylidene)bis[N,N-dimethylbenzenamine]	4,4'-(二苯亚乙基)双[N,N-二甲基苯胺]
MW0143177	k__Eukaryota;p__Ascomycota;c__Sordariomycetes;o__Diaporthales;f__Valsaceae;g__Valsa;s__Valsa_malicola	0.885714	0.0188455	0.498939	up	4,4'-(Diphenylethenylidene)bis[N,N-dimethylbenzenamine]	4,4'-(二苯亚乙基)双[N,N-二甲基苯胺]
MW0143177	k__Bacteria;p__unclassified_Bacteria_phylum;c__unclassified_Bacteria_class;o__unclassified_Bacteria_order;f__unclassified_Bacteria_family;g__Candidatus_Moduliflexus;s__Candidatus_Moduliflexus_flocculans	-0.942857	0.00480466	0.498939	up	4,4'-(Diphenylethenylidene)bis[N,N-dimethylbenzenamine]	4,4'-(二苯亚乙基)双[N,N-二甲基苯胺]
MW0143177	k__Bacteria;p__Proteobacteria;c__Deltaproteobacteria;o__Desulfobacterales;f__Desulfobulbaceae;g__Desulfobulbus;s__Desulfobulbus_sp_Tol_SR	-0.942857	0.00480466	0.498939	up	4,4'-(Diphenylethenylidene)bis[N,N-dimethylbenzenamine]	4,4'-(二苯亚乙基)双[N,N-二甲基苯胺]
MW0143177	k__Bacteria;p__Firmicutes;c__Erysipelotrichia;o__Erysipelotrichales;f__Erysipelotrichaceae;g__Holdemanella;s__Holdemanella_porci	0.927634	0.00766584	0.498939	up	4,4'-(Diphenylethenylidene)bis[N,N-dimethylbenzenamine]	4,4'-(二苯亚乙基)双[N,N-二甲基苯胺]
[truncated: 18,141 more rows]
